# Supplementary material for: A super-enhancer-regulated RNA-binding protein cascade drives pancreatic cancer
Source: Nat Commun. 2023 Sep 6;14:5195. doi: 10.1038/s41467-023-40798-6 (PMC10482938; doi:10.1038/s41467-023-40798-6)
Supplement: Supplementary file 3 — Supplementary Data 1 [file 41467_2023_40798_MOESM3_ESM.xlsx]

## Sheet: hnRNP F bound RNAs
ATN1
ZNF219
MSI2
LMNB1
SCARNA17
AKIRIN1
PHACTR2
RP11-429J17.8
KDM6B
PSMC4
PLXNA1
MRPS2
CDC42
SUPT6H
MEIS2
RCN1
SGPL1
EIF5A
FASTK
PPP1R37
GOLGA3
RP11-407N17.3
TOB1
CACNB3
FOXO3
UGT1A5
ARPC4
CCND1
ZNF384
C6orf47
MED13
ROCK2
GNPTG
IRS2
CAMSAP1
ZSCAN9
C16orf52
FXYD3
TNRC18
C1QTNF6
CTD-2281E23.2
NUCKS1
MZF1
TXN
PEX5
RFX3
VSIG2
ARHGAP23
KCNIP2
LEMD1
UGT1A8
LIG4
CGGBP1
ACAP3
COASY
ANKS1A
RPS11
FOXK2
ZNF768
RABEP1
RAE1
WDR20
FIZ1
CHD2
ANKS6
TFDP1
BCL2L2
KLHDC3
STEAP3
CARHSP1
RASA1
RP11-613M10.9
RAPSN
GPX4
EHBP1
CMIP
DVL1
ZNF337
CNOT3
TP53
TFG
PRSS22
TMEM242
KRT19
ALS2CL
EPS8L3
C9orf37
ARHGAP39
RPH3AL
PSD4
PPP4C
SYBU
SUPT5H
ARL6IP6
TOM1L2
SQSTM1
DRD4
KIAA1522
NACC2
MCM7
TEN1-CDK3
CNTROB
SEMA4B
TRAPPC3
GRTP1
ITPR3
FADD
PUM2
MBNL2
TSPAN1
PFN1
DRAM2
POP5
ZNF462
OPLAH
GDI2
JRK
GFPT1
CREB3L1
GNAS
TNKS1BP1
ANO9
PRKRIP1
ATXN7L3
ACTG1
RP11-201K10.3
YAP1
WDR59
SDHAP1
TP53I13
TEAD3
PPP6R3
INPPL1
OXLD1
ZNF740
SLC11A2
TMCC1
KDM2A
FOXO1
MAP3K1
PICALM
WHSC1
TSPAN14
NT5DC2
MZT2A
KCNK1
PPP1R26
LMNA
EIF4B
PNPLA2
SHPK
CCDC88C
C11orf80
SLC22A3
PLA2G6
FBXO46
FKBP10
CLCN7
KDM3B
DCUN1D4
INF2
MECOM
H1F0
PPP1R1B
CHTF18
FBRSL1
TMEM181
PLXNB1
ERN2
RBM4
EIF2B5
VPS28
GMPPA
CTBP2
TRA2A
PFKFB3
DCAF5
RABL6
MADD
RAC1
ZMYND8
CALB1
CCDC47
ZNF440
ACTB
RP1-253P7.1
EPPK1
PKP3
YWHAE
PRRC2B
EEF1D
CTTN
RP11-211G23.2
DLG1
ZNF202
MYO19
DERL2
CCNG2
PCSK7
RP11-273G15.2
PTTG1IP
CASR
MVP
IQGAP3
TRPC4AP
PCF11
LPHN1
OBSCN
HECTD4
FAM213A
FAM98B
RAD54L2
DGKA
MIER1
PTPN12
WSB2
TUBGCP6
LTBR
KBTBD2
ASH1L
CTD-2547E10.2
TLN1
FBXO18
PNKP
KIAA0100
ZFAND3
PDCD10
JUN
ABR
HOXB4
HRH1
PCNP
WDR55
NADK
FAM83H
BCL9L
KPNA4
IMMP2L
SETD1A
RP11-496I9.1
PRELID2
MYO18A
SCARB1
SLC50A1
HOXB6
CBX5
PAXIP1
MUC5AC
XPO1
ANKRD17
NME4
TBC1D8
RP11-440L14.1
SLX1A
BCL6
GALT
PRDM10
RAB1A
RP11-626H12.1
MYRF
TMEM189
WNK4
MAD1L1
MRPL23
OAZ1
PTK2
UPK3B
COPS7A
ZBTB20
MAFG
ACTN4
CALM2
PTS
MFSD1
PROSER2
ENTPD8
PRSS21
AGPAT2
PTPRF
RP11-89K21.1
TMEM219
LENG8-AS1
NBEA
DIS3L2
LYST
GHITM
ABCC3
ZNF706
TCF20
PCGF3
RP11-611L7.1
AC009133.20
ABHD12
RP11-395B7.7
GAS6-AS1
AC016683.6
GPC1
SGK2
STK40
COG7
FAAH
CEP170B
CDC42EP2
TRADD
PLEKHA1
C11orf49
RAB43
KPNA1
PLAT
RAI1
TTC7A
XYLT2
MKI67
D2HGDH
SPTAN1
USP32
SAR1A
RER1
LIMCH1
UBE2J2
ZNF787
BAG6
ACAD9
PCBP4
IL11RA
KLK10
NT5C2
ELFN2
CASP3
SEMA4C
MYH14
SPTLC1
ZBTB7B
TSPAN15
CLMN
GABPB1
RAB12
PTPN2
NEDD4L
H2AFJ
SNTB1
TSKU
NIT1
EPN3
CDC14B
ITPK1
ZMIZ1
PLEC
B4GALT1
PCDH1
SLC25A51
SPIN1
SYTL1
AKAP8L
UBE2D3
CYP27C1
RPL41
ZNF747
SPATS2L
ANXA2
PRKCA
HID1
WBP1
RPS6KA3
HDLBP
TMEM184A
THBS3
EHMT2
MINK1
TRABD
ENSA
SPPL3
AC018865.8
CDC42EP1
TAGLN
SOX9
VGLL4
PROM2
HNRNPU
FLNB
SPNS2
RETSAT
FAR1
NCAPD2
SLC12A9
EPS8L1
SMCO4
EIF4A2
CCDC106
RP4-756H11.3
ARHGAP27
RTEL1-TNFRSF6B
HNRNPA2B1
SULF2
CCNY
SESN3
TRIM2
AC009133.14
KCTD15
MBOAT1
ZFP91-CNTF
ZKSCAN1
OSBPL5
TMEM259
SLC2A6
TBC1D22A
TPCN2
ZNF629
CLK2
XPOT
PPP1CC
DGCR8
NRD1
USP54
LRP5
EPN2
ANXA11
STIP1
BCS1L
PKP4
WAC
FUS
OXR1
BRI3
PITPNM1
CCDC122
CUX1
PRPF19
LTBP3
RP11-2B6.3
RPIA
NOXA1
CALM1
POGZ
ZFAND5
AC011530.4
AC073046.25
C19orf48
PDXK
CHERP
UGT1A9
ZBTB7A
ARFRP1
CYP2S1
MIB2
PRMT5
CHMP1A
SH3YL1
COL6A1
SMAD4
RNASET2
CCNDBP1
IKBKB
STK11IP
FAM3C
SERINC5
SOCS5
RP11-665J16.1
CARNS1
NEAT1
XAB2
AARS
PPT2
RRBP1
NUMBL
SF3A2
PARP4
MMP28
PCBD2
TNIK
C1orf159
PRR5-ARHGAP8
STX10
PCMTD2
CLINT1
LINC00969
HOOK2
STK24
KAT2A
CYTH2
TRABD2A
GIGYF1
YWHAZ
SRSF4
RPN2
RP13-766D20.2
C16orf72
AKAP8
RECQL5
TCIRG1
ARHGAP8
WDR6
PHLDB1
KLF13
PTPRJ
SLC4A2
GDF15
ERBB2
CBX4
IL4R
OLFM2
AAAS
USP10
MARK4
AC004980.7
PTK6
BRD2
NOP14
RP11-349A22.5
HOXB3
DAZAP1
ARFGEF1
AP006621.5
KDM3A
TRIM28
RERE
TMC6
TRAF2
H2AFY
CNNM4
HES1
TNFRSF25
RAPGEFL1
VPRBP
MYC
WDR82
ARHGAP5
FAM149B1
Z97634.3
HNRNPDL
CALML4
KLF2
PPIA
KIAA0430
GPR39
CALCOCO1
NAP1L1
ALG8
SLC27A4
NCOA3
MRPS25
INTS1
SLC25A10
NPAS2
FLJ27365
STAU2
ATG7
EXD3
MBD2
SLC1A5
GRB7
RBFOX2
RP11-295K3.1
KXD1
CHKA
PIK3CB
ANKMY1
PBX2
KAT6A
SCARNA18
ITGA2
SFXN1
WDR73
C6orf106
RNF19A
MYO15B
PWWP2B
DSTN
SHKBP1
SPPL2B
HSF4
SLC9A3R2
DENND4A
C20orf112
TMEM63A
CAMK2G
STRN4
RAPGEF3
LAMTOR4
EDF1
TSC22D2
PPP4R1
MYH9
NR2F6
POU2F1
ARHGEF10L
B4GALT5
SDHC
44081
EZR
KLF3
WDR45B
DNAJC13
ASPHD1
CCT5
NADSYN1
SYNGR2
SH2B1
PDE10A
MAP2K7
PGLS
TAF15
AC002117.1
ARHGAP1
RP11-155D18.14
DCUN1D2
ARHGEF10
STARD10
TPM2
MLLT4-AS1
SLC22A18
PUS1
DHX15
MFNG
MTG2
MROH1
PDZD3
PRPF38B
SDC4
SMAD6
GANAB
RPS21
SETD5-AS1
CLDN7
EEPD1
TMEM45B
SERPINB6
ORMDL3
KANSL3
ZNF846
ARHGEF2
INADL
C2orf48
PLEKHA7
UBE2I
CTBP1
CUL9
TIMP3
CEPT1
FER1L4
RPL31
GET4
ANAPC7
AP3D1
PPP1CB
HNRNPH1
KIAA0355
GRIPAP1
MCU
STXBP2
RHPN2
GPR35
MAL2
LINC00342
RARG
TSC2
WDR1
LINC00894
SLC35C2
AHNAK
PTMA
TYK2
MGEA5
STRBP
EFHD2
PBRM1
DDR1
CRCP
SDF4
SPATA6L
LFNG
ZNF580
BCAR3
EIF4G2
NACC1
COX20
44076
KRT8
NUFIP2
BRD4
SON
CHST3
EIF4A1
RP11-429J17.2
ARHGEF16
RIBC2
CD82
TLCD2
SH3BP2
EHMT1
FASN
PRKAA1
SSU72
UBE3C
RGP1
PLEKHM1P
LAMA5
NCOA2
PILRB
LRPAP1
EGFR
CPNE7
NECAB3
AKIRIN2
STRIP1
CHTF8
IRAK2
PADI1
LINC00511
TRIP12
SIRT5
CIRBP
RBM47
ZNF148
ANKRD18B
SP6
RASSF7
XRN2
GOSR1
LRRFIP1
COMT
ARF5
AMOTL2
DNAJC5
IL18BP
ERGIC3
PIK3C2B
CDC16
AL591025.1
DAPK1
SMG7
TRIOBP
BAIAP2L1
C1orf132
FBXW4
TTYH3
TCF3
UGP2
GGA2
FAM102A
RCOR3
PCSK5
TMEM51
ATG4B
FAM105A
ABHD17B
TAOK1
DGKD
GALNT14
GSDMB
IRF3
TRHDE-AS1
CNN2
JAZF1
SGSM3
EPHA2
PTP4A1
B3GALT5
CASZ1
TNPO2
IGSF9
RHBDF2
ZBTB1
HMGA1
RP11-475N22.4
PDIA6
PCED1A
NDUFB7
GBA2
NCAPD3
FAM84B
CAPRIN2
VEGFA
NCKAP1
UBAP1
MOB3C
CTDSPL
ZDHHC13
CDK10
FAM214A
MED22
MAN2C1
PRMT1
SPOPL
ZFYVE28
AVL9
DTX2
GUK1
STK25
CAPN5
SMPD3
DDX39B
ARF3
OMA1
DDAH2
CLOCK
LRPPRC
DLEU1
FBXO34
CABLES1
MGAT3
ARFGAP1
ABHD2
UST
MYLIP
DUT
PLXNB2
PYROXD2
CENPM
SENP6
BTBD3
RREB1
RGL3
PPP1R12C
ITM2C
VPS37B
CIC
B4GALT4
hsa-mir-6080
LGALS9B
BID
ZBTB4
RAB17
OAF
BCAR1
PYCR1
BAIAP2
LCN2
YJEFN3
DGCR2
C5orf15
JUP
C1orf106
U2AF1
PCBP2
SLC16A5
PTPN3
C21orf33
R3HDM4
SPESP1
TCF25
ZMYM2
MDM2
OSER1
MED1
IFNGR2
MIR940
WWC1
UNC93B1
RTEL1
SBF1
TAB2
EFCAB13
NPR2
CHMP4B
TPM4
PHF23
PPP4R2
PYGB
DDX39A
ARID1A
BAX
LINC00657
EXT1
PLCB3
SUZ12
CBX3
SHROOM1
CLUH
RAB4A
LRRC41
AP000347.2
FBXL19
SSBP4
IGF1R
TRIP10
TMED9
TBKBP1
NAA60
LBR
FAM83B
ZC3H11A
SIPA1L1
MNT
STX4
AP000350.10
HOXB-AS3
ANKRD52
FUT3
ARRB1
MAFK
BLCAP
PVT1
HOXB8
AHDC1
NPTN
CYTH3
ORAI3
C7orf55-LUC7L2
PARD6B
FOXJ3
ASPH
SURF1
DNAJA4
AK3
AC010646.3
BDH1
ADD3
SLC9A3R1
TAF5L
ZNF664
RIOK3
IER3
SS18L1
SLC45A3
RPS23
ZNF362
C1RL
UGT1A3
RP11-465B22.5
SNRNP70
NOL3
SLC35C1
ACTR2
SRRM2
ACVR1B
DTX4
STX16
GLTSCR1
EPB41L1
RP11-510N19.5
MACROD1
UACA
LINC01004
CCNT1
CELF1
TRIM65
ATXN2L
NCAPG2
PURA
KAT2B
TPT1-AS1
EHBP1L1
MAGI1
UBASH3B
ZNF700
MCTP2
TBL1XR1
IQSEC3
CEP192
EGLN2
MON1B
MGAT4B
RAB25
HSPG2
TAF1C
TRIM56
ENTPD6
PITPNA
ZFYVE27
CYSTM1
PIGG
COLCA2
TGIF1
VILL
ADRBK1
TBC1D10B
BIN1
LUC7L
NTAN1
GEMIN7
ZNF592
EFCAB4A
AGXT
PET100
UGT1A1
ZNF775
ASB1
NDUFA3
TMC4
ALOX5
PLA2R1
HNRNPA1
DMPK
BCAT2
AGAP1
ANKRD10
ANO1
C19orf43
KRT86
UBR5
TXNDC5
AKT1
ZFYVE9
PPIL2
CD2AP
LMAN2
SFPQ
LTB4R2
ABHD17C
RP11-304F15.4
KRT7
NCOR2
CYBA
TCEA3
LENG8
STYK1
44085
GATS
BCAM
LIF
ZSCAN18
STAG3L5P
CES5AP1
RAB35
RP11-216L13.17
SIM2
PBX1
LRRFIP2
ITGB4
MGAT5
SCAF8
FGD5-AS1
CCDC159
ARRDC1
TOR1A
AKT2
UGT1A6
RP1-168P16.2
CYC1
SIGIRR
ADAP1
ARAP1
SLC2A10
SAMD10
TRAF4
MPP6
DDX5
ITPA
SLC25A37
PUF60
GPAA1
MZT2B
FAM122B
NAB1
EED
PAQR8
ADCY6
OSBPL2
FAR1-IT1
PIM1
LLGL2
SDHAP2
CTDSP1
CERS2
SLC39A10
ST20
COPB1
DDX56
ALOX12P2
SRSF6
FAM107B
HNRNPL
MPG
SAP30BP
RP11-574K11.28
CLIC6
POLG
ABCA5
YY1AP1
SLFN13
ZBTB34
CLSTN3
UBQLN4
PPP2CB
RPS16
AGAP3
CHID1
MIER3
BRD9
RP11-315D16.2
CSRNP2
IP6K1
DOCK9
ZNF587
PSME4
SCAF11
APLP2
IGF2BP1
TRAPPC9
MIR29B1
UBE2V1
SLC22A23
RP11-235E17.6
SMG5
LRRC56
FOXP1
TMEM55B
SEPW1
ECHDC2
SENP3
SCNN1A
CYP3A5
ZNF609
MIF
PSMA1
RPAIN
CDC42EP5
GLYCTK
ANP32B
SERPINH1
UPF1
PLEKHA6
FDFT1
ZSCAN5A
SERTAD2
IRS1
LASP1
STRA6
BANF1
PCSK6
PPP1R21
HSP90AB1
ST20-MTHFS
NPLOC4
SCAMP5
REPIN1
PLCD3
HNRNPH3
AMN
GAK
ITGA3
DLGAP4
JDP2
TNFRSF21
ANP32A
SMAD2
C2orf72
CAPN15
QSOX1
WDR34
BSCL2
SIN3A
GJC2
KLF16
RP11-706C16.8
EIF6
GUSBP11
SPIRE2
ADCY5
ING5
THRB
ASS1
CHD9
PRSS3
RP11-761B3.1
BTF3
SGK494
SYMPK
MIR17HG
EPOR
TPRN
HSF1
AATK
LIG1
KIAA0753
TMEM141
ALDH3A2
PRKCE
CPSF7
REV1
AC110619.2
MUC5B
SREBF1
CD9
AL589743.1
UBALD2
ERF
KLK11
CD151
U2AF2
MLLT6
ST3GAL4
RFFL
FKBP2
TRNP1
OCIAD1
NUP210
LINC00963
RAB24
B3GNT3
ATP6C
MICALL2
FBLN1
PTPN9
DHRS3
ZNF587B
TJP2
PIP4K2B
PRKAR1B
MPRIP
PTP4A2
TRAF7
FAM193B
EXOC6B
DOCK1
C2orf61
MAP7
CHAF1A
UGT1A7
DGAT1
CEP164
FAM76B
NEURL4
TAF4
MAP2K3
STAT6
ITGA6
WASH7P
MBD6
BTBD7
UGT1A10
VKORC1L1
SLC25A39
MFI2-AS1
LAMP1
ADORA2B
SMUG1
PIK3CA
TAOK2
PPAN-P2RY11
POLD4
UBE2K
PIM3
ZDHHC8
MYO5C
SDC1
CTD-2517M22.14
ZNF763
TARDBP
FAM129B
ARGLU1
MMP14
GOLGA2
GATA6
CCHCR1
KRTCAP2
SLC38A2
GALE
PARD3
TNK2
DEDD
IL17RA
TSTA3
KAT8
RASA2
CSNK1G3
CSNK1E
TNS3
UNC5B
TAF9
LRRC14
AL133458.1
NISCH
NUDT5
ZNF782
NUS1
EPN1
ZDHHC8P1
FAM168A
ARFGEF2
MORC2
ARHGDIA
SHB
NRG3
TRIM33
USP3
PAK4
CLASRP
FNDC3B
RTN3
MYL6
ARHGAP29
MYEOV
E4F1
CLIP2
PRKCSH
ANKRD11
RAB11FIP3
FAM120B
TNFAIP2
CBS
EME2
DIDO1
CDC45
DNAH1
DAZAP2
POU4F1
UPF2
SKIL
NOP9
BIVM
SNAPC4
ZCCHC24
CBLC
PIK3R4
PDCD6
HERC4
DENND4B
TJP3
TAOK3
ONECUT3
FBRS
KLHL17
HNF1A-AS1
MSH6
HSPBP1
TGIF2
MTA2
ANKRD40
PACSIN2
MAPK8IP3
BCR
AP000344.3
TNFRSF1A
NUDT16L1
PTOV1
ZFP91
NPM1
UBE2M
SCRIB
ALDH1L1
INO80E
PRMT2
DHPS
CTNND1
CDK16
PATZ1
MYO1E
LRRC8D
ATAD3B
MEGF6
44083
PCMTD1
DENND1A
ZBTB45
SLC38A10
LARP4B
GCN1L1
FHL2
ANKRD18A
RNF121
NUMB
C7orf43
RP11-285F7.2
CTNNB1
CPNE1
RP11-192H23.4
BCL2L2-PABPN1
SYT17
EMG1
RPL15
C1RL-AS1
ZNF865
ARPC5L
ZDHHC11
SPG7
TMEM41B
MAZ
SLC1A7
PPARA
ZBTB7C
TMPRSS4
TCF7L2
NBPF15
PLEKHG4B
FAM111A
ZHX2
RP11-640M9.2
PRDM2
TANK
GTPBP2
EDEM2
SLCO4A1
CCT6P3
KIFC2
C9orf16
POU5F1
CCDC33
AGFG2
CCDC64B
TMEM189-UBE2V1
LARP1
GNG12
ERMP1
PPIF
ABO
PAX7
ZNF710
THAP4
THRA
TRERF1
PEX26
N4BP1
CAPN8
C19orf68
MISP
TRIM41
MIR22HG
NAPG
IQCE
TINAGL1
SPTBN1
ANKRD28
C1orf122
LAD1
RNPEPL1
RBM33
KHNYN
BAP1
SDCCAG3
PFDN6
LIME1
SPRED2
AKT1S1
MCF2L
ELMSAN1
CLTCL1
RPL37A
CAPN10
POLR2H
RXRA
SH3BP5
LMO4
USP22
KIFC3
CTD-2314B22.3
RBM14
UGT1A4
TET3
ZNF251
UBTF
CNBP
CDKAL1
PKNOX1
DNAJB2
RBX1
TMUB1
BAHD1
FBP1
C16orf93
SPHK2
ISYNA1
GCLC
SH3PXD2A
MYO7B
SUN2
PPAN
USP12
ZFPM1
ERCC2
NDUFA10
CDK3
CYHR1
PFKL
LARP4
MIR10A
GNB1
SPINT2
ATXN1
MORF4L2
EGFL8
WWP1
MAFF
PPARG
PRKCZ
MIDN
AGFG1
KCNQ1OT1
CCNYL1
KDM5B
ARHGAP26
EIF4G1
SLC16A3
MEF2A
SLC25A28
CPSF3L
H19
CDON
RP11-65I12.1
ZMIZ2
ESRRA
UVSSA
RP11-802E16.3
CARD10
NUP50
SRSF5
LZTS2
AC008746.3
PDE4D
SERINC2
AGRN
BCL2L1
NR1H3
SSTR5-AS1
WBP2
STRN3
AP2A2
MYBBP1A
PKM
DDX6
DYNC1LI2
ANAPC2
RPL4
ANXA4
KCNK5
PSMA4
IGF2BP3
RPS19
TST
CLN8
CNOT1
ACSF2
TERF2
UBAC2
HS2ST1
KLF5
FAM83E
NFE2L1
DENND1B
RELL2
HNRNPUL1
AK2
MLPH
CTD-2583A14.10
NSUN2
HOXB2
CD164
SMAD3
NFATC2IP
RP11-464F9.1
RRAS2
RALGAPA2
DNM2
KRT13
U47924.27
CTSD
ATF4
TRIM25
ZNF207
RPS24
TMEM8A
FDPS
CARS
SH3GLB2
HIRA
PKN3
SYT8
PTPRCAP
RBM14-RBM4
UHRF1
SCGB2B2
RANBP1
DAB2IP
ARMC6
CUEDC1
EPS8
MDFI
CANT1
DDIT4
MTA1
SETD5
PTPN18
SPTBN2
NFE2L2
SYNCRIP
CTAGE5
ZNF638
AHCTF1
DUS1L
AHSA2
ONECUT2
CTB-131B5.5
LY6E
SSH3
AKAP11
NR5A2
LPP
RPL18A
DHX34
MALAT1
PIP5K1A
GLI4
LPCAT4
IER2
FADS2
NELFB
IFITM10
AES
HDGF
GABBR1
DNM1
PRKCI
DYNLL2
CUL4A
ZFAS1
PPP1R16A
P2RY11
HNRNPUL2
ERICH1-AS1
COMMD4
TCTEX1D2
KMT2D
MICAL2
SH3TC1
DYRK1A
ZNF581
IGF2BP2
ZXDC
TMEM238
TALDO1
SLC25A36
ZNF692
H2AFZ
RP11-514O12.4
SSBP3
ZNF516
SPRY4
EPS8L2
ATP6V0C
RAB40C
TRIM31
ARRB2
FUBP3
ZNF644
CSNK1D
ZFP41
MPC1
CORO2A
PPL
BZW1
FARP2
DNAJC15
HNRNPF
PPP6R2
TPT1
CRK
INTS6
HNRNPA3
RP1-63G5.5
