# Supplementary material for: A super-enhancer-regulated RNA-binding protein cascade drives pancreatic cancer
Source: Nat Commun. 2023 Sep 6;14:5195. doi: 10.1038/s41467-023-40798-6 (PMC10482938; doi:10.1038/s41467-023-40798-6)
Supplement: Supplementary file 4 — Supplementary Data 2 [file 41467_2023_40798_MOESM4_ESM.xlsx]

## Sheet: Sheet1
SEQUENCE	RATIO	Accession	Protein
R.R(28.0313)GGR(28.0313)FSAQGMGTFNPADYAEPANTDDNYGNSSGNTWNNTGHFEPDDGTR.L	8.68064	Q80X50	Ubiquitin-associated protein 2-like OS=Mus musculus OX=10090 GN=Ubap2l PE=1 SV=1
R.R(28.0313)GGR(28.0313)FSAQGMGTFNPADYAEPANTDDNYGNSSGNTWNNTGHFEPDDGTR.L	8.18355	Q80X50	Ubiquitin-associated protein 2-like OS=Mus musculus OX=10090 GN=Ubap2l PE=1 SV=1
R.R(14.01565)GGR(28.0313)FSAQGMGTFNPADYAEPANTDDNYGNSSGNTWNNTGHFEPDDGTR.L	6.97921	Q80X50	Ubiquitin-associated protein 2-like OS=Mus musculus OX=10090 GN=Ubap2l PE=1 SV=1
R.R(28.0313)GGR(14.01565)FSAQGMGTFNPADYAEPANTDDNYGNSSGNTWNNTGHFEPDDGTR.L	6.97921	Q80X50	Ubiquitin-associated protein 2-like OS=Mus musculus OX=10090 GN=Ubap2l PE=1 SV=1
R.R(28.0313)GGR(28.0313)FSAQGMGTFNPADYAEPANTDDNYGNSSGNTWNNTGHFEPDDGTSAWR.T	6.74434	A0A0H2UH17, A0A0G2JDV6	Ubiquitin associated protein 2-like, isoform CRA_b, CRA_g OS=Mus musculus OX=10090 GN=Ubap2l PE=1 SV=1
R.NYAGEEEEEGSGSSEGFEPPAADGQFSGAR(28.0313)NQLR.R	6.49061	Q9JKB3	Y-box-binding protein 3 OS=Mus musculus OX=10090 GN=Ybx3 PE=1 SV=2
K.SHLSTAGGLAVPSLPTAGPYYSPYALYGQR(28.0313)LASASALGYQ.-	5.92131	P0CL69	Zinc finger protein 703 OS=Mus musculus OX=10090 GN=Znf703 PE=1 SV=1
R.R(14.01565)GGR(28.0313)FSAQGMGTFNPADYAEPANTDDNYGNSSGNTWNNTGHFEPDDGTSAWR.T	5.90433	A0A0H2UH17, A0A0G2JDV6	Ubiquitin associated protein 2-like, isoform CRA_b, CRA_g OS=Mus musculus OX=10090 GN=Ubap2l PE=1 SV=1
R.R(28.0313)GGR(14.01565)FSAQGMGTFNPADYAEPANTDDNYGNSSGNTWNNTGHFEPDDGTSAWR.T	5.90433	A0A0H2UH17, A0A0G2JDV6	Ubiquitin associated protein 2-like, isoform CRA_b, CRA_g OS=Mus musculus OX=10090 GN=Ubap2l PE=1 SV=1
R.R(28.0313)GGR(28.0313)FSAQGMGTFNPADYAEPANTDDNYGNSSGNTWNNTGHFEPDDGTSAWR.T	5.8664	A0A0H2UH17, A0A0G2JDV6	Ubiquitin associated protein 2-like, isoform CRA_b, CRA_g OS=Mus musculus OX=10090 GN=Ubap2l PE=1 SV=1
R.PGMSPGSR(14.01565)MPMAGLQVGPPAGSPFGTAAPLR(28.0313)PGMPPTMMDPFR.K	5.29826	Q99JR8	SWI/SNF-related matrix-associated actin-dependent regulator of chromatin subfamily D member 2 OS=Mus musculus OX=10090 GN=Smarcd2 PE=1 SV=2
K.SHLSTAGGLAVPSLPTAGPYYSPYALYGQR(28.0313)LASASALGYQ.-	4.40918	P0CL69	Zinc finger protein 703 OS=Mus musculus OX=10090 GN=Znf703 PE=1 SV=1
R.R(28.0313)GGRFSAQGMGTFNPADYAEPANTDDNYGNSSGNTWNNTGHFEPDDGTSAWR.T	4.02557	A0A0H2UH17, A0A0G2JDV6	Ubiquitin associated protein 2-like, isoform CRA_b, CRA_g OS=Mus musculus OX=10090 GN=Ubap2l PE=1 SV=1
R.VSPHHPAPTPNPR(28.0313)ASLNHSTAFNPQPQSQMQDAR.Q	3.41752	Q03347	Runt-related transcription factor 1 OS=Mus musculus OX=10090 GN=Runx1 PE=1 SV=1
R.NYAGEEEEEGSGSSEGFEPPAADGQFSGARNQLR(28.0313).R	3.2589	Q9JKB3	Y-box-binding protein 3 OS=Mus musculus OX=10090 GN=Ybx3 PE=1 SV=2
R.AMMPPYMFQQYPR(28.0313)MAYPPLHGPMR.F	2.84352	Q3TLH4	Protein PRRC2C OS=Mus musculus OX=10090 GN=Prrc2c PE=1 SV=3
R.AMMPPYMFQQYPR(28.0313)MAYPPLHGPMR.F	2.84352	S4R294	Protein PRRC2C OS=Mus musculus OX=10090 GN=Prrc2c PE=1 SV=1
R.VSPHHPAPTPNPR(28.0313)ASLNHSTAFNPQPQSQMQDAR.Q	2.62297	Q03347	Runt-related transcription factor 1 OS=Mus musculus OX=10090 GN=Runx1 PE=1 SV=1
R.GTMLR(28.0313)CPLNFTGSADPLK.G	2.46439	Q3U108	AT-rich interactive domain-containing protein 5A OS=Mus musculus OX=10090 GN=Arid5a PE=1 SV=1
R.LAQNAAR(28.0313)IPGIPR(28.0313)HSAPQYSMMQPHLQR.Q	2.46206	Q99PP7	E3 ubiquitin-protein ligase TRIM33 OS=Mus musculus OX=10090 GN=Trim33 PE=1 SV=2
R.ISPNQLCSVPNSSLLGHPFPPNVPPVLSPLQR(28.0313)AQLLGGAQLQPGR.M	2.38617	Q3TC46	Protein PAT1 homolog 1 OS=Mus musculus OX=10090 GN=Patl1 PE=1 SV=2
R.QR(28.0313)EILNQHLR.Q	2.19236	Q61026	Nuclear receptor coactivator 2 OS=Mus musculus OX=10090 GN=Ncoa2 PE=1 SV=3
R.AVCSTPLSSSLLGPTGTSALPR(28.0313)LSR.S	1.93216	B1AR09	Myeloid/lymphoid or mixed-lineage leukemia; translocated to, 6 OS=Mus musculus OX=10090 GN=Mllt6 PE=1 SV=1
K.CR(14.01565)QPVPPTALPAHLQPSAQTQGPWPLASSGPRLVFNR(28.0313).V	1.8902	Q9CQB2	MAPK regulated corepressor interacting protein 2 OS=Mus musculus OX=10090 GN=Mcrip2 PE=1 SV=1
K.CR(28.0313)QPVPPTALPAHLQPSAQTQGPWPLASSGPRLVFNR(28.0313).V	1.86222	Q9CQB2	MAPK regulated corepressor interacting protein 2 OS=Mus musculus OX=10090 GN=Mcrip2 PE=1 SV=1
K.CR(28.0313)QPVPPTALPAHLQPSAQTQGPWPLASSGPRLVFNR(28.0313).V	1.84408	Q9CQB2	MAPK regulated corepressor interacting protein 2 OS=Mus musculus OX=10090 GN=Mcrip2 PE=1 SV=1
K.CR(28.0313)QPVPPTALPAHLQPSAQTQGPWPLASSGPR(28.0313)LVFNR.V	1.84408	Q9CQB2	MAPK regulated corepressor interacting protein 2 OS=Mus musculus OX=10090 GN=Mcrip2 PE=1 SV=1
K.STAR(28.0313)FTLNPNTTGVQNPHIER.L	1.79413	P47809	Dual specificity mitogen-activated protein kinase kinase 4 OS=Mus musculus OX=10090 GN=Map2k4 PE=1 SV=2
K.GQLFR(28.0313)LPSALNR.T	1.38726	Q3U182	CREB-regulated transcription coactivator 2 OS=Mus musculus OX=10090 GN=Crtc2 PE=1 SV=2
K.KVPQPCTSATLNR(28.0313)LTVPR(28.0313)YSIPTGDPPPYPEIASQLAQGR.S	1.3738	Q9JIL5	Tubby-related protein 4 OS=Mus musculus OX=10090 GN=Tulp4 PE=1 SV=1
R.AGGLLGTGSGLNLR(28.0313)MAGPQGLDLAPILR.A	1.22392	P0CG14	Chromosome transmission fidelity protein 8 homolog isoform 2 OS=Mus musculus OX=10090 GN=Chtf8 PE=1 SV=1
R.LTVPR(28.0313)YSIPTGDPPPYPEIASQLAQGR.S	1.17282	Q9JIL5	Tubby-related protein 4 OS=Mus musculus OX=10090 GN=Tulp4 PE=1 SV=1
K.R(28.0313)PQLYGMGTHPHSQPQQSSPYPGGSYGPPGAQR(28.0313)YPLGMQGR.A	1.17254	E9Q4N7	AT-rich interactive domain-containing protein 1B OS=Mus musculus OX=10090 GN=Arid1b PE=1 SV=1
K.R(28.0313)PQLYGMGTHPHSQPQQSSPYPGGSYGPPGAQR(28.0313)YPLGMQGR.A	1.16014	E9Q4N7	AT-rich interactive domain-containing protein 1B OS=Mus musculus OX=10090 GN=Arid1b PE=1 SV=1
R.LTVPR(28.0313)YSIPTGDPPPYPEIASQLAQGR.S	1.13352	Q9JIL5	Tubby-related protein 4 OS=Mus musculus OX=10090 GN=Tulp4 PE=1 SV=1
K.MRPQPYGGTNPYSQQQGPPSGPQQGHGYPGQPYGSQTPQRYPMTMQGR(28.0313).A	1.11513	A2BH40	AT-rich interactive domain-containing protein 1A OS=Mus musculus OX=10090 GN=Arid1a PE=1 SV=1
R.LNASIAGLFPPQINIPLPPR(28.0313)PNLNR.G	1.11291	Q9JL19	Nuclear receptor coactivator 6 OS=Mus musculus OX=10090 GN=Ncoa6 PE=1 SV=1
R.LNASIAGLFPPQINIPLPPRPNLNR(28.0313).G	1.11291	Q9JL19	Nuclear receptor coactivator 6 OS=Mus musculus OX=10090 GN=Ncoa6 PE=1 SV=1
R.VANTSTQTMGPR(28.0313)PAAAAAAATPAVR.T	1.09001	P29341	Polyadenylate-binding protein 1 OS=Mus musculus OX=10090 GN=Pabpc1 PE=1 SV=2
K.MRPQPYGGTNPYSQQQGPPSGPQQGHGYPGQPYGSQTPQR(28.0313)YPMTMQGR.A	1.08178	A2BH40	AT-rich interactive domain-containing protein 1A OS=Mus musculus OX=10090 GN=Arid1a PE=1 SV=1
R.CAGFPEPTWLAGPPRLAR(28.0313)PPR.F	1.06604	Q8R089	Probable fibrosin-1 OS=Mus musculus OX=10090 GN=Fbrs PE=1 SV=2
R.GTPR(28.0313)NGSPPPGAPASR(14.01565)FRVVKLPQGLGEPYR.R	1.06269	Q9EQN3	TSC22 domain family protein 4 OS=Mus musculus OX=10090 GN=Tsc22d4 PE=1 SV=2
K.MR(14.01565)PQPYGGTNPYSQQQGPPSGPQQGHGYPGQPYGSQTPQR(28.0313)YPMTMQGR.A	1.05401	A2BH40	AT-rich interactive domain-containing protein 1A OS=Mus musculus OX=10090 GN=Arid1a PE=1 SV=1
K.DWSQIR(28.0313)YPPPPVPMEHPPPHPNSR.L	1.04947	Q9WUU8	TNFAIP3-interacting protein 1 OS=Mus musculus OX=10090 GN=Tnip1 PE=1 SV=1
R.CAGFPEPTWLAGPPRLARPPR(28.0313).F	1.04461	Q8R089	Probable fibrosin-1 OS=Mus musculus OX=10090 GN=Fbrs PE=1 SV=2
R.KYPLPPPSGR(28.0313)YSWN.-	0.98559	Q9DBR1	5'-3' exoribonuclease 2 OS=Mus musculus OX=10090 GN=Xrn2 PE=1 SV=1
K.SVGQSYGVGQSVR(28.0313)LGLGGNAPVSIPQQSQSVK.Q	0.91838	Q9Z103	Activity-dependent neuroprotector homeobox protein OS=Mus musculus OX=10090 GN=Adnp PE=1 SV=2
K.SVGQSYGVGQSVR(28.0313)LGLGGNAPVSIPQQSQSVK.Q	0.90273	Q9Z103	Activity-dependent neuroprotector homeobox protein OS=Mus musculus OX=10090 GN=Adnp PE=1 SV=2
R.CAGFPEPTWLAGPPR(28.0313)LARPPR.F	0.89448	Q8R089	Probable fibrosin-1 OS=Mus musculus OX=10090 GN=Fbrs PE=1 SV=2
R.MAPALSGANLTSPR(28.0313)VPLSAYDR.V	0.85753	Q8BTI8	Serine/arginine repetitive matrix protein 2 OS=Mus musculus OX=10090 GN=Srrm2 PE=1 SV=3
R.MAPALSGANLTSPRVPLSAYDR(28.0313).V	0.85632	Q8BTI8	Serine/arginine repetitive matrix protein 2 OS=Mus musculus OX=10090 GN=Srrm2 PE=1 SV=3
K.SGPAPQSGQGPPGAGVMPTVGQLR(28.0313)AQLQGVLAK.N	0.84462	Q6PDK2	Histone-lysine N-methyltransferase 2D OS=Mus musculus OX=10090 GN=Kmt2d PE=1 SV=2
K.VQTHLENPTR(28.0313)YHLQQAR.R	0.808	Q64092	Transcription factor E3 OS=Mus musculus OX=10090 GN=Tfe3 PE=1 SV=2
R.MAPALSGANLTSPR(28.0313)VPLSAYDR.V	0.80438	Q8BTI8	Serine/arginine repetitive matrix protein 2 OS=Mus musculus OX=10090 GN=Srrm2 PE=1 SV=3
R.MAPALSGANLTSPRVPLSAYDR(28.0313).V	0.79389	Q8BTI8	Serine/arginine repetitive matrix protein 2 OS=Mus musculus OX=10090 GN=Srrm2 PE=1 SV=3
R.QPVPPTALPAHLQPSAQTQGPWPLASSGPR(28.0313)LVFNR.V	0.78558	Q9CQB2	MAPK regulated corepressor interacting protein 2 OS=Mus musculus OX=10090 GN=Mcrip2 PE=1 SV=1
K.SGPAPQSGQGPPGAGVMPTVGQLR(28.0313)AQLQGVLAK.N	0.77168	Q6PDK2	Histone-lysine N-methyltransferase 2D OS=Mus musculus OX=10090 GN=Kmt2d PE=1 SV=2
R.QPVPPTALPAHLQPSAQTQGPWPLASSGPRLVFNR(28.0313).V	0.763	Q9CQB2	MAPK regulated corepressor interacting protein 2 OS=Mus musculus OX=10090 GN=Mcrip2 PE=1 SV=1
K.SGFATTSQPGPR(28.0313)LPFIQHSQNPR(28.0313)FYHK.-	0.6948	Q921N8	G protein pathway suppressor 2 OS=Mus musculus OX=10090 GN=Gps2 PE=1 SV=1
K.SGFATTSQPGPR(28.0313)LPFIQHSQNPR(28.0313)FYHK.-	0.63108	Q921N8	G protein pathway suppressor 2 OS=Mus musculus OX=10090 GN=Gps2 PE=1 SV=1
R.DQPGTSAVPNLAPVGAR(28.0313)LPPPLPQNLLYTVSER.Q	0.63025	Q5SFM8	RNA-binding protein 27 OS=Mus musculus OX=10090 GN=Rbm27 PE=1 SV=3
R.VGVPPQNPR(28.0313)PSLNSAPSPFNPQGQSQITDPR.Q	0.61555	Q08775	Runt-related transcription factor 2 OS=Mus musculus OX=10090 GN=Runx2 PE=1 SV=2
R.DQPGTSAVPNLAPVGAR(28.0313)LPPPLPQNLLYTVSER.Q	0.61066	Q5SFM8	RNA-binding protein 27 OS=Mus musculus OX=10090 GN=Rbm27 PE=1 SV=3
R.NVPTNPSNLAVR(28.0313)YSCPHGIK.I	0.60925	A6QRF1	RIKEN cDNA 4933427D14 gene OS=Mus musculus OX=10090 GN=4933427D14Rik PE=1 SV=1
R.QQLGPR(28.0313)LAWTLTGNQPSSQTPTSK.G	0.60448	P58854	Gamma-tubulin complex component 3 OS=Mus musculus OX=10090 GN=Tubgcp3 PE=1 SV=2
K.QLR(28.0313)MQLQQR(28.0313)LQGQQFLNQSR.Q	0.58645	Q05BA5	Nuclear receptor coactivator OS=Mus musculus OX=10090 GN=Ncoa3 PE=1 SV=1
K.TPGQINLAQLR(28.0313)LQHMQQQVYAQK.H	0.57557	Q99PP7	E3 ubiquitin-protein ligase TRIM33 OS=Mus musculus OX=10090 GN=Trim33 PE=1 SV=2
R.VGVPPQNPR(28.0313)PSLNSAPSPFNPQGQSQITDPR.Q	0.54167	Q08775	Runt-related transcription factor 2 OS=Mus musculus OX=10090 GN=Runx2 PE=1 SV=2
K.QLR(28.0313)MQLQQR(28.0313)LQGQQFLNQSR.Q	0.52058	Q05BA5	Nuclear receptor coactivator OS=Mus musculus OX=10090 GN=Ncoa3 PE=1 SV=1
R.MGLLSPSGIGGVSPR(28.0313)HALTSPSLGGQGR.Q	0.51297	Q80XS6	Protein Smaug homolog 2 OS=Mus musculus OX=10090 GN=Samd4b PE=1 SV=1
R.AAGMTPLYAGQR(28.0313)LPQHGYPGPPQGQPLPR(28.0313)QGIK.R	0.51102	Q8CIE2	Zinc finger MIZ domain-containing protein 2 OS=Mus musculus OX=10090 GN=Zmiz2 PE=1 SV=2
R.QTGVAQVR(28.0313)PTGILNGPTVDSSLPTNSVSGQQPQLPLTR(28.0313)MPSVSQPGVHTACPR.Q	0.50054	O70546	Lysine-specific demethylase 6A OS=Mus musculus OX=10090 GN=Kdm6a PE=1 SV=2
R.FLQPR(28.0313)LAPNQPPPPLIRPALAASR(28.0313).H	0.48994	Q8C796	REST corepressor 2 OS=Mus musculus OX=10090 GN=Rcor2 PE=1 SV=1
R.FLQPR(28.0313)LAPNQPPPPLIR(28.0313)PALAASR.H	0.48705	Q8C796	REST corepressor 2 OS=Mus musculus OX=10090 GN=Rcor2 PE=1 SV=1
R.MGLLSPSGIGGVSPR(28.0313)HALTSPSLGGQGR.Q	0.48182	Q80XS6	Protein Smaug homolog 2 OS=Mus musculus OX=10090 GN=Samd4b PE=1 SV=1
R.DYFPPR(28.0313)DFPGPPLPPFPGR.T	0.4461	Q91ZV0, Q8R311	Melanoma inhibitory activity protein 2 OS=Mus musculus OX=10090 GN=Mia2 PE=1 SV=3 , Endoplasmic reticulum export factor CTAGE5 OS=Mus musculus OX=10090 GN=Ctage5 PE=2 SV=1
R.ICEGIR(28.0313)PQIMNGPLHPRPLVALLDGR.D	0.44454	P56546	C-terminal-binding protein 2 OS=Mus musculus OX=10090 GN=Ctbp2 PE=1 SV=2
K.VPDVPQGTETPHTWGWEVAGGPILR(28.0313)LQK.S	0.43232	Q9D279	Mitotic interactor and substrate of PLK1 OS=Mus musculus OX=10090 GN=Misp PE=1 SV=1
R.EFFIPGTR(28.0313)LPPPTHGPQEYPPPPPAVR.D	0.37929	Q8BI84	Transport and Golgi organization protein 1 homolog OS=Mus musculus OX=10090 GN=Mia3 PE=1 SV=2
R.VREELLR(28.0313)HQLLEK.R	0.36404	Q67FY2	B-cell CLL/lymphoma 9-like protein OS=Mus musculus OX=10090 GN=Bcl9l PE=1 SV=1
R.LAMDFGGAGAAQQGLTDSCQSGGVPTAVPNLAPR(28.0313)AAVAAAAPR(28.0313)AVAPYK.Y	0.33361	Q6PHQ9	Polyadenylate-binding protein OS=Mus musculus OX=10090 GN=Pabpc4 PE=1 SV=1
R.ICEGIR(28.0313)PQIMNGPLHPR.P	0.3268	P56546	C-terminal-binding protein 2 OS=Mus musculus OX=10090 GN=Ctbp2 PE=1 SV=2
K.APLLGDGPR(28.0313)APFNQEGQSTGPPPLIPGLGQQGAQGR.I	0.3165	Q8K4P0	pre-mRNA 3' end processing protein WDR33 OS=Mus musculus OX=10090 GN=Wdr33 PE=1 SV=1
R.LAMDFGGAGAAQQGLTDSCQSGGVPTAVPNLAPR(28.0313)AAVAAAAPR(28.0313)AVAPYK.Y	0.30811	Q6PHQ9	Polyadenylate-binding protein OS=Mus musculus OX=10090 GN=Pabpc4 PE=1 SV=1
K.APLLGDGPR(28.0313)APFNQEGQSTGPPPLIPGLGQQGAQGR.I	0.29812	Q8K4P0	pre-mRNA 3' end processing protein WDR33 OS=Mus musculus OX=10090 GN=Wdr33 PE=1 SV=1
R.TGALPGPGPMSNPR(28.0313)LGGLPGPGPMANPR.A	0.2529	P0CG14	Chromosome transmission fidelity protein 8 homolog isoform 2 OS=Mus musculus OX=10090 GN=Chtf8 PE=1 SV=1
R.TLSR(28.0313)CSLLSASPASVR.S	0.24903	A2A7S8	Uncharacterized protein KIAA1522 OS=Mus musculus OX=10090 GN=Kiaa1522 PE=1 SV=1
R.VGVPTAVPNLAPR(28.0313)AAVAAAAPR(28.0313)AVAPYK.Y	0.22505	A3KFU5	Polyadenylate-binding protein OS=Mus musculus OX=10090 GN=Pabpc4 PE=1 SV=1
R.VGVPTAVPNLAPR(28.0313)AAVAAAAPR(28.0313)AVAPYK.Y	0.21606	A3KFU5	Polyadenylate-binding protein OS=Mus musculus OX=10090 GN=Pabpc4 PE=1 SV=1
R.ER(28.0313)LALAGPQLR(28.0313)PEMSYPDR.L	0.18864	Q80TZ9	Arginine-glutamic acid dipeptide repeats protein OS=Mus musculus OX=10090 GN=Rere PE=1 SV=3
K.VR(28.0313)INLQQQPPPLQSK.I	0.18327	Q8BU11	TOX high mobility group box family member 4 OS=Mus musculus OX=10090 GN=Tox4 PE=1 SV=3
R.EQR(28.0313)FFSPR(28.0313)SGSSLNSNR.T	0.16624	S4R294	Protein PRRC2C OS=Mus musculus OX=10090 GN=Prrc2c PE=1 SV=1
R.GMYQSVAGGMQPPPLQR(28.0313)APPPTVR(28.0313)SK.N	0.1447	Q61687	Transcriptional regulator ATRX OS=Mus musculus OX=10090 GN=Atrx PE=1 SV=3
K.LEPPLAPR(28.0313)CPLDFVPQTLGFPYAR.D	0.11191	Q3TEI4, A0A1L1SUR6	Uncharacterized protein C15orf39 homolog OS=Mus musculus OX=10090 PE=1 SV=2 , RIKEN cDNA 1700017B05 gene OS=Mus musculus OX=10090 GN=1700017B05Rik PE=1 SV=1
