# Supplementary material for: A super-enhancer-regulated RNA-binding protein cascade drives pancreatic cancer
Source: Nat Commun. 2023 Sep 6;14:5195. doi: 10.1038/s41467-023-40798-6 (PMC10482938; doi:10.1038/s41467-023-40798-6)
Supplement: Supplementary file 5 — Supplementary Data 3 [file 41467_2023_40798_MOESM5_ESM.xlsx]

## Sheet: QC-ChIP
	YAPC_Input	YAPC_H3K27Ac	SU86_86_Input	SU86_86_H3K27Ac	PSN1_Input	PSN1_H3K27Ac	PaTu8988T_Input	PaTu8988T_H3K27Ac	PaTu8902_Input	PaTu8902_H3K27Ac	Panc1_Input	Panc1_H3K27Ac	Panc03_27_Input	Panc03_27_H3K27Ac	Panc0203_Input	Panc0203_H3K27Ac	Mutj_Input	Mutj_H3K27Ac	MiaPaca2_Input	MiaPaca2_H3K27Ac	KCIMOH1_Input	KCIMOH1_H3K27Ac	HupT4_Input	HupT4_H3K27Ac	HS766T_Input	HS766T_H3K27Ac	CAPAN2_Input	CAPAN2_H3K27Ac	CAPAN1_Input	CAPAN1_H3K27Ac	AA0779E_Input	AA0779E_H3K27Ac	ON_24h_4O_M	ON_24h_4O_E	ON_24h_4O_In	ON_24h_Et_M	ON_24h_Et_E	ON_24h_Et_In	ON_6h_4O_M	ON_6h_4O_E	ON_6h_4O_In	ON_6h_Et_M	ON_6h_Et_E	ON_6h_Et_In
Total read count	6013533	26424859	12923378	9325774	6697831	18658233	3687087	11115792	5832733	12391410	23752466	10434421	14563578	13248327	3994158	7193369	3627132	11587068	10717260	13339098	4791466	10206867	10020272	14963228	8374068	11606852	4266994	8743822	3991100	5182350	11052489	13774449	8656463	12574021	14161036	16723521	17796206	14337993	17912114	16942189	16310717	10785609	18813582	21685395
Read count after removing duplicate reads	4481004	13153096	10321500	7509444	4715933	14063330	2554855	8318334	4353428	10299152	19533177	8376228	12109372	11158036	2710416	6036359	2533430	9864011	8924730	10997622	3407294	8350021	8106743	10726328	6824202	9698580	3036994	7220815	2833732	4173267	8943769	11491829	7471693	10989092	11806124	13865198	14556991	11562557	14865082	13785804	13365768	8392322	15593743	17007259
Read count after removing mitochondrial reads (final read count)	4481004	13153096	10321500	7509444	4715933	14063330	2554855	8318334	4353428	10299152	19533177	8376228	12109372	11158036	2710416	6036359	2533430	9864011	8924730	10997622	3407294	8350021	8106743	10726328	6824202	9698580	3036994	7220815	2833732	4173267	8943769	11491829	7470002	10987450	11801071	13861359	14549225	11559059	14862059	13781583	13361163	8389818	15590394	16977293

## Sheet: QC-ATAC
	AA0779E	KCI-MOH1	PSN1	HUP-T4	Panc02.03	PA-TU-8988T	PANC-1	MIA PaCa-2 Replicate 1	MIA PaCa-2 Replicate 2	MIA PaCa-2 SE Deletion Replicate 1	MIA PaCa-2 SE Deletion Replicate 2	Biopsy (S008)
Total read count	53665846	45354690	81835204	49491958	50555176	77192434	13450022	57831872	54531304	84625692	105714564	36070154
Read count after removing duplicate reads	19861734	22874661	25809755	13877436	13028999	14100074	7574143	20876394	43539323	21538552	22772040	21101451
Read count after removing mitochondrial reads (final read count)	19784690	22805396	25721141	13797598	12947375	14010206	7515065	20798808	26099095	21464415	22695254	21042093
