# Supplementary material for: A super-enhancer-regulated RNA-binding protein cascade drives pancreatic cancer
Source: Nat Commun. 2023 Sep 6;14:5195. doi: 10.1038/s41467-023-40798-6 (PMC10482938; doi:10.1038/s41467-023-40798-6)
Supplement: Supplementary file 6 — Supplementary Data 4 [file 41467_2023_40798_MOESM6_ESM.xlsx]

## Sheet: Supplementary Data 4
Target	Primer 1	Primer 2
RT-qPCR Primers
hHNRNPF	CTTCCTCAAGGTGGGGTTCG	ATGAAATGTCCACGGAGGCG
hPRMT1	TTTGGCATCCACGAGGAGAT	TGAAGAGGTGCCGGTTATGA
hGAPDH	CCACATCGCTCAGACACCAT	AAGGCTCGTAGACGCGGTTC
Firefly luciferase	CGCACATATCGAGGTGGACA	GCAAGCTATTCTCGCTGCAC
RFP	GGGAAGTTCACCCCGTTGAT	ATCACCACATCCGAAGACGG
m5.8S	AAGCGACGCTCAGACAGG	ACTCTTAGCGGTGGATCACTC
m18S	GTAACCCGTTGAACCCCATT	CCATCCAATCGGTAGTAGCG
m28S	AGTCGGGTTGCTTGGGAATGC	CCCTTACGGTACTTGTTGACT
m45S	GCTTGTTTCTCCCGATTGC	CGCGAACCACTGAGAAAAGT
mHnrnpf	TTGAGTTCGTAAGCCGCGTT	AAGAACCACCACAGATGCCT
mPrmt1	CATGGAGAATTTTGTAGCCACCT	GCGTTGGGCTTCTCACTACT
m/hUbap2l	GCATGGAGGACTGCAACAGA	AGGTCAATTCTCTGACCAGCA
mRasd2	AACTGCGCCTACTTCGAGG	GGTGAAAAGCATCGCCGTACT
mGapdh	ACAGTCCATGCCATCACTGCC	GCCTGCTTCACCACCTTCTTG
mActb	GACGATATCGCTGCGCTGGT	CCACGATGGAGGGGAATA
sgRNA Sequences
hHNRNPF SE	GGCGTGCTGGCGAGAGCCTG	GAAACAGCTTCTCTGATGAG
mHnrnpf	GTGCGTTTTTAAGGCGTCGGG	GGCTATGTGGTCAAACTCCG
mPrmt1	GGGGGCCCGCAAGGTTATTG	CGGGGGCCCGCAAGGTTATT
mUbap2l	GCTGTAAATGATGACGTCGGT	GCGGTGGGCACTAACCGAGCC
PCR Primers
hHNRNPF SE right homology arm	TCAGAGAAGCTGTTTCTACACTCT	CCCCTTTGTTTCTTATAGGAGATGC
hHNRNPF SE left homology arm	CAATTGAGCCTGGGTGACGGAGTAAA	CCTGTGGTCCCAGCTACTCT
hHNRNPF SE	CCTTCCTTTCCCCCTACCATTCC	GCATAAGGATAACAAAGTCCACCA
mPRMT1 Exons 1 to 3	CCGCGAACTGCATCATGG	TGGATGTCATGTCCTCAGCG
mPRMT1 Exons 6 to 9	TCATCAAGGGCAAGGTGGAG	TCCTCTTCACTTGCAGGCAG
QuikChange Mutagenesis Primers
Catalytically Dead PRMT1	GACAAGGTGGCGGCGGCTGCGGCCTCAGGCACTGGC	GCCAGTGCCTGAGGCCGCAGCCGCCGCCACCTTGTC
UBAP2L R187A/ R190	CTGGTAGGGCAGGAGGAGCGTTTTCTGCTCAAGG	CCTTGAGCAGAAAACGCTCCTCCTGCCCTACCAG
