# Supplementary material for: A super-enhancer-regulated RNA-binding protein cascade drives pancreatic cancer
Source: Nat Commun. 2023 Sep 6;14:5195. doi: 10.1038/s41467-023-40798-6 (PMC10482938; doi:10.1038/s41467-023-40798-6)
Supplement: Supplementary file 8 — Source Data [file 41467_2023_40798_MOESM8_ESM.xlsx]

## Sheet: Figure 1
Figure 1a															Figure 1b							Figure 1c						Figure 1d						Figure 1e					Figure 1g				Figure 1h						Figure 1i
	#PeakID	chr	start	end	strand	Peak	Normalized Tag Count	superEnhancer slope	findPeaks Score	Total Tags (normalized to Control Experiment)	Control Tags	Fold Change vs Control				PDAC	Pancreas	Normal Cells	Other Cancers				Normal Ducts	Early Stage PDAC	Late Stage PDAC				Cell lines	H3K27Ac signal	HNRNPF RPKM				Cancer	Normal				Parental	SE Del			Parental	SE Del
	chr6-294	chr6	30711150	30762153	+	28945	1883.6	51003	724	4.05	2.65e-203	0.57				2103.26	726.1	1465.98	2302.46				24.9	73.6475	68.0423				AA0779E	958.94	151.18				958.94	1104.58				100	23.129			100	42.0455
	chr12-35450	chr12	7013536	7080469	+	28944	1653.2	66933	111	6.21	1.05e-52	0.85				1915.46	1607.45	1889.64	2332.86				40.5	74.018	65.5526				Capan-1	654.16	100.552				654.16	747.85				111.997	17.318			105.983	90.9091
	chr9-69	chr9	132245396	132269627	+	28943	1386.8	24231	883	4.31	3.08e-284	0.52				1489.8	1215.06	1244.1	3167.94				40.5	48.7029	73.396				Capan-2	1563.54	164.072				1563.54	759.92				90.0684	18.3253			96.5812	72.4138
	chr11-16374	chr11	795772	843697	+	28942	1340.7	47925	223	4.62	2.21e-80	0.72				1516.61	1585.94	1797.9	1376.07				49.8	48.8018					Hs766T	774.34	118.579				774.34	1094.72				89.2271	17.1697			100	57.6271
	chr15-92	chr15	101253014	101273438	+	28941	1314.2	20424	817	4.08	5.51e-232	0.54				1400.92	355.6	490.1	634.22				28	61.8575					HUP-T4	814.82	170.948				813.89	1040.02				118.544	25.0949
	chr6-1696	chr6	44001945	44026923	+	28940	1277.2	1166.96	482	4.19	1.94e-142	0.6				1400.98	319.57	786.19	989.67					60.3147					KCI-MOH1	1514.97	143.482				1514.97	408.47				102.16	17.6606
	chr9-10719	chr9	130890016	130923097	+	28939	1193.3	821.057	195	4.56	2.21e-146	0.75				1332.11	495.01	584.57	479.07					23.2724					MIA PaCa-2	912.92	100.472				912.92	673.79
	chr17-542	chr17	40671487	40730498	+	28938	1160.8	437.748	801	4.55	4.16e-272	0.56				1371.2	965.86	1354.14	1666.16					23.2724					Mutj	527.17	68.542				527.17	643.62
	chr10-995	chr10	74008249	74033283	+	28937	1143.2	379.1	555	4.15	1.02e-161	0.62				1256.1	453.31	720.07	1299.67					29.9205					PSN1	739.51	94.872				1728.7	656.48
	chr20-12343	chr20	3766751	3801991	+	28936	1133.2	367.267	185	7.4	1.42e-128	0.78				1261.85	676.29	1121.69	1917.1					29.9852					PaTu8902	1462.26	110.734				561.03	1072.94
	chr19-1622	chr19	18475162	18497594	+	28935	1126.1	318.493	496	4.28	8.77e-159	0.61				1211.66	394.08	602.59	803.45					69.6192					PaTu8988T	2083.35	179.527				952.56
	chr20-1000	chr20	30148182	30161790	+	28934	1120.2	201.127	642	4.36	5.97e-205	0.58				1209.68	225.24	494.93	1361.02					51.4364					Panc 02.03	952.56	133.84				1462.26
	chr19-5679	chr19	14606246	14641129	+	28933	1102.7	151.156	300	4.26	1.31e-94	0.76				1220.71	524.62	1055.12	1005.41					60.0728					Panc 03.27	561.03	112.379				2082.15
	chr15-19	chr15	93352896	93388588	+	28932	1094.6	139.782	954	4.05	1.97e-268	0.52				1244.15	314.66	700.9	1336.97					47.8137					PANC-1	1728.7	177.03				739.51
	chr2-31575	chr2	232522287	232552379	+	28931	1075.8	157.611	140	4.04	3.13e-39	0.77				1188.02	687.8	641.29	1090.24					62.6568					Su.86.86	663.16	137.829				663.16
	chr11-49767	chr11	129673058	129732533	+	28930	1070.4	157.169	86	4.25	3.72e-27	0.84				1370.54	188.46	498.12	277.36					55.4703					YAPC	1511.43	190.391				1511.43
	chr16-21512	chr16	2866767	2933688	+	28929	1062.7	203.349	100	5.57	2.52e-45	0.81				1321.28	738.17	680.31	723.87					30.946											1086.75
	chr11-11392	chr11	63993168	64020089	+	28928	1062.6	190.297	280	4.19	6.98e-88	0.76				1176.34	1053.58	1389.84	1222.74					53.4266											949.17
	chr17-27774	chr17	27037483	27056005	+	28927	1052.5	214.78	138	4.97	4.61e-58	0.8				1336.93	427.66	1115.76	716.36					57.7328											1386.62
	chr1-71797	chr1	151996148	152021054	+	28926	1030.9	213.575	92	4.44	6.12e-31	0.8				1126.88	499.34	959.96	1401.17					61.2625											1319.19
	chr2-4247	chr2	43385550	43434788	+	28925	1024.1	235.998	389	4.25	2.49e-116	0.7				1150.32	276.93	796.37	1315.97					44.2295											1721.61
	chr6-2007	chr6	47102690	47136825	+	28924	988.2	224.393	457	4.17	5.09e-164	0.62				1224.67	811.93	749.39	1436.7					49.1465											1992.47
	chr10-1283	chr10	43891703	43916912	+	28923	979.2	263.391	518	4.5	8.29e-175	0.62				1131.96	121.11	315.23	237.49					55.2073											248.77
	chr7-16828	chr7	18535448	18560519	+	28922	955.2	264.483	177	4.25	5.44e-54	0.73				1077.94	565.94	764.02	1210.73					47.1227
	chr19-2544	chr19	36619040	36631760	+	28921	937.2	236.636	426	4.85	2.76e-172	0.63				1099.8	43.95	174	47.14					42.4838
	chr19-9976	chr19	18385371	18416281	+	28920	917.2	229.42	222	4.5	3.31e-72	0.75				1010.13	302.78	428.36	668.66					54.1546
	chr1-3497	chr1	94146513	94168102	+	28919	917.1	176.961	492	4.08	7.93e-141	0.67				1022.34	817.21	997.73	1524.19					69.5807
	chr8-30613	chr8	67419353	67447940	+	28918	891.7	165.587	94	4.04	1.08e-27	0.84				1002.27	135.82	688.3	698.3					63.7363
	chr20-889	chr20	48763169	48789664	+	28917	880.8	136.521	664	4.05	3.05e-190	0.58				1026.31	219.77	774.78	531.67					72.1748
	chr10-31638	chr10	112135714	112170766	+	28916	877.3	113.328	99	4.03	1.36e-29	0.82				1018.58	393.7	674.7	791.2					62.6686
	chr17-6228	chr17	81005973	81068068	+	28915	875.2	84.303	360	4.07	5.74e-103	0.67				1017.32	295.8	444.22	899.37					58.8973
	chr11-17841	chr11	62413291	62447151	+	28914	873.3	101.344	210	4.75	3.09e-73	0.78				1076.09	1021.7	1339.93	940.8					50.398
	chr11-54572	chr11	61772272	61822045	+	28913	871.7	65.164	78	4.87	1.16e-27	0.81				1024.46	608.95	750.16	1147.02					65.4133
	chr5-66391	chr5	179223295	179247727	+	28912	866.6	59.774	57	5.85	2.11e-73	0.8				1096.1	214.49	483.3	832.04					49.0065
	chr20-27368	chr20	44400029	44427894	+	28911	863.6	70.283	92	4.75	1.88e-38	0.86				951.36	617.62	788.86	792.37					37.4327
	chr14-14514	chr14	69141477	69170408	+	28910	862.5	68.325	140	4.05	2.03e-42	0.74				995.2	156.95	451.21	295.11					65.314
	chr1-2511	chr1	2480423	2524789	+	28909	851.3	66.07	539	4.33	8.28e-171	0.53				975.33	254.11	1043.13	324.33					63.7624
	chr1-124472	chr1	45259022	45286051	+	28908	849.4	71.971	53	4.4	6.81e-18	0.86				1064.01	577.25	740.08	260.54					57.2816
	chr12-177	chr12	53764140	53775253	+	28907	842	66.063	936	4.1	2.08e-274	0.55				935.05	669.69	1138.83	1335.84					37.4053
	chr3-1170	chr3	134082496	134101485	+	28906	831.7	70.129	555	4.01	2.98e-163	0.62				887.17	233.17	457.23	855.24					46.0312
	chr19-299	chr19	40927380	40951071	+	28905	830.8	75.084	793	4.15	7.87e-244	0.58				980.54	488.78	776.94	1148.82					29.95
	chr2-109	chr2	47260750	47270773	+	28904	830.5	72.245	869	4.4	1.22e-274	0.54				877.99	219.39	390.28	590.97					67.4847
	chr17-12760	chr17	7137167	7166499	+	28903	825	73.132	249	4.29	2.61e-77	0.76				930.42	486.14	733.92	664.77					42.3983
	chr12-2318	chr12	6382491	6405078	+	28902	823.7	62.101	513	4.34	7.42e-160	0.64				924.22	925.87	1249.22	1279.95					57.4839
	chr17-14307	chr17	80163369	80187786	+	28901	818.1	58.322	231	4.19	2.52e-68	0.76				915.83	259.95	398.46	570.18					53.1077
	chr3-1668	chr3	177062748	177077121	+	28900	813.8	65.158	506	4.03	2.3e-144	0.6				911.54	332.96	960.22	953.57					61.7699
	chr8-1488	chr8	67025673	67037150	+	28899	804.4	76.54	517	4.56	5.46e-214	0.63				894.9	123	252.62	660.03					64.6357
	chr17-43940	chr17	73828454	73852537	+	28898	801.9	69.431	88	4.68	2.99e-32	0.86				860.36	158.46	386.6	502.4					57.1498
	chr7-703	chr7	129589547	129610845	+	28897	801.7	73.139	634	4.15	3.05e-185	0.6				905.26	672.33	450.95	657.46					55.8365
	chr12-77	chr12	12956629	12966789	+	28896	793.8	67.854	1101	4.16	0	0.49				884.73	235.05	601.3	443.74					56.2851
	chr5-30311	chr5	148336531	148364690	+	28895	788.5	61.705	114	4.6	1.43e-37	0.82				844.84	57.73	204.26	358.18					53.3186
	chr2-3354	chr2	85172752	85197806	+	28894	780.8	53.5	420	4.02	4.88e-122	0.66				917.94	173.93	521.1	286.43					38.4159
	chr3-962	chr3	171653559	171685664	+	28893	779.9	71.682	582	4.63	4.25e-191	0.6				886.84	272.4	466.93	700.18					5.20636
	chr19-16840	chr19	19475263	19516169	+	28892	776.2	75.87	155	4.49	1.47e-61	0.77				958.09	89.04	117.32	384.24					41.8991
	chr22-9927	chr22	39678805	39716397	+	28891	774	67.242	127	4.19	1.78e-38	0.78				926.33	347.3	517.94	532.67					38.1819
	chr7-8811	chr7	75975921	76027291	+	28890	773.7	60.335	261	4.49	8.78e-83	0.73				975	618.19	1382.78	1194.55					60.4736
	chr14-1019	chr14	69043879	69095942	+	28889	769.7	49.09	499	4.18	8.1e-147	0.62				906.58	800.04	948.3	897.48					88.2126
	chr15-11267	chr15	90930822	90963816	+	28888	755.4	48.102	165	4.86	2.09e-67	0.77				971.56	705.34	880.76	668.62					52.1267
	chr9-51	chr9	132096095	132124476	+	28887	752.4	43.616	927	4.28	2.89e-277	0.54				898.92	246.56	690.3	631.97					58.9185
	chr17-11800	chr17	36981227	37026742	+	28886	750.1	42.782	261	6.06	5.37e-138	0.75				857.32	434.26	754.97	774.7					47.1425
	chr1-914	chr1	36839659	36867130	+	28885	749.4	44.389	685	5.23	5.96e-266	0.58				866.63	632.53	738.76	999.94					37.2567
	chr19-6289	chr19	2031914	2061034	+	28884	748.9	49.326	286	4.21	1.65e-87	0.71				913.45	428.41	690.23	1123.21					61.2343
	chr14-1211	chr14	61991624	62020266	+	28883	748.7	28.298	476	4.24	2.99e-146	0.64				826.88	1036.04	865.2	963.49					68.4389
	chr10-118	chr10	75647219	75659918	+	28882	747.9	24.577	857	4.17	1.25e-247	0.56				861.68	505.95	966.73	1052.62					70.0381
	chr9-982	chr9	114774382	114793211	+	28881	746.3	24.137	499	5.1	1.47e-190	0.64				808.92	117.34	657.3	442.14					80.7909
	chr9-29227	chr9	132312719	132343218	+	28880	744.9	37.552	91	4.66	1.59e-52	0.89				831.37	71.69	209.41	264.35					83.5583
	chr21-10901	chr21	45122573	45148101	+	28879	737.6	38.677	76	4.22	1.03e-23	0.81				850.98	426.15	315.94	1000.27					32.2991
	chrX-13474	chrX	48326223	48398632	+	28878	737	42.154	83	4	2.36e-24	0.81				830.91	377.29	745.49	730.62					74.6983
	chr1-62278	chr1	201997974	202026682	+	28877	736.5	41.248	105	4.39	1.21e-42	0.91				903.61	418.6	262.39	708.09					32.3684
	chr2-52	chr2	70313438	70336652	+	28876	734.5	43.243	960	4.12	3.66e-274	0.53				856.33	398.98	839.58	630.48					73.7474
	chr11-46687	chr11	46564012	46582412	+	28875	725	50.66	92	4.46	1.91e-30	0.8				835.53	562.73	791.99	1354.87
	chr16-11180	chr16	30064027	30087332	+	28874	723.8	45.625	165	4.7	5.84e-61	0.85				809.71	81.31	107.01	453.34
	chr11-18995	chr11	118955504	118979015	+	28873	721.3	47.782	201	7.13	4.57e-185	0.82				820.01	556.88	704.86	949.72
	chr17-9125	chr17	2296609	2319411	+	28872	721.1	54.934	299	4.93	4.46e-108	0.73				788.19	799.29	1169.41	1027.89
	chr3-175	chr3	156535154	156545022	+	28871	718.2	56.394	826	4.3	2.09e-247	0.56				844.97	413.51	651.47	1009.3
	chr2-102375	chr2	219252287	219271983	+	28870	712	47.746	51	4.16	2.62e-16	0.85				771.61	197.51	267.35	547.09
	chr12-35865	chr12	26243788	26278672	+	28869	708	48.081	109	4.15	3.75e-33	0.81				780.39	754.2	893.75	926.15
	chr17-4653	chr17	39941579	39969829	+	28868	706	51.596	410	4.77	6.96e-145	0.65				943.43	389.55	336.08	162.49
	chr16-6463	chr16	4968996	5007852	+	28867	700.8	51.992	227	4.2	3.04e-70	0.71				812.09	403.89	943.47	793.85
	chr8-2697	chr8	129180262	129190053	+	28866	697.9	52.668	407	4.88	1.96e-156	0.68				840.09	548.58	739.34	467.83
	chr17-54886	chr17	7451933	7494282	+	28865	694	43.763	69	9.14	4.77e-41	0.84				762.3	90.36	161.37	666.17
	chr2-9209	chr2	65024515	65066704	+	28864	692.6	39.096	289	4.68	1.65e-109	0.69				823.32	932.28	1730.04	1304.08
	chr17-15436	chr17	46079564	46133812	+	28863	687.8	46.088	220	4.88	3.16e-84	0.7				751.4	62.63	296.8	738.97
	chr20-154	chr20	52445428	52456575	+	28862	687.4	40.043	1047	4.05	1.97e-299	0.53				932.54	558.77	1316.76	948.11
	chr19-18890	chr19	45237945	45258156	+	28861	684	39.375	142	5.58	5.49e-65	0.81				775.24	407.66	524.22	739.21
	chr7-574	chr7	155743630	155755635	+	28860	683.6	34.14	660	4.09	4.08e-189	0.61				741.3	101.49	151.99	338.27
	chr16-26871	chr16	19097635	19148481	+	28859	682.6	34.201	81	4.01	3.83e-24	0.85				752.13	594.04	846.8	1267.87
	chr2-9647	chr2	70351285	70370608	+	28858	676.1	28.66	283	4.88	5.97e-139	0.74				908.43	371.82	724.13	651.64
	chr22-6825	chr22	50682962	50733069	+	28857	674.8	33.536	168	4.43	6.13e-58	0.8				755.63	435.58	708.15	1250.76
	chr1-6075	chr1	32410254	32429858	+	28856	672.3	31.652	411	4.05	1.31e-115	0.65				783.83	960.2	1221.64	567.57
	chr15-2406	chr15	85258711	85292656	+	28855	671.8	31.395	359	4.14	7.9e-105	0.69				748.7	163.37	608.58	733.83
	chr20-554	chr20	17538038	17549742	+	28854	670.4	30.461	752	4.13	7.59e-214	0.59				816.05	391.63	397.98	708.85
	chr17-24789	chr17	80225095	80256657	+	28853	669.2	22.049	153	4.32	2.03e-49	0.8				724	117.15	270.02	675.97
	chr11-62621	chr11	8693070	8722185	+	28852	665.6	24.476	68	4.04	2.15e-20	0.78				808.13	871.16	838.87	1151.31
	chr12-6883	chr12	57023011	57040506	+	28851	663.5	25.139	335	4.01	3.87e-98	0.72				815.06	383.14	512.98	829.02
	chr12-19680	chr12	56498305	56522496	+	28850	663.2	25.133	181	5.55	6.98e-155	0.81				739.85	388.23	650.34	861.02
	chr10-14603	chr10	105869175	105881503	+	28849	662.9	23.222	179	4.14	7.15e-52	0.78				763.62	357.67	622.31	1055.15
	chr8-11240	chr8	18985078	19010446	+	28848	661.8	23.868	199	4.19	7.1e-63	0.72				719.84	95.08	310.24	743.46
	chr12-431	chr12	52585402	52610027	+	28847	659	19.175	776	4.16	1.61e-226	0.55				732.91	99.98	301.5	169.11
	chr16-13356	chr16	31105470	31153470	+	28846	656	16.019	146	5.15	2.57e-59	0.81				752.13	488.4	621.15	895.51
	chr20-11565	chr20	23117071	23137431	+	28845	655.5	16.513	194	4.28	5.74e-61	0.73				834.54	1112.25	1059.66	604.38
	chr16-23297	chr16	68765466	68790070	+	28844	655.3	17.927	93	4.27	8.64e-29	0.79				740.24	233.17	693.36	573.67
	chr19-253	chr19	44258891	44270068	+	28843	653.7	23.259	817	4.5	1.71e-259	0.61				755.89	434.83	477.11	342.16
	chr12-68	chr12	122239044	122249966	+	28842	653.2	20.094	1115	4.39	0	0.51				693.95	132.43	438.03	779.4
	chr1-4034	chr1	36615561	36638708	+	28841	653.1	17.645	470	4.4	1.39e-150	0.65				744.34	457.65	914.43	551.59
	chr11-14130	chr11	62358439	62390242	+	28840	652.5	18.035	246	4.13	1.46e-71	0.77				694.35	406.72	1145.6	942.69
	chr12-1672	chr12	66042427	66051572	+	28839	651.2	18.344	566	4.02	1.04e-160	0.62				790.76	622.34	684.75	1093.5
	chr20-753	chr20	49056059	49110134	+	28838	646.7	16.23	696	4.16	1.79e-204	0.58				692.7	17.54	224.04	427.68
	chr17-7162	chr17	73106101	73128239	+	28837	645.9	16.051	336	4.71	9.63e-113	0.77				936.63	322.58	655.62	537.73
	chr11-19513	chr11	64879396	64903098	+	28836	644.5	18.602	197	5.38	3.69e-85	0.77				745.06	257.31	508.59	924.74
	chr2-26703	chr2	85804616	85843657	+	28835	643.8	18.274	159	4.83	2.44e-84	0.83				761.44	755.34	706.05	860.86
	chr11-5623	chr11	65769181	65789152	+	28834	643.4	19.03	398	4.07	5.32e-113	0.69				803.31	732.32	1128.61	837.26
	chr20-8413	chr20	31053197	31072845	+	28833	643.2	13.27	241	4.1	4.02e-70	0.74				736.74	535	310.53	393.83
	chr19-22753	chr19	45946960	46011562	+	28832	642.8	16.133	121	5.15	1.86e-65	0.78				837.51	957.19	912.92	1079.76
	chr17-13114	chr17	43502072	43525231	+	28831	641	16.423	245	4.05	8.51e-93	0.74				730.34	268.63	1252.48	529.3
	chr15-31680	chr15	74657589	74699875	+	28830	640.7	16.029	70	5.19	1.07e-29	0.84				712.44	456.14	563.15	894.11
	chr6-1531	chr6	32145002	32164327	+	28829	638.9	16.26	495	4.4	3.57e-154	0.64				807.47	421.06	640.67	557.45
	chr15-30521	chr15	63784519	63807509	+	28828	638	16.313	73	4.06	4.61e-23	0.82				723.67	201.28	474.99	130.09
	chr19-21733	chr19	1847522	1906180	+	28827	635.4	18.067	126	4.19	2.71e-37	0.82				736.15	447.84	522.06	1136.82
	chr20-916	chr20	52258706	52272060	+	28826	633.9	15.921	658	4.69	1.56e-230	0.61				770.55	935.3	1610.08	975.89
	chr5-7544	chr5	43000224	43018719	+	28825	633.4	17.225	273	5.21	9.41e-109	0.73				720.04	79.04	176.55	951
	chr2-21317	chr2	232468680	232486385	+	28824	632.9	19.951	184	4.2	2.33e-55	0.81				722.88	143.56	507.43	829.23
	chr13-2631	chr13	44874819	44897596	+	28823	632.6	21.55	274	4.18	2.9e-90	0.74				718.85	119.98	288.23	766.19
	chr17-9776	chr17	49198468	49244610	+	28822	631	19.423	289	4.04	7.19e-131	0.73				831.04	386.35	129.5	992.08
	chr3-101	chr3	149058002	149070918	+	28821	630.6	17.84	887	4.22	0	0.56				714.62	64.33	533.66	246.8
	chr1-435	chr1	201430541	201459077	+	28820	629.5	19.603	794	4.38	3.79e-252	0.55				744.47	329.75	966.28	597.08
	chr17-1911	chr17	55970729	55980583	+	28819	625.9	21.396	568	4.19	2.52e-171	0.59				679.16	342.01	255.33	465.46
	chr1-43013	chr1	151019804	151043658	+	28818	624.1	21.944	143	4.31	5.47e-46	0.81				728.42	340.13	734.79	1091.69
	chr11-1658	chr11	65239325	65245501	+	28817	622.8	21.906	624	4.18	7.19e-182	0.59				659.55	215.06	356.15	838.58
	chr15-6437	chr15	41117490	41171755	+	28816	622.3	23.18	233	4.11	7.16e-81	0.72				809.84	766.47	746.17	471.53
	chr12-3551	chr12	118489885	118500159	+	28815	620.7	23.587	445	4.21	4.52e-140	0.66				659.48	249.01	326.7	441.77
	chr12-1186	chr12	46765380	46778414	+	28814	619	22.302	623	4.27	1.4e-194	0.57				674.47	409.55	620.86	1023.91
	chr9-27493	chr9	131626159	131655473	+	28813	618.4	26.528	96	4.24	4.68e-30	0.87				730.6	355.6	582.48	423.35
	chr6-9602	chr6	10426654	10464521	+	28812	616.8	25.228	242	5.09	3.78e-98	0.75				745.4	117.71	521.03	422.58
	chr10-895	chr10	105667635	105677926	+	28811	615.6	24.596	571	4.26	3.82e-169	0.58				662.19	188.08	265.74	638.87
	chr1-3172	chr1	157979792	157989884	+	28810	614.2	28.674	504	4.05	1.33e-146	0.64				660.94	91.87	432.16	351.32
	chr14-3734	chr14	24681862	24721856	+	28809	611.5	27.693	312	5.04	4.14e-118	0.73				758.34	624.23	857.34	1021.14
	chr22-766	chr22	18111203	18122241	+	28808	606.8	27.636	452	4.97	4.46e-169	0.65				755.23	283.53	547.97	664.89
	chr17-53460	chr17	40142145	40176778	+	28807	606.5	26.162	71	4.11	5e-23	0.81				648.52	239.77	405.39	708.45
	chr12-37	chr12	53318588	53321059	+	28806	606.3	24.448	1206	4.12	0	0.5				619.14	131.67	110.97	1072.42
	chr1-5603	chr1	155101773	155112939	+	28805	602.1	23.153	422	4.05	1.3e-123	0.65				652.35	416.91	476.73	607.96
	chr20-1216	chr20	36763324	36773482	+	28804	601	19.798	602	4.28	1.94e-183	0.61				660.87	117.15	219.53	370.95
	chr1-37990	chr1	161352106	161380181	+	28803	600.4	20.911	157	5.12	1.8e-78	0.77				659.22	404.27	339.78	1158.14
	chr6-4677	chr6	31620084	31634203	+	28802	599.8	26.742	339	4.47	4.1e-130	0.7				716.93	309.19	352.83	664.73
	chr8-277	chr8	62626340	62646881	+	28801	599.7	27.69	818	4.15	6.82e-236	0.55				705.25	202.61	601.81	1353.51
	chr9-1329	chr9	131929538	131938158	+	28800	599.1	22.003	458	4.14	1.24e-150	0.65				637.03	201.47	345.39	649.07
	chr5-42885	chr5	43058031	43067020	+	28799	598.6	23.2	86	4.25	1.04e-30	0.84				631.49	224.3	425.49	606.39
	chr2-8102	chr2	55319408	55338866	+	28798	593.3	24.736	305	4.8	8.68e-108	0.72				686.62	106.96	277.18	259.09
	chr7-37215	chr7	116048476	116082982	+	28797	589.1	28.521	93	5.12	5.59e-38	0.8				718.52	56.78	252.14	621.69
	chr14-10410	chr14	68972637	69014964	+	28796	588.4	29.29	179	4.41	4.63e-57	0.76				641.39	169.4	330.47	482.17
	chr19-9	chr19	38794316	38807303	+	28795	587.8	35.939	1315	4.23	0	0.5				761.24	544.62	998.05	708.29
	chr11-34808	chr11	64757274	64809550	+	28794	585.9	37.158	122	4.71	9.69e-42	0.78				827.61	661.2	687.94	742.7
	chr10-631	chr10	11916982	11924744	+	28793	584.4	30.291	628	4.29	3.57e-189	0.58				617.49	202.61	268.51	286.95
	chr11-19321	chr11	62598748	62609918	+	28792	581.3	26.252	199	4.31	6.61e-73	0.79				680.75	186.95	196.23	515.57
	chr11-5493	chr11	67034445	67056457	+	28791	580.7	29.937	402	4.96	4.17e-148	0.63				633.4	353.52	464.48	682.07
	chr20-13569	chr20	62485025	62505342	+	28790	575.8	29.359	172	4.22	1.91e-52	0.75				678.83	580.65	1072.29	906.15
	chr1-21094	chr1	236066094	236080632	+	28789	574.5	26.754	231	5.04	4.15e-84	0.75				683.12	313.53	588.51	440.89
	chr9-29933	chr9	127014005	127030319	+	28788	573.6	26.443	89	4.32	3.05e-28	0.81				641.85	38.29	321.32	241.58
	chr15-12213	chr15	99964964	99995841	+	28787	572.1	22.444	156	4.6	2.28e-57	0.82				634.99	390.5	606.74	469.52
	chr12-46511	chr12	94940212	94964576	+	28786	568.9	22.471	85	5.2	6.35e-32	0.82				692.37	340.69	561.08	313.41
	chr8-110	chr8	62672443	62679767	+	28785	568.7	15.445	967	4.4	0	0.54				610.88	782.31	133.92	946.02
	chr19-490	chr19	1261296	1276610	+	28784	568.6	17.902	699	4.36	2.05e-214	0.56				676.72	100.36	1004.95	78.33
	chr11-6974	chr11	64071957	64086185	+	28783	567.2	16.784	361	5.25	8.48e-173	0.68				616.17	32.07	67.92	976.26
	chr1-6535	chr1	226062762	226085588	+	28782	566.7	15.851	400	4.1	6.24e-114	0.64				629.44	376.91	307.37	731.06
	chr2-196	chr2	43447276	43454264	+	28781	566.1	11.593	806	4.07	1.91e-227	0.58				658.76	599.51	524.8	265.51
	chr1-58471	chr1	150501756	150535169	+	28780	565.8	11.997	111	4.16	1.66e-33	0.79				591.47	324.28	740.37	812.2
	chr17-3468	chr17	41438645	41447176	+	28779	562.9	12.847	465	5.27	4.13e-251	0.66				689.07	593.1	926.81	753.1
	chr9-9537	chr9	5832292	5852253	+	28778	562.7	14.461	208	4.12	2.45e-61	0.75				603.95	223.17	313.07	608
	chr16-36590	chr16	67184489	67233393	+	28777	561.8	14.141	60	4.94	1.57e-24	0.85				731.99	864.18	1057.89	903.58
	chr17-9019	chr17	4842822	4853758	+	28776	561.4	13.421	301	4.39	2.43e-95	0.73				599.46	75.46	265.12	533.12
	chr1-1122	chr1	223888329	223895506	+	28775	560.9	13.519	654	4.19	8.09e-193	0.59				594.04	404.08	787.67	1186.97
	chr17-14127	chr17	79870171	79895778	+	28774	560.2	9.494	233	4.05	2.94e-69	0.72				656.25	511.79	908.31	782.49
	chr1-11299	chr1	214600861	214620967	+	28773	557.8	13.457	320	4.53	1.16e-108	0.72				665.69	102.25	328.22	343
	chr1-53919	chr1	935746	960678	+	28772	557.6	12.627	119	4.32	1.93e-53	0.78				606.33	417.85	519.49	392.87
	chr4-49644	chr4	15884492	15923020	+	28771	557.4	17.217	48	4.48	3.57e-19	0.83				649.38	582.54	646.41	819.31
	chr3-49243	chr3	52000871	52029979	+	28770	557	19.045	89	4.19	1.19e-27	0.85				694.02	108.09	667.03	308.6
	chr11-23202	chr11	695221	706874	+	28769	556.7	19.566	173	4.01	9.38e-99	0.86				634.26	545.94	724.32	584.55
	chr5-14664	chr5	72901313	72934489	+	28768	554	16.289	190	4.96	8.75e-68	0.72				712.71	185.44	427.2	252.51
	chr22-230	chr22	38614127	38625696	+	28767	553.6	16.436	601	4.24	2.52e-179	0.61				593.52	211.66	275.02	263.51
	chr19-2026	chr19	49122085	49149933	+	28766	550.2	16.309	461	4.31	4.26e-145	0.64				635.91	601.78	838.84	970.72
	chr3-14472	chr3	156799077	156806945	+	28765	548.6	15.678	217	4.04	1.34e-60	0.79				592.92	169.59	278.14	189.03
	chr16-21526	chr16	676523	740749	+	28764	547.5	15.394	100	4.07	9.78e-31	0.8				583.35	107.34	799.14	313.57
	chr1-66767	chr1	1044676	1094116	+	28763	547.2	12.207	98	4.32	2.9e-31	0.8				685.3	741.94	702.89	278
	chr16-10456	chr16	4340023	4374183	+	28762	546.9	13.402	172	4.1	6.71e-50	0.83				709.54	1324.29	159.47	1049.97
	chr8-4827	chr8	143750714	143758215	+	28761	546.8	10.442	314	5.43	3.38e-133	0.73				574.04	69.42	296.99	615.14
	chr16-270	chr16	68270308	68299856	+	28760	546.8	13.233	637	4.14	1.66e-182	0.59				666.35	641.21	1725.14	831.19
	chr8-1401	chr8	8146438	8154492	+	28759	546.7	14.21	528	4.36	8.39e-167	0.63				661.73	513.12	554.09	806.86
	chr17-16981	chr17	8089727	8126830	+	28758	546	14.901	206	5.1	8.68e-95	0.79				665.69	556.5	789.31	1391.53
	chr17-39812	chr17	74705696	74734071	+	28757	544.9	19.745	97	4.46	2.3e-31	0.8				656.65	663.65	845.35	940.84
	chr20-552	chr20	50367071	50384691	+	28756	543.5	20.278	753	4.19	2.83e-223	0.57				647.66	188.65	129.63	382.63
	chr7-7246	chr7	100025974	100048571	+	28755	540	21.285	288	4.52	1.99e-162	0.72				620.79	504.25	744.14	1104.34
	chr7-1613	chr7	20369570	20393195	+	28754	538.3	31.073	507	4.29	3.68e-158	0.64				652.35	265.42	464.16	332.57
	chr1-13400	chr1	43814155	43833292	+	28753	537.6	31.488	295	4.06	8.85e-86	0.7				609.96	332.39	454.85	536.77
	chr17-10158	chr17	55927057	55952757	+	28752	534.1	31.175	283	4.78	1.29e-102	0.71				648.13	459.73	630.17	754.59
	chr8-17051	chr8	124532121	124560588	+	28751	533.7	32.436	149	4.1	7.51e-44	0.79				687.02	141.3	323.09	193
	chr11-9280	chr11	67070097	67085237	+	28750	533	28.942	314	4.57	5.66e-103	0.69				601.7	251.28	637.32	417.24
	chr3-801	chr3	134032383	134046542	+	28749	526.5	26.643	612	4.28	2.03e-188	0.62				602.83	193.36	572.97	335.14
	chr7-20380	chr7	157082281	157111616	+	28748	525.6	28.798	154	5.89	8.2e-88	0.75				631.68	221.09	634.97	506.66
	chr20-622	chr20	52532067	52543162	+	28747	524.6	24.199	733	4.26	6.77e-217	0.58				594.24	70.55	296.06	497.06
	chr1-41278	chr1	24104229	24127093	+	28746	522.4	24.752	147	4.62	3.77e-50	0.81				600.25	335.41	617.96	634.13
	chr11-23336	chr11	102138605	102184065	+	28745	521.2	23.739	172	4.13	1.38e-54	0.79				762.3	193.55	289.61	385.36
	chr7-2118	chr7	56118586	56142096	+	28744	521	14.337	467	4.49	1.77e-146	0.64				620.92	251.28	432.39	422.58
	chr11-62903	chr11	1124049	1147834	+	28743	518.9	14.078	67	4.51	3.89e-22	0.83				627.99	153.18	87.55	398.45
	chr3-15374	chr3	182971068	183003730	+	28742	518.4	13.376	209	4.43	3.02e-72	0.76				639.15	76.21	756.16	268.77
	chr22-1741	chr22	37957069	38005404	+	28741	517.6	12.631	342	4.38	2.17e-116	0.73				692.77	219.77	604.58	205.61
	chr10-46091	chr10	96968820	96996337	+	28740	517.6	10.883	70	4.11	3.63e-22	0.83				661.93	1144.51	190.59	562.47
	chr17-52134	chr17	62133818	62181741	+	28739	517.2	15.415	73	5.1	2.77e-30	0.84				734.24	504.63	389.12	679.67
	chr13-655	chr13	76278563	76298822	+	28738	516.5	14.027	442	4.45	2.59e-139	0.68				607.52	66.4	338.62	580.65
	chr17-2874	chr17	39058793	39078763	+	28737	516	14.121	497	4.68	2.85e-169	0.63				591.01	39.99	154.47	218.58
	chr13-815	chr13	114884176	114927973	+	28736	514.2	13.223	417	4.7	7.74e-146	0.65				538.38	275.61	669.06	549.1
	chr9-81	chr9	140506420	140514289	+	28735	514.1	15.277	860	4.45	2.27e-276	0.55				636.5	581.22	453.75	424.71
	chr17-13668	chr17	39821808	39846159	+	28734	511	17.646	238	4.35	3.97e-75	0.73				605.6	371.44	446.86	625.86
	chr2-1700	chr2	64871650	64881920	+	28733	509.8	17.601	509	4.41	2.85e-176	0.66				557.4	260.9	453.79	498.83
	chr1-17719	chr1	59220831	59250742	+	28732	509.2	20.467	255	4.65	4.87e-90	0.75				624.49	510.47	462.23	521.39
	chr7-10508	chr7	99678764	99699087	+	28731	509	17.805	237	4.07	4.19e-70	0.71				586.52	311.08	771.5	547.45
	chr7-22259	chr7	32697175	32728535	+	28730	507.7	18.815	145	4.04	5.22e-42	0.81				631.22	48.48	68.79	414.47
	chr20-14578	chr20	52732114	52748957	+	28729	505.8	14.45	163	4.04	3.58e-47	0.77				599.53	82.06	289.07	1875.95
	chr5-174	chr5	148930197	148942142	+	28728	505	15.449	784	4.1	6.91e-225	0.55				557.13	172.23	344.49	424.43
	chr5-276	chr5	148441588	148453616	+	28727	502.7	14.69	726	4.46	3.77e-228	0.58				555.28	73.19	183.99	157.87
	chr3-26980	chr3	44996208	45034927	+	28726	502.6	17.664	144	4.85	7.66e-52	0.77				641.92	305.61	512.72	354.41
	chr5-38758	chr5	172184853	172205301	+	28725	501.9	16.546	94	6.55	1.16e-48	0.81				584.4	664.6	724.45	1225.39
	chr9-17844	chr9	127596688	127632534	+	28724	501.6	14.506	137	4.75	1.89e-46	0.83				629.24	456.52	786.87	733.75
	chr11-3545	chr11	64037108	64052850	+	28723	499.7	13.825	478	4	2.04e-161	0.64				570.73	287.12	420.56	682.76
	chr14-3558	chr14	50318854	50335637	+	28722	499.7	11.473	318	4.78	1.02e-109	0.74				568.62	303.53	534.53	597.6
	chr17-6233	chr17	76975303	76992852	+	28721	497.6	11.455	360	4.04	5.43e-107	0.7				596.95	365.22	522.42	715.24
	chr17-24001	chr17	41131885	41159315	+	28720	496.9	11.212	157	4.05	3.18e-45	0.82				624.55	480.29	463.65	435.07
	chr19-35812	chr19	13874779	13914989	+	28719	496.4	14.907	76	4.09	6.54e-23	0.81				603.88	213.36	763.57	1193.75
	chr6-1481	chr6	26205923	26235683	+	28718	496.1	12.169	501	4.46	1.35e-157	0.61				548.15	134.88	249.08	576.56
	chr19-6346	chr19	50370240	50381202	+	28717	495.2	12.687	285	4.18	5.33e-90	0.73				532.63	431.24	600.69	987.5
	chr11-6862	chr11	73490185	73499792	+	28716	495.2	9.535	364	5.93	9.24e-183	0.7				543.53	274.48	270.22	515.81
	chr8-3855	chr8	146011810	146024114	+	28715	494.6	8.64	347	4.99	3.02e-128	0.72				569.28	222.98	539.24	188.31
	chr3-7041	chr3	49377121	49396556	+	28714	491.9	7.915	308	5.1	1.43e-120	0.73				641.72	442	339.53	234.76
	chr19-2721	chr19	16449046	16494192	+	28713	491.8	11.951	414	4.03	5.9e-119	0.65				554.09	215.24	678.21	504.93
	chr1-25248	chr1	23694954	23730375	+	28712	491.4	10.71	208	4.1	1.5e-127	0.78				529.13	162.42	305.34	767.39
	chr19-3188	chr19	49990860	50000364	+	28711	491.4	11.014	388	5.73	1.16e-243	0.68				611.74	394.65	552.03	464.74
	chr1-67753	chr1	59340868	59370159	+	28710	491.3	12.357	97	4.65	4.45e-32	0.83				617.82	424.45	552.8	507.42
	chr17-44382	chr17	73064006	73083659	+	28709	491.2	8.867	87	4.53	2.68e-29	0.83				571.59	199.59	241.7	544.6
	chr6-1626	chr6	129993782	130005883	+	28708	488.3	9.544	488	4.1	4.09e-140	0.62				661.33	354.28	552.06	694.44
	chr11-12774	chr11	66610005	66672205	+	28707	488.3	12.325	261	4.28	4.99e-87	0.74				517.58	60.37	259.13	475.7
	chrX-587	chrX	12965123	12975705	+	28706	488.1	13.141	348	4.16	8.29e-125	0.71				761.44	748.92	207.7	1340.22
	chr6-8886	chr6	10722725	10760250	+	28705	486.6	14.3	252	4.5	9.06e-93	0.74				539.83	69.8	865.87	462.69
	chr10-4614	chr10	75006038	75022411	+	28704	486.2	14.157	332	4.22	4.08e-98	0.71				611.02	195.63	316.55	467.59
	chr6-17507	chr6	29909632	29945334	+	28703	485.6	10.13	171	5.16	1.31e-69	0.79				603.49	248.45	368.49	503.04
	chr7-953	chr7	116140288	116152647	+	28702	483.4	10.528	586	4.49	3.81e-186	0.58				563.21	165.63	297.22	634.66
	chr1-44731	chr1	20802464	20834694	+	28701	482.8	10.282	138	4.61	1.05e-48	0.75				592.39	321.83	196.91	609.8
	chr6-12415	chr6	12313776	12349917	+	28700	482.1	8.365	210	4.22	3.22e-67	0.76				544.78	85.08	659.23	474.9
	chr21-346	chr21	44914220	44923202	+	28699	482	8.835	442	4.32	2.27e-139	0.67				612.14	309.76	391.02	1076.59
	chr2-5774	chr2	113551190	113582467	+	28698	481.7	8.193	350	4.22	3.73e-106	0.64				516.72	115.26	308.27	603.38
	chr1-31238	chr1	207471522	207495669	+	28697	481.4	5.184	181	4.38	1.2e-56	0.77				629.57	285.04	505.47	244.27
	chr19-49170	chr19	58304641	58342153	+	28696	481.4	5.528	53	4.17	1.15e-16	0.83				601.57	189.21	431.17	240.1
	chr12-9658	chr12	58807334	58828560	+	28695	481.2	5.997	282	4.73	4.54e-95	0.79				569.15	50.56	152.96	333.41
	chr7-23313	chr7	44767126	44787937	+	28694	480.5	6.526	140	4.38	2.22e-44	0.82				595.96	150.54	267.12	515.25
	chr14-108	chr14	105147097	105155033	+	28693	480.3	6.124	797	4.2	2.77e-235	0.56				571.99	101.3	224.62	166.54
	chr16-1801	chr16	1347212	1360448	+	28692	480.1	6.367	390	4.94	5.97e-164	0.58				511.63	191.47	344.94	703.55
	chr15-3794	chr15	44083840	44119018	+	28691	479.2	6.395	300	4.52	4.75e-103	0.71				518.3	206.76	382.51	352.48
	chr14-4799	chr14	52000665	52031651	+	28690	478.2	7.82	279	4.22	3.48e-84	0.68				623.76	442.18	492.13	733.39
	chr12-5778	chr12	47643049	47665054	+	28689	477.8	9.205	363	4.39	1.02e-128	0.71				606.06	75.46	158.44	203.2
	chr13-907	chr13	73899484	73910204	+	28688	477.8	12.581	406	4.05	7.03e-115	0.68				525.1	35.84	245.86	209.87
	chr21-669	chr21	36589356	36604875	+	28687	477.3	12.219	369	4.26	5.11e-114	0.69				568.23	63.01	477.73	242.27
	chr6-81	chr6	43597259	43604182	+	28686	477.2	11.987	1049	4.02	1.8e-296	0.49				527.61	117.9	235.35	502.8
	chr2-10427	chr2	74684788	74710765	+	28685	476.1	10.604	273	6.3	8.31e-173	0.76				574.04	422.75	631.72	735.63
	chr11-4499	chr11	18405445	18417339	+	28684	474.5	11.705	436	4.39	2.81e-157	0.7				535.74	40.56	372.23	200.51
	chr1-9987	chr1	85754863	85780446	+	28683	472.2	12.23	338	5.25	3.5e-136	0.73				529.13	212.04	169.52	756.11
	chr1-615	chr1	41364763	41397853	+	28682	472.1	13.176	743	4.13	3.17e-219	0.56				595.7	152.61	839.55	169.88
	chr12-22671	chr12	56109764	56137705	+	28681	471.5	13.134	162	5.04	1.16e-87	0.83				573.64	600.65	277.53	658.02
	chr6-47141	chr6	41736708	41755920	+	28680	471.3	13.953	77	4.07	2.18e-23	0.79				632.01	376.72	245.18	278.4
	chr8-24183	chr8	22437627	22463030	+	28679	470.2	11.63	113	4.16	3.38e-36	0.82				571	345.79	385.28	380.79
	chr1-942	chr1	16161048	16175791	+	28678	469.8	8.892	680	4.3	9.06e-205	0.59				522.2	515.94	655.5	730.42
	chr8-70401	chr8	26295491	26315419	+	28677	468.7	9.129	44	4.19	4.53e-14	0.83				531.38	538.77	1043.52	788.55
	chr12-7778	chr12	51157111	51181481	+	28676	468.7	10.783	315	4.96	2.11e-120	0.73				516.19	174.87	561.21	349.15
	chr10-1478	chr10	102820118	102827682	+	28675	467.1	11.324	498	4.25	2.88e-150	0.57				562.55	191.85	382.93	699.3
	chr20-814	chr20	52390851	52403611	+	28674	466.9	10.768	680	4.22	3.39e-201	0.58				539.9	74.7	186.31	850.1
	chr5-253	chr5	141736945	141742821	+	28673	466.4	11.848	737	4.18	1.03e-214	0.55				500.08	123.75	347.13	879.49
	chr22-611	chr22	37583715	37595452	+	28672	466.2	10.88	479	4.13	5.14e-137	0.59				495.32	56.78	425.66	310.52
	chr19-24865	chr19	58891592	58920693	+	28671	464.5	11.43	111	4.6	3.06e-50	0.84				507.67	198.27	103.34	762.25
	chr3-38912	chr3	27565502	27594964	+	28670	463.9	9.044	109	4.39	2.44e-37	0.77				566.38	491.8	753.29	880.22
	chr10-4016	chr10	70976585	70992614	+	28669	463.2	9.114	351	4.37	5.41e-114	0.67				563.93	91.3	486.59	338.87
	chr12-39593	chr12	26379419	26399346	+	28668	462.1	8.562	100	5.36	7.01e-39	0.78				529.73	146.2	161.3	275.19
	chr17-17192	chr17	37886010	37896841	+	28667	461.7	9.721	204	5.23	7.66e-81	0.81				608.44	86.21	341.43	57.17
	chr7-7831	chr7	73668262	73694922	+	28666	461.3	7.991	278	4.17	1.32e-80	0.76				554.95	121.86	136.46	238.89
	chr13-692	chr13	73995070	74003851	+	28665	461.2	7.264	437	4.69	1.78e-149	0.64				506.95	329	309.33	332.61
	chr11-115	chr11	96048175	96058179	+	28664	461	6.253	1142	4.2	0	0.45				558.52	287.68	325.25	292.33
	chr5-23597	chr5	145304438	145325895	+	28663	460.8	5.463	139	4.2	4.43e-42	0.83				520.88	48.1	109.36	106.32
	chr12-6275	chr12	48207033	48214988	+	28662	459.9	5.525	349	4.25	1.45e-116	0.69				499.62	20.75	226.33	110.9
	chr3-3403	chr3	11266758	11280660	+	28661	459.3	5.068	406	4.05	3.64e-115	0.65				491.49	251.65	561.6	436.92
	chr19-12740	chr19	1021233	1040448	+	28660	459.2	5.948	190	4.71	1.41e-111	0.75				505.23	309.76	886.43	355.65
	chr22-6848	chr22	50963361	50978654	+	28659	459.2	5.777	167	4.65	4.03e-66	0.8				622.64	494.25	492.68	702.55
	chr1-36609	chr1	17215347	17252157	+	28658	458.6	7.86	161	4.56	6.37e-54	0.77				501.79	367.29	544.33	503.49
	chr1-1777	chr1	225633029	225648252	+	28657	458.1	6.484	589	4.58	2.72e-194	0.57				513.75	70.36	214.08	226.33
	chr11-2234	chr11	76481201	76495516	+	28656	458	8.268	565	4.01	2.43e-157	0.55				523.19	104.32	247.6	175.02
	chr6-10373	chr6	31153593	31172459	+	28655	457.3	8.734	232	4.14	1.21e-68	0.75				532.76	127.52	337.98	871.54
	chr6-43999	chr6	33538689	33558829	+	28654	457.3	8.974	82	5.47	2.07e-38	0.82				529.66	325.22	235.96	363.52
	chr5-8927	chr5	131408858	131439525	+	28653	455.7	10.525	251	4.25	3e-76	0.7				520.61	285.04	471.8	424.87
	chr11-3081	chr11	6625290	6641027	+	28652	455.7	9.888	504	4.49	2.07e-158	0.62				575.75	262.41	508.3	163.05
	chr9-62358	chr9	140072919	140113340	+	28651	453.9	12.051	42	5.41	3.76e-18	0.85				529.73	394.27	309.01	585.59
	chr11-20924	chr11	47562064	47601271	+	28650	453.5	11.16	187	4.09	7.81e-57	0.75				584.67	1163.38	879.6	622.53
	chr6-2591	chr6	14733934	14744967	+	28649	453.3	11.164	421	4.14	2.14e-133	0.66				491.63	59.42	315.55	384.2
	chr11-5345	chr11	67113129	67120906	+	28648	451.7	11.47	406	4.04	2.31e-119	0.63				554.82	161.48	590.7	240.5
	chr9-25349	chr9	100451960	100477679	+	28647	451.7	11.927	104	4.14	4.41e-31	0.77				611.94	336.92	182.02	592.02
	chr17-27171	chr17	37830770	37862886	+	28646	450.2	9.798	141	4.16	1.51e-42	0.79				492.55	220.34	231.36	269.13
	chr9-805	chr9	37466248	37486644	+	28645	450.1	9.323	524	4.55	2.68e-173	0.63				532.37	151.86	238.86	536.05
	chr17-8306	chr17	62492722	62503527	+	28644	450	9.496	314	4.13	1.13e-91	0.69				503.25	436.9	443.35	792.93
	chr14-3401	chr14	53161645	53174437	+	28643	448.3	7.312	324	4.44	3.68e-104	0.71				570.54	539.71	439.87	450.49
	chr19-13275	chr19	13043936	13076771	+	28642	447.9	7.431	185	4.23	2.09e-58	0.71				484.49	314.28	353.41	659.35
	chr12-2006	chr12	31881368	31886722	+	28641	447.6	7.379	535	4.2	3.73e-178	0.62				498.69	220.71	171.07	352.8
	chr1-28068	chr1	245127187	245135190	+	28640	447.5	8.177	194	4.3	1.24e-63	0.81				478.02	96.21	421.89	431.58
	chr17-17139	chr17	48961441	48982919	+	28639	447.2	9.603	205	4.03	1.6e-63	0.71				522.73	226.19	674.96	657.34
	chr1-10666	chr1	155213875	155243954	+	28638	447	7.03	328	4.72	3.86e-109	0.7				567.7	412.19	265.22	570.86
	chr6-2029	chr6	31509040	31528381	+	28637	446.9	6.741	455	4.73	2.16e-173	0.65				549.74	370.69	429.55	262.34
	chr6-2950	chr6	159141905	159159541	+	28636	445.4	8.469	403	4.04	4.96e-113	0.67				551.85	505.57	862.3	844.8
	chr12-1666	chr12	15104397	15114647	+	28635	444.8	8.535	566	4.01	2.79e-161	0.58				520.15	79.04	149.93	501.24
	chr5-678	chr5	40834733	40842236	+	28634	443.8	8.936	609	4.17	2.29e-180	0.59				505.56	49.05	167.2	300.81
	chr6-1704	chr6	27113432	27156794	+	28633	443.7	8.8	481	4.27	1.4e-147	0.67				483.64	98.1	213.67	510.79
	chr15-2377	chr15	70766633	70785168	+	28632	443.6	8.633	360	4.1	9.52e-107	0.68				597.87	208.83	342.01	758.16
	chr2-12147	chr2	27975182	27995229	+	28631	442.1	8.261	253	4.72	1.73e-86	0.71				516.92	164.69	410.64	280.37
	chr13-14649	chr13	106769072	106804531	+	28630	441.9	8.238	93	4.06	1.09e-32	0.84				532.24	325.22	594.34	162.69
	chr20-4801	chr20	57606762	57623697	+	28629	441.4	7.123	336	4.38	5.63e-108	0.69				565.58	88.47	212.05	123.14
	chr17-2508	chr17	79023429	79046627	+	28628	441.3	8.282	520	4.04	1.4e-152	0.61				529.13	164.5	301.57	389.98
	chr8-11702	chr8	122157378	122177367	+	28627	441.3	8.782	193	4.58	4.05e-66	0.74				524.44	89.8	508.63	77.21
	chr19-139	chr19	39926129	39936786	+	28626	440	6.507	919	4.46	1.25e-293	0.5				518.63	290.89	89.19	286.95
	chr19-2191	chr19	42277961	42303454	+	28625	439.4	6.536	448	4.04	4.54e-127	0.66				485.75	367.86	384.89	760.49
	chr17-7240	chr17	34890151	34902084	+	28624	439.2	6.372	335	4.75	4.16e-131	0.67				654.2	592.53	521.9	548.82
	chr20-1075	chr20	61557048	61570180	+	28623	438.3	6.385	628	4.68	7.09e-216	0.59				507.67	818.91	284.65	191.92
	chr20-3881	chr20	33103443	33114681	+	28622	437.9	6.867	373	4.93	5.11e-156	0.68				498.69	169.21	665.26	344.45
	chr17-29466	chr17	45887368	45940922	+	28621	437.8	6.161	131	5.22	1.01e-49	0.79				506.09	294.1	598.3	452.53
	chr14-63	chr14	105439007	105452837	+	28620	437.7	5.841	852	4.11	2.81e-245	0.56				569.15	165.82	143.07	427.84
	chr19-48	chr19	39343016	39356071	+	28619	437.2	6.109	1085	4.2	4.69e-322	0.49				532.3	103	623.76	219.58
	chr21-95	chr21	35917027	35926290	+	28618	437.1	5.034	592	4.22	4.42e-177	0.59				476.24	90.93	285.78	53.04
	chr6-21084	chr6	44204796	44231837	+	28617	436.8	6.922	150	4.39	6.72e-47	0.76				534.81	601.78	523.03	683.36
	chr12-213	chr12	53615045	53626700	+	28616	436	7.081	905	7.39	0	0.55				479.94	238.45	164.98	543.92
	chr7-12192	chr7	5589179	5610367	+	28615	435.6	9.746	218	6.59	2.62e-133	0.73				523.78	250.14	633.49	600.09
	chr16-3244	chr16	27325556	27339066	+	28614	435.2	10.889	314	4.42	8.13e-99	0.68				478.81	273.91	624.76	333.21
	chr10-59532	chr10	134201209	134221997	+	28613	435.1	10.809	54	4.4	3.43e-18	0.9				493.74	250.33	594.53	252.91
	chr13-3899	chr13	25077227	25086307	+	28612	433.4	11.234	227	4.11	4.11e-66	0.79				472.81	245.8	143.97	656.98
	chr9-1146	chr9	91925005	91934358	+	28611	433.2	11.051	477	5.31	6.5e-197	0.68				467.06	53.76	339.62	197.3
	chr17-1105	chr17	48738201	48746066	+	28610	431.4	10.91	668	4.04	9.95e-188	0.6				493.08	158.08	111.88	48.34
	chr1-25788	chr1	153949389	153974967	+	28609	430.2	11.58	205	4.04	2.67e-58	0.74				466.2	91.3	145.32	876.44
	chr17-13416	chr17	60856605	60902798	+	28608	430.1	12.424	241	4.53	7.83e-98	0.7				618.48	198.64	473.86	889.25
	chr9-12675	chr9	132168912	132185552	+	28607	429.5	9.88	175	4.1	6.99e-54	0.77				538.71	257.31	355.48	537.09
	chr8-4779	chr8	102448853	102464449	+	28606	428.8	9.967	315	4.04	5.28e-91	0.67				483.11	24.15	51.81	52.2
	chr3-5279	chr3	193561235	193571169	+	28605	428.6	7.916	347	4.2	5.4e-107	0.65				500.01	123.19	44.82	345.13
	chr1-11183	chr1	52023570	52035541	+	28604	427.7	6.104	322	4.41	5.35e-100	0.71				487	143.37	302.57	66.21
	chr11-4667	chr11	58940537	58953628	+	28603	427	6.752	430	4.08	5.63e-127	0.62				482.71	48.67	218.63	167.87
	chr8-4881	chr8	144814857	144822155	+	28602	427	6.185	312	4.12	1.93e-93	0.74				452.2	122.43	470.86	360.27
	chr11-41749	chr11	68874094	68905804	+	28601	426.8	5.416	103	6	5.91e-50	0.81				486.21	290.14	265.29	584.99
	chr17-7423	chr17	45569625	45590515	+	28600	426.2	5.437	331	18.11	3.42e-281	0.91				579.91	450.3	428.07	461.57
	chr17-24650	chr17	62769904	62790851	+	28599	426.2	4.381	153	4.73	5.4e-53	0.79				494.13	164.88	329.79	93.95
	chr17-1442	chr17	1619910	1627878	+	28598	425.7	3.366	619	4.92	3.2e-296	0.58				506.62	296.55	391.21	521.35
	chr16-2851	chr16	2059969	2084028	+	28597	425.5	3.578	331	5.33	3.88e-136	0.7				454.12	150.16	351.06	698.94
	chrX-21497	chrX	153733717	153776478	+	28596	425.3	3.406	56	5.1	6.97e-25	0.85				500.08	270.33	504.47	503.73
	chr14-2519	chr14	50052350	50066293	+	28595	425	2.92	368	4.77	9.5e-130	0.67				511.96	432.75	266.61	897.16
	chr6-2658	chr6	31762839	31783046	+	28594	424.8	3.298	417	4.05	1.13e-118	0.65				528.47	408.04	633.84	1149.83
	chr19-4772	chr19	54694120	54713828	+	28593	424.8	2.905	326	6.05	4.89e-207	0.69				481.98	186.57	435.9	576.36
	chr19-17064	chr19	56091421	56117650	+	28592	424.6	3.26	154	4.14	3.11e-45	0.85				434.18	239.77	412.64	499.35
	chr11-7667	chr11	120173094	120207972	+	28591	424.6	3.403	345	4.78	7.18e-126	0.67				601.04	370.12	597.27	346.46
	chr12-83077	chr12	48134816	48153389	+	28590	424.3	3.063	46	4.03	4.14e-14	0.83				500.54	532.73	748.3	653.05
	chr6-2615	chr6	1325341	1336607	+	28589	424.1	2.944	420	4.11	1.52e-126	0.65				464.29	68.1	105.85	128.04
	chr11-5549	chr11	393432	417265	+	28588	423.9	5.501	400	4.5	2.49e-135	0.66				495.98	307.11	475.25	404.72
	chr2-101139	chr2	120973719	121011394	+	28587	423.4	7.682	51	5.01	3.98e-19	0.83				482.97	328.81	424.4	371.27
	chr11-24572	chr11	34066197	34075015	+	28586	423.1	9.188	165	5.3	5.3e-77	0.76				557.07	480.48	1155.81	437.88
	chr16-54	chr16	3070519	3072847	+	28585	423	9.347	836	4.01	1.38e-233	0.48				464.68	190.53	392.76	527.74
	chr16-34860	chr16	67537898	67598273	+	28584	422.9	8.945	63	4.26	6.3e-21	0.85				637.36	890.97	603.33	1133.28
	chr12-9759	chr12	56210868	56241774	+	28583	421.3	8.838	280	4.32	3.16e-89	0.7				535.21	372.2	548.36	571.14
	chr17-7564	chr17	42263515	42278354	+	28582	419.7	8.657	328	4.32	1.23e-101	0.73				475.05	248.45	431.23	604.06
	chr19-3905	chr19	12832571	12848450	+	28581	418.6	8.281	355	4.36	8e-110	0.7				474.72	381.44	705.41	580.69
	chr11-71232	chr11	10306619	10325271	+	28580	418.3	9.11	59	4.58	6.84e-21	0.8				509.65	202.04	284.04	496.22
	chr19-4798	chr19	42711173	42724804	+	28579	418.2	12.253	325	4.15	2.86e-104	0.7				565.58	270.89	377.74	902.26
	chr11-35194	chr11	57424508	57448059	+	28578	418.1	9.727	121	4.67	4.23e-43	0.84				514.34	75.08	433.78	247.37
	chr8-18088	chr8	102138139	102172150	+	28577	417.8	8.19	143	4.36	1.57e-47	0.83				469.04	202.98	494.29	362.28
	chr10-20606	chr10	95124111	95144509	+	28576	417.7	9.277	140	4.03	1.36e-40	0.77				525.96	286.74	499.51	595.67
	chr15-25502	chr15	74265546	74288042	+	28575	417.1	9.148	87	8.38	1.84e-47	0.9				497.96	320.32	604.55	239.3
	chr3-6732	chr3	45175879	45187571	+	28574	415	10.619	314	4.01	2.04e-88	0.71				480.53	256.18	326.8	266.96
	chr11-2344	chr11	68109676	68122519	+	28573	414.9	10.882	554	4.27	5.23e-170	0.59				457.29	83.38	279.01	253.55
	chr11-3410	chr11	16939797	16946920	+	28572	414.3	11.174	485	4.66	9.27e-164	0.62				469.24	242.41	432.97	564.88
	chrX-9442	chrX	49004647	49028721	+	28571	412.6	11.194	107	5.2	1.06e-43	0.87				447.25	96.21	91.51	49.02
	chr14-4150	chr14	20922671	20945835	+	28570	412.3	11.299	297	4.23	1.35e-99	0.77				533.56	336.54	254.3	567.65
	chr1-26112	chr1	178985882	179007121	+	28569	411.4	8.031	203	4.72	3.87e-75	0.76				501	64.89	688.88	147.75
	chr16-3308	chr16	11705790	11735175	+	28568	411.1	8.274	311	4.4	2.66e-95	0.72				510.51	160.16	532.5	353.32
	chr10-11315	chr10	75716118	75726794	+	28567	410.5	7.826	211	4	3.27e-60	0.77				503.84	339.75	279.24	834
	chr21-337	chr21	30568175	30591659	+	28566	410.5	5.12	444	4.01	1.01e-124	0.66				451.41	124.69	308.3	96.72
	chr1-1934	chr1	204380185	204387492	+	28565	409.8	5.159	578	4.15	6.35e-168	0.6				490.3	183.36	136.4	438.76
	chr1-17670	chr1	145506853	145525294	+	28564	409.8	3.835	255	4.04	2.65e-92	0.7				439.39	207.7	92.09	576.04
	chr14-463	chr14	95731319	95740680	+	28563	409.6	3.679	610	4.69	3.33e-212	0.58				463.69	73.38	271.83	330.36
	chr5-20244	chr5	175863310	175876024	+	28562	409.3	3.275	155	4.51	9.65e-66	0.81				506.15	181.67	343.88	241.99
	chr3-15300	chr3	169482029	169491564	+	28561	409.2	4.533	209	4.22	7.96e-64	0.77				427.84	236.37	311.56	176.54
	chr9-384	chr9	71735339	71743968	+	28560	409	5.758	621	4.09	1.29e-176	0.57				452.14	295.04	255.59	655.58
	chr5-11428	chr5	139682162	139703568	+	28559	408.9	6.168	221	4.4	2.3e-73	0.76				465.15	171.67	343.78	334.73
	chr8-44758	chr8	143799275	143820940	+	28558	408.7	6.601	67	8.26	8.96e-44	0.87				505.36	303.72	179.03	460.65
	chr11-3916	chr11	65336813	65344176	+	28557	408.4	7.354	460	4.76	1.5e-161	0.66				440.45	335.6	211.89	498.39
	chr9-2455	chr9	132359998	132372249	+	28556	407.5	7.363	377	4.32	3.72e-115	0.63				458.87	198.27	501.05	462.85
	chr5-786	chr5	65106459	65119827	+	28555	406.1	7.543	589	4.05	4.49e-173	0.59				527.55	331.83	313.39	194.09
	chr17-59570	chr17	16177149	16190759	+	28554	405.8	8.39	63	4.26	1.92e-22	0.85				470.1	36.6	103.69	105.96
	chr11-25703	chr11	69251577	69275290	+	28553	405.3	8.232	159	4.02	3.32e-45	0.76				504.17	286.36	481.88	806.22
	chr17-12547	chr17	7739133	7747784	+	28552	404.5	7.858	252	4.42	3.09e-93	0.72				455.77	73.95	154.67	607.27
	chr10-9506	chr10	80724230	80734446	+	28551	404.5	6.831	233	4.21	9.37e-74	0.74				434.37	673.84	715.49	713.03
	chr1-17287	chr1	47779216	47800969	+	28550	404.1	4.728	258	4.36	4.16e-82	0.71				480	246.56	326.09	493.33
	chr1-45969	chr1	999363	1016015	+	28549	403.4	4.566	135	4.18	3.21e-49	0.76				479.14	149.41	335.11	305.99
	chr12-6497	chr12	6976702	7000955	+	28548	403.3	4.11	344	5.79	3.48e-141	0.78				591.07	203.74	469.93	408.01
	chr1-44911	chr1	178499549	178511761	+	28547	403.3	3.094	138	4.81	8.86e-48	0.81				456.69	165.44	233.06	189.51
	chr3-47707	chr3	119854072	119896949	+	28546	403.1	3.133	91	4.55	1.2e-32	0.82				492.55	166.95	432.29	208.34
	chr15-15407	chr15	41047058	41069526	+	28545	403	3.107	132	4.01	1.4e-42	0.86				444.41	211.09	184.67	203.68
	chr2-5649	chr2	112812859	112834182	+	28544	402.8	2.312	353	5.03	2.68e-124	0.73				480.53	375.97	275.21	406.84
	chr17-26824	chr17	73629260	73642325	+	28543	402.6	2.404	143	4.24	3.44e-45	0.79				447.32	109.6	267.12	408.85
	chr3-25325	chr3	190056759	190064136	+	28542	402.5	2.425	151	4.56	1.92e-49	0.86				430.08	146.39	334.05	542.39
	chr15-14421	chr15	63178620	63188987	+	28541	402.4	2.858	139	4.56	7.08e-46	0.8				444.28	253.35	324.16	508.75
	chr20-23530	chr20	32307557	32322374	+	28540	402.1	3.362	107	5.51	2.56e-43	0.91				471.15	252.03	665.39	370.43
	chr4-3605	chr4	102268976	102289164	+	28539	401.9	3.39	262	4.11	9.38e-83	0.68				452.07	423.13	170.65	540.26
	chr17-4114	chr17	78228128	78235303	+	28538	401.8	5.814	433	4.25	4.12e-142	0.66				498.96	423.51	518.39	764.1
	chr7-2484	chr7	75920527	75933333	+	28537	401.7	5.733	443	4.6	5.61e-153	0.62				461.05	143.37	419.6	418.21
	chr19-2177	chr19	48824754	48837118	+	28536	401.3	5.925	449	4.49	1.42e-158	0.66				443.95	286.36	258.62	645.82
	chr8-13797	chr8	142126910	142138348	+	28535	400.8	6.772	174	4.17	4.74e-52	0.81				457.75	285.8	240.99	284.67
	chr1-12197	chr1	161123333	161147722	+	28534	400.6	6.679	309	5.63	2.5e-155	0.73				444.41	12.07	141.62	202.08
	chr20-413	chr20	62330795	62339237	+	28533	398.8	6.661	812	4.52	4.74e-276	0.56				440.78	166.01	285.84	204.53
	chr20-10317	chr20	32365929	32377448	+	28532	398.8	6.731	210	4.19	4.66e-66	0.8				434.84	145.45	223.07	600.65
	chr15-6611	chr15	66789398	66797517	+	28531	398.6	6.196	230	5.43	2.34e-97	0.78				476.44	238.82	64.77	592.86
	chr10-4736	chr10	73610383	73631756	+	28530	397.7	5.562	329	5.1	7.28e-128	0.7				428.23	62.06	467.58	285.19
	chr10-713	chr10	114846580	114853265	+	28529	397.6	6.362	609	4.34	1.07e-195	0.55				474.65	75.46	182.06	71.51
	chr1-2105	chr1	155903721	155911211	+	28528	397.4	4.616	567	4.05	1.55e-159	0.63				439.06	82.06	344.62	91.5
	chr17-6043	chr17	80057200	80077379	+	28527	397.3	5.725	365	4.16	1.02e-109	0.69				429.36	220.71	89	202.72
	chr5-1479	chr5	73536941	73554319	+	28526	397.2	6.683	506	4.19	6.5e-148	0.63				429.42	134.32	171.26	519.14
	chr13-1008	chr13	99128491	99137267	+	28525	397.2	9.934	392	4.06	6.4e-111	0.66				454.32	87.91	250.66	78.45
	chr5-3202	chr5	140892989	140901661	+	28524	396.5	10.106	395	4.04	1.27e-110	0.65				428.63	122.05	334.79	442.42
	chr21-809	chr21	43127246	43148156	+	28523	395.8	9.94	344	4.14	4.01e-106	0.71				478.09	332.39	202.1	402.83
	chr7-5361	chr7	4778101	4785738	+	28522	395	12.781	332	4.97	8.98e-126	0.66				430.21	46.22	284.23	317.43
	chr12-1066	chr12	63179328	63187500	+	28521	394.3	12.872	640	4.8	7.07e-216	0.62				475.98	206.38	144.19	211.79
	chr6-3910	chr6	42846935	42870414	+	28520	391.2	13.326	363	4.19	9.95e-118	0.68				417.4	74.89	158.37	366.77
	chr12-1893	chr12	120632693	120638660	+	28519	391	12.512	546	4.34	1.11e-166	0.63				458.74	332.2	598.91	244.03
	chr7-4679	chr7	129995659	130014279	+	28518	391	11.958	352	4.42	3.87e-116	0.66				495.32	176.95	345.84	506.5
	chr7-24723	chr7	1544369	1573122	+	28517	389	12.719	133	4.02	1.45e-46	0.76				431.67	359.94	427.2	503.77
	chr14-8708	chr14	24604857	24616496	+	28516	388.9	12.539	201	4.34	3.02e-61	0.8				482.12	325.04	379.42	456.39
	chr11-49432	chr11	44580749	44618095	+	28515	388.5	8.241	87	4.35	4.2e-28	0.82				531.25	496.89	524.25	534.8
	chr19-293	chr19	11253461	11280090	+	28514	388.3	8.291	795	4.67	6.44e-273	0.54				500.14	655.73	893.23	946.18
	chr9-10390	chr9	136202297	136223737	+	28513	388.1	8.893	198	4.12	3.74e-58	0.74				463.23	380.69	622.66	552.47
	chr3-906	chr3	195443223	195448879	+	28512	386.8	5.99	593	4.42	1.59e-192	0.61				435.36	49.61	24.26	23.81
	chr20-6214	chr20	23329994	23342491	+	28511	386.1	6.248	291	4.01	9.72e-89	0.74				441.24	396.34	428.52	660.88
	chr17-8613	chr17	79819223	79830102	+	28510	385.9	5.859	308	5.43	2.08e-156	0.73				428.3	494.44	659.14	752.1
	chr3-2379	chr3	189034366	189043333	+	28509	385.6	6.925	454	4.54	2.61e-150	0.62				426.78	329.75	211.18	494.37
	chr6-2216	chr6	33281221	33291343	+	28508	385.2	6.647	443	4.64	2.47e-163	0.66				421.76	96.78	45.98	1294.65
	chr17-699	chr17	48104664	48106512	+	28507	385.1	4.652	755	4.49	5.06e-248	0.53				440.84	16.6	483.98	212.76
	chr16-25020	chr16	67867075	67892352	+	28506	384.8	3.706	87	4.65	1.03e-31	0.9				481.06	374.08	591.6	700.78
	chr12-843	chr12	52673521	52682452	+	28505	384.7	3.416	677	4.46	2.45e-211	0.58				395.68	26.98	260.81	262.9
	chr11-2376	chr11	129872406	129874113	+	28504	383.8	3.141	552	4.74	4.69e-278	0.65				430.48	492.74	292.06	728.17
	chr13-1043	chr13	45780219	45794844	+	28503	383.8	3.347	387	4.14	1.03e-111	0.66				455.31	70.55	365.66	193.4
	chr5-13155	chr5	106892534	106907874	+	28502	383.8	3.363	203	4.12	1.96e-65	0.77				430.68	294.66	115.68	670.31
	chr19-5364	chr19	50167960	50181294	+	28501	383.7	4.15	308	4.29	6.56e-99	0.7				661.33	853.05	527.67	1167.57
	chr22-313	chr22	38142508	38148269	+	28500	383.7	5.062	568	4.2	1.9e-170	0.61				403.4	203.17	1024.15	338.11
	chr14-10856	chr14	105939823	105956788	+	28499	383.6	4.022	173	4.56	8.11e-56	0.76				444.87	53.58	319.97	108.37
	chr2-78509	chr2	43202527	43279244	+	28498	383	4.17	65	4.88	1.45e-24	0.9				394.36	154.31	242.92	419.37
	chr14-198	chr14	61645036	61655815	+	28497	383	4.496	726	4.53	2.94e-234	0.52				423.48	44.33	129.69	158.23
	chr8-6228	chr8	119849063	119874525	+	28496	382.1	5.623	279	4.08	4.36e-81	0.71				511.83	43.2	119.13	271.62
	chr18-1420	chr18	12597258	12607910	+	28495	381.4	6.35	318	4.33	4.18e-98	0.7				427.57	37.16	188.95	102.7
	chr2-8142	chr2	239335022	239349012	+	28494	381.2	6.714	305	4.53	1.61e-98	0.74				501.73	201.85	90.71	433.7
	chr19-4085	chr19	54483801	54495474	+	28493	381.1	5.908	348	4.97	1.83e-129	0.7				435.69	163.93	402.65	366.17
	chr14-6215	chr14	75507984	75536281	+	28492	380.8	6.32	243	4.08	5.18e-70	0.71				414.37	67.35	276.95	347.34
	chr4-1694	chr4	79454985	79473576	+	28491	380.1	5.241	339	4.32	1.73e-102	0.69				433.38	152.99	678.79	300.57
	chr1-53410	chr1	22345179	22380422	+	28490	379.5	4.875	120	4.59	9.94e-42	0.8				491.89	358.24	166.91	541.75
	chr11-4833	chr11	102422842	102435555	+	28489	379.2	4.733	424	4.17	3.91e-125	0.66				399.64	16.03	264.19	155.22
	chr7-56320	chr7	98909984	98928940	+	28488	379.2	4.49	63	4.15	1.19e-20	0.88				454.65	139.97	200.26	281.78
	chr18-5690	chr18	43372559	43383774	+	28487	378.9	4.519	149	4.3	6.41e-52	0.77				445.86	88.85	289.13	294.82
	chr17-14135	chr17	53498230	53511896	+	28486	378.7	4.201	233	4.23	8.14e-71	0.74				456.96	38.29	114.42	138.68
	chr20-3329	chr20	49031752	49040458	+	28485	378.3	3.794	400	4.18	1.07e-124	0.68				560.57	242.22	289.94	498.55
	chr19-17617	chr19	49457594	49467575	+	28484	378.2	3.584	150	4.28	9.08e-54	0.84				419.52	180.16	330.63	292.54
	chr1-8278	chr1	151512308	151521170	+	28483	378.1	3.603	366	4.74	7.35e-136	0.66				407.76	151.48	183.41	775.18
	chr1-96472	chr1	183401216	183441484	+	28482	377.9	3.568	69	4.35	5.48e-22	0.9				426.58	194.49	413.44	239.38
	chr7-7951	chr7	73256368	73265947	+	28481	377.3	3.527	276	4.56	5.35e-97	0.72				425.79	99.98	245.31	357.54
	chr1-45057	chr1	209979014	210014143	+	28480	377.1	2.874	137	4.36	1.37e-42	0.8				435.89	398.8	696.9	534.76
	chr17-23225	chr17	77806010	77827289	+	28479	376.9	2.78	162	4.09	2.15e-57	0.76				412.45	59.61	677.57	270.89
	chr5-13242	chr5	180229373	180244539	+	28478	376.9	2.812	203	5.34	1.4e-98	0.77				412.91	77.53	161.43	125.87
	chr5-4647	chr5	38845373	38854900	+	28477	376.5	2.887	340	4.27	5.95e-156	0.72				521.67	198.45	197.94	275.63
	chr12-5146	chr12	51418149	51442815	+	28476	376.4	2.009	382	4.36	2.73e-117	0.66				447.51	414.27	653.72	503.81
	chr16-12316	chr16	74763584	74777631	+	28475	376.4	1.642	154	4.29	1.85e-48	0.8				433.98	252.22	235.45	379.5
	chr9-28	chr9	131901773	131903023	+	28474	376.4	1.743	1038	4.78	0	0.53				425.13	354.09	177.54	471.33
	chr2-67919	chr2	61231725	61245173	+	28473	376.3	3.712	74	4.79	5.03e-35	0.91				444.15	116.58	156.47	408.97
	chr11-8523	chr11	313438	327574	+	28472	376	3.757	327	4.04	1.53e-94	0.7				398.98	116.39	388.21	352.48
	chr20-1291	chr20	42833179	42839152	+	28471	376	3.915	588	4.3	6.92e-177	0.61				465.81	291.46	562.92	633.85
	chr2-2087	chr2	241500725	241505879	+	28470	376	4.793	482	4	4.91e-167	0.63				383.66	132.24	258.74	492.73
	chr22-672	chr22	39915711	39928784	+	28469	375.8	4.807	468	4.38	3.19e-145	0.61				445.53	474.63	456.75	559.58
	chr3-7972	chr3	52311684	52334488	+	28468	374.5	5.37	291	4.33	4.5e-98	0.71				485.29	311.45	200.84	575.07
	chr3-17516	chr3	152761029	152776219	+	28467	374.1	4.976	193	4.45	1.71e-74	0.78				455.17	40.75	494.77	169.51
	chr17-48277	chr17	37334572	37366065	+	28466	373.9	5.044	79	4.39	6.81e-26	0.9				424.86	246.75	427.65	702.55
	chr5-2264	chr5	175963099	175981004	+	28465	373.3	5.437	445	4.02	1.26e-126	0.66				469.31	218.26	158.92	580.53
	chr2-5075	chr2	138721077	138733863	+	28464	373.2	6.824	367	4.15	2.83e-112	0.73				485.88	75.27	173.23	219.54
	chr7-44667	chr7	54884720	54907278	+	28463	372.8	5.998	79	4.18	4.59e-24	0.86				514.34	553.67	211.12	200.59
	chr10-32941	chr10	134121734	134146070	+	28462	372.8	5.824	96	7.64	4.66e-49	0.85				424.73	160.54	402.75	246.08
	chr11-8298	chr11	71813471	71824285	+	28461	372.8	6.388	332	4.41	1.19e-106	0.69				430.54	78.1	364.85	384.24
	chr8-23435	chr8	142275144	142305192	+	28460	372.5	7.159	116	5.8	1.91e-53	0.81				441.51	310.32	215.6	194.81
	chr12-33978	chr12	98884379	98909234	+	28459	371.4	7.47	115	4.29	4.09e-37	0.8				466.6	252.78	297.96	730.29
	chr5-6512	chr5	140070589	140099696	+	28458	370.6	7.305	294	5.54	2.01e-124	0.75				498.1	196.76	260.74	501.92
	chr22-2974	chr22	36795278	36815951	+	28457	370.3	7.626	270	4.19	4.74e-80	0.75				424.4	411.44	200.23	437.04
	chr6-12221	chr6	159283247	159291564	+	28456	369.7	7.975	212	4.28	6.03e-64	0.73				404	197.32	496.61	509.95
	chr16-949	chr16	68955858	68964901	+	28455	368.7	8.532	472	4.19	4.97e-151	0.65				407.56	28.3	55.91	122.66
	chr15-2151	chr15	96807844	96817816	+	28454	368.4	7.209	373	4.84	9.43e-135	0.68				481.92	349.56	477.02	335.26
	chr11-6590	chr11	65419564	65431439	+	28453	368.1	6.754	371	4.14	2.33e-108	0.69				437.54	72.82	144.42	270.65
	chr19-25617	chr19	11038642	11072573	+	28452	367.9	6.384	108	4.83	4.48e-40	0.84				417.53	46.03	204.55	147.51
	chr20-18488	chr20	39619441	39632426	+	28451	367.6	6.021	133	4.78	1.78e-46	0.83				416.28	172.42	233.22	498.07
	chr4-1539	chr4	83811735	83822693	+	28450	366.9	4.883	349	4.24	5.14e-105	0.66				463.76	173.93	193.69	333.25
	chr9-7055	chr9	125693234	125717012	+	28449	366.7	4.73	243	4.07	5.52e-69	0.78				420.37	80.93	236.41	197.18
	chr21-5497	chr21	34733658	34752872	+	28448	366.2	4.432	132	5.26	1.6e-54	0.83				431.47	76.78	345.39	134.7
	chr19-5409	chr19	46219936	46234182	+	28447	366.2	4.962	307	4.1	5.27e-92	0.71				408.49	301.64	287.68	544.44
	chr2-2056	chr2	192542928	192554169	+	28446	365.8	5.221	484	4.29	9.73e-147	0.65				404.39	90.55	283.94	411.54
	chrX-1727	chrX	119683112	119695839	+	28445	365.5	4.645	250	4.04	3.99e-74	0.76				378.31	144.5	204.45	433.9
	chr10-20940	chr10	30072828	30101188	+	28444	365.3	5.348	139	4.39	1.78e-44	0.81				455.37	128.28	196.65	321.72
	chr20-512	chr20	34329553	34331061	+	28443	365.2	4.749	771	4.37	1.35e-268	0.56				402.88	421.24	721.97	648.11
	chr16-2165	chr16	29816139	29827684	+	28442	364.6	4.931	365	4.09	6.71e-105	0.67				410.8	286.74	586.31	248.73
	chr6-33025	chr6	32805480	32829540	+	28441	364.2	6.479	106	4.27	4.58e-41	0.82				452.33	467.27	528.19	481.32
	chr16-5480	chr16	121227	135451	+	28440	363.9	6.263	248	4.48	8.15e-83	0.71				420.04	160.54	265.96	306.19
	chr19-2269	chr19	13841394	13859585	+	28439	363.2	7.154	443	4.22	5.46e-138	0.64				416.87	110.17	158.82	187.78
	chr12-21509	chr12	14707568	14722035	+	28438	363.1	7.039	168	4.38	6.3e-66	0.82				429.62	159.97	224.07	45.09
	chr7-1173	chr7	2902772	2913824	+	28437	363	6.155	554	4.38	3.55e-176	0.62				376.53	77.34	195.33	438.36
	chr6-261	chr6	30685602	30689064	+	28436	361.6	6.46	752	4.17	4.38e-220	0.58				469.77	253.92	152.06	582.14
	chr12-17134	chr12	53814509	53846970	+	28435	361.4	6.72	200	4.64	7.56e-73	0.77				403.54	83.19	332.31	59.5
	chr1-7823	chr1	202075777	202088235	+	28434	360.7	5.633	374	4.37	1.03e-129	0.68				409.35	453.5	213.7	461.17
	chr2-16432	chr2	9310459	9320056	+	28433	360.6	5.807	216	4.02	2.72e-61	0.79				407.89	219.58	364.5	477.23
	chr1-1668	chr1	27113725	27127273	+	28432	360.6	7.61	598	4.47	4.19e-201	0.61				408.29	99.79	205.64	386.01
	chr11-7270	chr11	67007508	67016075	+	28431	360	6.278	354	4.61	7.61e-188	0.71				457.82	195.44	391.31	865.12
	chr16-14654	chr16	87799331	87824442	+	28430	359.6	6.638	136	5.02	5.81e-71	0.85				503.12	257.88	423.95	374.56
	chr10-14969	chr10	102746852	102758893	+	28429	359.6	6.332	176	4.36	7.39e-55	0.79				406.84	302.02	423.53	520.31
	chr6-22739	chr6	30456776	30496365	+	28428	359.3	6.64	142	4.5	4.68e-50	0.79				468.65	155.26	282.01	440.61
	chr9-6338	chr9	5436959	5450266	+	28427	358	6.794	256	4.65	4.1e-88	0.71				403.27	99.98	263.13	164.86
	chr20-29721	chr20	34034537	34056715	+	28426	357.6	5.861	85	4.81	2.12e-30	0.84				427.37	189.78	231.36	424.27
	chr15-3858	chr15	69744477	69760897	+	28425	357.1	5.429	297	4.29	1.01e-89	0.69				435.69	176.57	324.41	416.2
	chr12-4583	chr12	2985478	3000720	+	28424	356.6	5.999	401	4.16	1.08e-122	0.67				474.65	457.09	444.6	364.65
	chr16-3047	chr16	75517454	75551275	+	28423	356.3	6.114	322	4.45	1.05e-109	0.7				365.96	58.29	310.04	438.88
	chr3-6114	chr3	190091659	190105016	+	28422	356.2	4.133	327	4.17	1.67e-96	0.73				438.86	200.91	176.06	667.9
	chr17-637	chr17	43448405	43450165	+	28421	356.2	3.466	775	4.07	2.53e-219	0.56				455.24	250.14	285.91	337.7
	chr2-3859	chr2	47212681	47244264	+	28420	356	2.81	402	4.18	4.45e-118	0.67				415.36	170.72	250.4	382.59
	chr17-27697	chr17	33894502	33915089	+	28419	355.7	2.067	138	4.12	1.13e-44	0.91				383.26	36.79	145.52	207.94
	chr4-6946	chr4	11499199	11508067	+	28418	355.4	1.759	196	4.32	1.94e-62	0.75				436.49	169.59	340.11	412.99
	chr8-1647	chr8	48425345	48437451	+	28417	355.4	1.947	499	4.34	8.85e-158	0.64				410.87	108.66	281.11	269.05
	chr4-5849	chr4	1713206	1729114	+	28416	355.3	2.629	213	4.18	7.61e-64	0.74				405.12	535	116.19	529.34
	chr16-2229	chr16	18801000	18813584	+	28415	355.3	2.722	361	4.48	5.55e-115	0.7				448.7	155.26	203.29	507.1
	chr17-5085	chr17	48785345	48797531	+	28414	355.2	2.193	395	5.87	5.61e-236	0.66				431.47	56.78	681.43	124.99
	chr10-41827	chr10	65264199	65282185	+	28413	355.2	2.868	77	4.02	1.31e-23	0.85				437.08	28.3	57.68	113.06
	chr17-9612	chr17	75084335	75106163	+	28412	355	4.303	291	4	7.44e-84	0.69				450.29	228.26	244.37	620.52
	chr16-8283	chr16	15973147	15994195	+	28411	354.5	5.762	198	4.32	2.72e-61	0.77				482.91	179.59	596.17	243.83
	chr3-12139	chr3	186463415	186478346	+	28410	354.3	5.985	238	4.12	6.05e-72	0.75				448.84	371.25	402.62	505.05
	chr20-5384	chr20	62587477	62612293	+	28409	354.2	6.114	316	4.2	3.46e-93	0.7				411.53	173.93	59.71	511.8
	chr17-11398	chr17	73178055	73202132	+	28408	353.5	6.5	266	4.1	1.62e-77	0.74				400.76	35.09	267.9	95.64
	chr9-1659	chr9	36296155	36307420	+	28407	352.6	6.847	428	4.45	1.74e-134	0.65				428.23	232.03	381.25	310.28
	chr20-423	chr20	62168791	62185417	+	28406	351.6	7.249	806	5.34	0	0.56				380.89	113.75	183.34	232.91
	chr20-6591	chr20	5092952	5108488	+	28405	351.4	7.316	280	4.53	5e-95	0.73				379.63	372.57	378.93	451.73
	chr17-73003	chr17	21178653	21191112	+	28404	351.2	7.759	49	4.48	6.24e-17	0.93				417.73	324.47	172.36	734.71
	chr3-29132	chr3	48507140	48514588	+	28403	351	6.769	136	4.49	1.99e-117	0.91				423.15	206.76	325.8	302.69
	chr22-9832	chr22	36017928	36025845	+	28402	350.5	5.856	128	4.04	6.18e-39	0.84				443.62	102.06	431.84	644.94
	chr6-3003	chr6	34624836	34648635	+	28401	349.8	4.805	400	4.01	5.92e-110	0.67				391.78	445.01	265.25	429.89
	chrX-8	chrX	46186737	46192961	+	28400	349.5	4.67	747	4.01	1.85e-208	0.57				355.59	14.15	292.67	406.28
	chr16-337	chr16	70462514	70472511	+	28399	349.2	4.527	606	4.26	4.97e-181	0.61				439	165.44	92.74	128.12
	chr10-62231	chr10	129766564	129790469	+	28398	349.1	4.321	52	4.03	1.2e-16	0.83				390	119.04	162.3	521.71
	chr12-231	chr12	76337623	76339223	+	28397	348.8	4.506	888	4.16	1.8e-258	0.54				468.71	259.01	405.87	586.8
	chr5-28844	chr5	180587132	180619369	+	28396	348.4	3.404	119	4.77	1.3e-43	0.79				448.24	323.53	81.14	156.87
	chr7-5976	chr7	98029070	98048967	+	28395	348.4	3.875	316	4.42	2.63e-102	0.72				390.72	38.29	313.97	46.09
	chr14-4421	chr14	65748977	65758644	+	28394	348.3	4.153	289	4.36	4.59e-89	0.71				381.28	41.69	209.15	90.02
	chr3-32842	chr3	99603640	99640209	+	28393	348.2	4.518	124	5.93	1.35e-58	0.8				412.58	399.17	314.13	372.92
	chr1-5298	chr1	86072420	86078561	+	28392	347.6	4.174	430	4.04	1.66e-121	0.65				528.67	61.12	291.51	291.57
	chr7-26892	chr7	151424173	151452124	+	28391	347.6	3.907	124	4.11	2.77e-42	0.8				390.79	105.45	295.64	99.73
	chr11-2934	chr11	118888425	118901647	+	28390	347	4.551	513	4.47	9.1e-162	0.6				488.19	254.48	522.32	493.93
	chr12-10943	chr12	56545473	56552932	+	28389	346.5	5.359	263	4.77	1.75e-100	0.73				390.39	140.35	292.96	260.7
	chr7-20234	chr7	73498511	73509725	+	28388	346.2	6.953	155	5.17	4.79e-74	0.81				408.03	228.45	293.9	332.61
	chr9-43051	chr9	132778716	132816904	+	28387	346.1	6.144	63	4.43	8e-21	0.82				383.46	198.64	338.53	464.1
	chr1-8184	chr1	17516053	17528130	+	28386	345.9	6.165	367	4.04	2.53e-109	0.69				409.41	274.48	405.23	554.64
	chr20-15076	chr20	382813	401208	+	28385	345.4	5.454	159	4.04	7.35e-59	0.76				387.69	314.85	399.52	487.3
	chr8-1698	chr8	22926238	22950424	+	28384	344.8	4.79	495	4.2	5.98e-146	0.61				417.53	205.81	360.44	570.66
	chr15-9515	chr15	40330677	40348153	+	28383	343.7	5.022	185	4.05	1.06e-57	0.8				372.63	220.9	416.15	528.54
	chrX-271	chrX	153626067	153639825	+	28382	343.6	4.907	417	4.96	8.59e-170	0.68				380.29	142.99	312.88	203.88
	chr16-2749	chr16	2009623	2021960	+	28381	343.6	4.93	335	4.99	1.39e-126	0.68				427.51	250.14	379.09	124.1
	chr11-4505	chr11	66822951	66830936	+	28380	343.5	4.283	436	4.23	4.1e-128	0.63				389.8	202.61	221.75	382.07
	chr10-39653	chr10	116259072	116304967	+	28379	343.4	3.678	81	4.19	7.13e-26	0.81				538.77	273.91	351.71	348.14
	chr2-3856	chr2	219082009	219094717	+	28378	342.9	2.167	402	5.77	1.78e-207	0.69				399.38	73.57	247.63	205.09
	chr17-67170	chr17	74117759	74140126	+	28377	342.9	3.394	54	4.81	8.1e-20	0.86				371.58	47.35	144.87	227.41
	chr20-6573	chr20	48719931	48730233	+	28376	342.7	3.374	281	4.93	3.36e-104	0.73				403.14	177.33	86.26	355.97
	chr17-49332	chr17	73966423	73976204	+	28375	342.6	3.751	77	4.01	1.02e-22	0.85				378.77	56.59	290.93	204.57
	chr1-16382	chr1	151162086	151168304	+	28374	342.4	3.937	266	4.06	8.54e-77	0.74				373.95	395.21	637.23	601.41
	chr1-1046	chr1	8121681	8131073	+	28373	342.3	3.516	664	5.1	1.86e-246	0.57				368.54	171.1	285.52	456.75
	chr19-878	chr19	2541150	2553039	+	28372	341.4	4.277	595	4.43	2.99e-185	0.6				427.97	60.56	104.85	104.95
	chr17-41106	chr17	53644434	53662438	+	28371	341.4	4.247	94	4.43	3.88e-31	0.78				373.75	269.39	242.76	240.82
	chr20-5945	chr20	33864923	33872967	+	28370	341	4.992	298	4.32	1.14e-90	0.76				377.25	192.23	443.54	290.53
	chr19-8726	chr19	42747479	42759151	+	28369	340.8	4.716	240	4.1	1.56e-93	0.76				392.05	144.5	512.91	282.06
	chr14-1455	chr14	39639241	39645093	+	28368	340.6	5.201	449	4.59	4.32e-153	0.67				447.58	520.28	123.73	711.02
	chr6-13070	chr6	31912813	31940834	+	28367	340.1	4.954	204	4.01	1.72e-58	0.75				385.18	119.22	252.56	201.59
	chr5-11521	chr5	1315905	1327926	+	28366	340	4.928	220	4.4	3.01e-74	0.71				465.41	346.54	457.49	268.89
	chr11-21446	chr11	3058368	3085940	+	28365	339.4	4.569	184	4.38	9.43e-60	0.76				350.18	214.68	289.58	420.78
	chr1-20286	chr1	28559132	28586952	+	28364	339.4	4.492	237	4.44	3.32e-77	0.74				369.2	60.37	230.87	86.6
	chr11-6016	chr11	60921108	60929637	+	28363	338.9	4.499	386	4.13	7.85e-111	0.66				384.39	65.65	306.01	20.92
	chr6-333	chr6	41039214	41041386	+	28362	338.2	3.666	708	4.45	4.6e-232	0.57				436.22	109.23	121.8	239.78
	chr12-5667	chr12	611793	619474	+	28361	338.2	3.741	367	4.33	1.43e-112	0.67				378.9	179.97	303.92	563.11
	chr7-6661	chr7	98864654	98872318	+	28360	338.1	3.367	301	4.62	4.43e-101	0.7				416.28	146.58	153.09	885.32
	chr6-141	chr6	74295597	74320346	+	28359	337.9	3.529	867	4.35	1.69e-269	0.54				389.07	105.64	154.25	479.8
	chr6-220	chr6	30584725	30595252	+	28358	337.7	3.472	780	4.04	6.67e-217	0.58				409.15	426.9	250.37	531.87
	chr12-16026	chr12	125411946	125423816	+	28357	337.7	3.17	209	4.13	4.5e-128	0.8				342.12	138.09	387.41	440.53
	chr6-29446	chr6	26272605	26296315	+	28356	337.5	3.692	116	4.37	5.37e-40	0.85				496.84	336.73	653.85	578.37
	chr10-11239	chr10	120924530	120966271	+	28355	337.2	3.676	212	5.66	4.88e-99	0.8				438.73	341.64	461.84	610.81
	chr11-13666	chr11	47197772	47216315	+	28354	337.1	3.54	251	4.08	1.62e-73	0.8				436.49	198.64	224.3	229.18
	chr6-48	chr6	32938014	32939161	+	28353	336.6	3.293	1350	4.22	0	0.48				444.94	396.72	400.97	504.05
	chr2-57372	chr2	11963126	11971550	+	28352	336.1	3.82	86	4.02	8.97e-30	0.81				378.11	165.63	271.96	131.93
	chr12-66559	chr12	64554362	64582239	+	28351	335.8	4.936	58	4.88	7.95e-22	0.87				457.82	368.61	645.6	320.56
	chr17-10791	chr17	65361986	65387707	+	28350	335.7	4.628	274	4.64	2.45e-99	0.73				370.85	79.99	126.34	246.52
	chr5-19932	chr5	60587055	60610560	+	28349	335.6	4.528	157	4.65	5.24e-53	0.8				376.2	130.92	301.5	397.89
	chr1-16057	chr1	205409803	205419090	+	28348	335.6	3.919	269	4.42	5.55e-88	0.73				399.51	15.47	86.68	105.76
	chr7-35965	chr7	2264433	2295313	+	28347	335.2	3.362	96	4.09	1.25e-28	0.82				381.68	190.34	112.39	372.19
	chr17-8590	chr17	69408684	69421219	+	28346	334.3	3.986	308	4.09	6.42e-91	0.71				395.81	42.63	223.17	61.19
	chr10-16790	chr10	30707387	30722735	+	28345	334.2	4.724	162	4.04	4.08e-47	0.77				363.65	218.83	532.99	598.96
	chr1-73379	chr1	45187465	45206269	+	28344	334.2	5.249	90	10.78	3.74e-140	0.9				390.33	351.26	778.36	606.43
	chr6-7218	chr6	47149990	47166165	+	28343	334.1	5.573	280	4.06	4.54e-82	0.71				471.15	367.86	370.49	214.28
	chr19-3825	chr19	17416649	17429035	+	28342	334	5.578	358	4.52	1.64e-127	0.68				391.39	113.19	130.56	230.26
	chr2-3394	chr2	85640844	85648483	+	28341	333.2	4.238	419	4.27	8.31e-125	0.65				387.56	185.06	266.45	193.73
	chr18-22575	chr18	12271515	12309950	+	28340	332.6	4.093	49	4.25	4.49e-16	0.85				390.72	43.39	238.41	151.93
	chr4-3765	chr4	6988043	7001762	+	28339	332.2	4.222	258	4.21	4.12e-76	0.73				401.22	170.91	383.96	571.54
	chr6-19789	chr6	33377534	33394147	+	28338	332	4.124	157	4.67	7.54e-64	0.79				397.72	45.27	105.3	205.13
	chr11-27992	chr11	107701992	107712266	+	28337	331.6	4.384	148	4	2.04e-44	0.81				365.96	76.59	303.37	79.7
	chr12-10267	chr12	106682451	106696644	+	28336	331.6	4.214	272	4.38	3.47e-98	0.74				367.15	93	641.96	596.11
	chr4-241	chr4	169991634	170002043	+	28335	331.6	3.403	526	4.65	7.95e-181	0.64				380.75	104.13	113.52	331.24
	chr3-40261	chr3	194032714	194041289	+	28334	331.4	2.878	106	4.47	3.28e-47	0.8				372.1	252.6	204.9	275.35
	chr17-27490	chr17	42891425	42907003	+	28333	331.4	2.497	139	4.25	1.18e-42	0.74				407.37	48.67	162.27	56.01
	chr1-53105	chr1	52102440	52137634	+	28332	331.1	2.792	120	4.2	1.64e-39	0.82				473	96.59	402.62	235.36
	chr2-13261	chr2	240168736	240202056	+	28331	330.5	2.749	242	4.12	1.26e-75	0.68				367.94	140.73	293.93	538.34
	chr1-6217	chr1	230219771	230227624	+	28330	330.4	2.839	408	4.59	2.63e-137	0.64				380.03	212.98	216.31	437.28
	chr7-6515	chr7	100464905	100473309	+	28329	330.3	2.681	304	4.16	2.29e-118	0.71				453.06	435.2	181.12	1101.89
	chr14-801	chr14	95065868	95077046	+	28328	330.3	3.061	535	4.24	5.07e-159	0.61				431.86	65.46	136.88	179.23
	chr3-12856	chr3	30638255	30649103	+	28327	329.8	3.719	231	4.16	7.43e-72	0.77				359.09	223.17	95.54	420.17
	chr9-3418	chr9	130829272	130841179	+	28326	329.8	3.376	334	4	2.25e-92	0.71				376.4	177.33	276.14	534.04
	chr5-1756	chr5	167742413	167752498	+	28325	329.7	3.509	480	4.07	1.87e-135	0.67				369.53	210.34	517.42	280.13
	chr11-48697	chr11	111984479	112002915	+	28324	329.7	3.507	88	4.59	1.06e-29	0.82				362.66	217.32	269.28	327.11
	chr6-2846	chr6	35453008	35465916	+	28323	329.4	3.676	408	4.09	1.49e-116	0.67				411.39	36.79	129.21	199.95
	chr9-22740	chr9	140163223	140172849	+	28322	328.7	3.218	114	4.13	1.87e-34	0.79				391.65	211.28	417.89	327.95
	chr14-684	chr14	74252906	74269598	+	28321	328.3	3.499	557	4.34	4.54e-170	0.62				355.07	54.9	133.34	190.55
	chrX-2134	chrX	23815178	23825250	+	28320	328.1	3.924	230	4.88	6.06e-87	0.7				384.98	172.99	238.48	234.08
	chr1-442	chr1	149858833	149872001	+	28319	328.1	4.397	789	4.88	1.24e-282	0.56				382.34	217.51	139.62	465.38
	chr10-12568	chr10	71981611	71993766	+	28318	328	4.13	197	4.28	2.1e-71	0.76				373.03	186.57	352.16	332.53
	chr1-4569	chr1	224752351	224767732	+	28317	327.7	3.889	452	4.14	1.53e-130	0.67				365.5	59.05	145.97	239.86
	chr11-45753	chr11	9913049	9928124	+	28316	327.5	3.275	94	4.01	3.99e-29	0.81				383	234.3	222.37	592.1
	chr7-10391	chr7	115850885	115858116	+	28315	327.2	3.334	239	4.16	2.01e-115	0.74				398.78	401.81	319.61	339.75
	chr1-43887	chr1	45792225	45806227	+	28314	326.8	3.282	140	4.03	1.46e-40	0.83				393.63	45.46	303.08	129.4
	chr1-26181	chr1	25559043	25573995	+	28313	326.7	3.125	203	6.81	2.18e-155	0.81				368.34	147.52	400.55	555.04
	chr11-2921	chr11	63335158	63349827	+	28312	326.2	5.23	513	4	1.21e-141	0.61				349.19	266.37	105.66	264.23
	chr8-20477	chr8	37749689	37773934	+	28311	326.1	4.98	130	4.95	6.81e-46	0.84				379.37	196	284.59	455.31
	chr2-488	chr2	47303611	47316750	+	28310	326	4.506	666	4.23	3.92e-197	0.57				356.52	234.49	588.22	419.61
	chr19-743	chr19	1102040	1113872	+	28309	325.9	3.996	620	4.16	2.64e-183	0.62				343.18	173.55	237.83	96.08
	chr17-5603	chr17	43128018	43139025	+	28308	325.9	3.896	378	4.27	4.93e-117	0.67				354.74	182.61	425.53	493.13
	chr5-1516	chr5	44875320	44886503	+	28307	324.3	3.641	502	4.17	1.14e-152	0.67				395.22	401.81	271.6	520.07
	chr3-5468	chr3	197438887	197477084	+	28306	324.3	4.172	342	4.3	1.22e-104	0.71				374.41	19.24	28.97	151.77
	chr11-13449	chr11	47429103	47448077	+	28305	324.2	4.09	253	4.94	1.49e-98	0.75				375.27	178.84	405.1	276.96
	chr7-28208	chr7	565755	579089	+	28304	324.2	4.82	120	4.22	3.55e-36	0.81				515	246.37	137.52	369.62
	chr15-627	chr15	75335645	75340085	+	28303	324.2	5.407	543	4.2	4.3e-185	0.6				333.87	33.39	591.7	323.81
	chr1-60963	chr1	24277872	24287108	+	28302	323.8	2.932	107	4.18	1.56e-32	0.81				481.13	431.43	194.14	848.9
	chr11-200	chr11	10920628	10921945	+	28301	323.4	2.974	1043	4.33	9.10e-316	0.51				364.97	109.79	299.86	187.74
	chr11-31225	chr11	65075902	65084523	+	28300	323.3	3.297	135	4.04	1.59e-39	0.81				364.91	197.51	199.62	600.57
	chr16-572	chr16	57841451	57850852	+	28299	322.8	3.703	537	4.33	6.82e-167	0.59				357.31	399.74	396.37	659.03
	chr20-11173	chr20	42794999	42816935	+	28298	322.4	3.996	199	4.79	3.66e-67	0.73				385.51	348.05	589.86	473.57
	chr21-19800	chr21	43608155	43655422	+	28297	322.4	3.539	42	4.07	2.18e-13	0.94				425.26	538.58	553.03	297.51
	chr22-2872	chr22	47149493	47170732	+	28296	322.4	3.781	275	4.14	3.9e-84	0.72				441.31	162.61	124.18	217.33
	chr16-9534	chr16	30661548	30671485	+	28295	322.1	4.525	182	4.14	3.35e-54	0.78				359.42	404.46	590.83	1093.17
	chr7-3878	chr7	150065224	150076945	+	28294	321.8	4.075	379	4.33	1.57e-115	0.68				395.61	49.43	545.42	174.57
	chr1-69798	chr1	17866512	17896645	+	28293	321.6	3.663	94	5.64	3.1e-42	0.78				373.23	34.14	255.84	235.28
	chr20-1856	chr20	46437858	46450621	+	28292	321.5	3.858	512	4.13	4.5e-147	0.62				366.03	94.51	248.72	209.71
	chr9-1557	chr9	75747277	75758791	+	28291	321	4.265	436	4.3	5.39e-131	0.67				382.6	100.36	155.79	381.87
	chr10-1748	chr10	74052335	74057629	+	28290	320.4	3.901	474	4.1	1.59e-140	0.61				344.77	81.68	103.95	213.6
	chr5-3572	chr5	10550959	10564098	+	28289	320.2	4.237	379	4.37	5.75e-121	0.65				358.57	148.65	88.29	556.24
	chr1-8624	chr1	65886421	65896188	+	28288	320	4.043	359	4.59	1.6e-139	0.68				360.81	69.99	143.68	71.39
	chr1-31406	chr1	229335170	229366107	+	28287	319.9	4.223	180	5.21	1.23e-74	0.72				450.09	243.35	180.44	340.72
	chr14-12559	chr14	102187824	102198676	+	28286	319.6	3.626	156	4.08	2.33e-45	0.8				356.92	109.98	369.65	284.79
	chr2-62585	chr2	55450161	55460331	+	28285	319.6	2.945	80	4.26	9.79e-26	0.83				340.01	138.28	523.26	301.41
	chr16-11760	chr16	2254996	2274561	+	28284	319.1	2.76	159	5.56	8.18e-81	0.82				381.28	137.15	265.12	272.78
	chr12-11476	chr12	96005481	96027913	+	28283	319	2.595	256	4.29	2.57e-78	0.74				418.06	166.57	311.11	435.31
	chr2-483	chr2	74730617	74735277	+	28282	318.8	3.808	668	4.5	3.37e-220	0.58				382.07	353.9	307.75	539.26
	chr20-22015	chr20	46402479	46421347	+	28281	318.6	3.436	114	4.32	7.99e-36	0.77				358.3	208.83	133.5	179.79
	chr19-3257	chr19	44173225	44192052	+	28280	318.5	3.441	384	5.56	1.61e-161	0.64				429.55	213.17	292.22	550.54
	chr18-1135	chr18	20131016	20140131	+	28279	318.4	2.736	349	4.07	2.1e-99	0.69				365.04	203.17	286.65	451.09
	chr14-4019	chr14	23387637	23399602	+	28278	318.4	2.617	301	5.2	1.44e-115	0.74				375.67	88.1	290.39	377.49
	chr13-3307	chr13	113365788	113377058	+	28277	317.4	2.499	247	4.02	1.59e-74	0.72				396.47	190.15	197.26	182.8
	chr2-61319	chr2	176019575	176046436	+	28276	317.4	2.779	81	4.57	1.21e-26	0.81				354.34	306.36	279.4	430.89
	chr3-13105	chr3	47017912	47029930	+	28275	317.3	2.541	229	4.11	4.54e-106	0.86				408.42	270.14	335.76	465.34
	chr17-63175	chr17	75231365	75251647	+	28274	317.3	3.135	59	4.05	1.35e-17	0.81				344.5	89.98	364.76	219.34
	chr20-3294	chr20	22743317	22757243	+	28273	317.3	3.177	402	4.21	2.32e-121	0.66				363.12	50.18	104.43	44.37
	chr11-2315	chr11	2951081	2973220	+	28272	317.1	1.774	557	6.02	3.94e-256	0.61				401.09	154.12	499.06	146.95
	chr2-1695	chr2	201651361	201659933	+	28271	316.8	1.706	509	4.08	4.24e-152	0.63				347.41	136.39	42.37	292.5
	chr2-22257	chr2	113826039	113837500	+	28270	316.8	1.719	179	4.01	6.55e-51	0.79				355.86	176.01	276.6	408.69
	chr8-7477	chr8	144678832	144700401	+	28269	316.3	1.8	254	4.17	4.25e-76	0.82				355.53	294.48	38.99	504.65
	chr7-5164	chr7	46792829	46804687	+	28268	316.3	1.889	338	4.34	4.22e-104	0.74				348.86	250.52	661.3	462.69
	chr15-1553	chr15	52580141	52587459	+	28267	316.3	2.002	417	4.02	3.02e-124	0.67				341.46	192.8	428.3	361.63
	chr15-24782	chr15	75736115	75746239	+	28266	316.2	1.544	89	4.21	9.02e-28	0.84				376.59	34.14	284.36	84.92
	chr1-13712	chr1	153599025	153606975	+	28265	316.2	1.695	292	4.7	2.52e-98	0.74				346.94	305.79	364.66	216.09
	chr16-2457	chr16	88268063	88279752	+	28264	316.1	1.35	349	4.27	6.34e-105	0.74				345.16	47.35	87.55	67.37
	chr7-675	chr7	105705934	105712728	+	28263	316.1	1.564	638	4	1.07e-182	0.57				395.81	545.94	325.06	612.9
	chr18-9879	chr18	21153940	21174348	+	28262	315.8	1.626	101	4.39	3.97e-32	0.81				398.58	203.17	242.25	376.93
	chr19-1001	chr19	16189247	16200148	+	28261	315.8	1.627	573	4.14	1.43e-165	0.63				369.4	34.71	585.64	388.82
	chr5-5863	chr5	139486638	139494169	+	28260	315.7	1.836	308	4.91	1.3e-134	0.73				378.64	153.37	447.76	212.92
	chr14-308	chr14	77499995	77506447	+	28259	315.5	1.893	668	4.69	8.97e-239	0.52				357.31	207.32	147.16	534.12
	chr14-43723	chr14	24887913	24912571	+	28258	315.3	1.806	49	4.27	7.74e-16	0.83				406.18	486.52	286.94	597.48
	chr3-7692	chr3	57094074	57113802	+	28257	315.2	2.296	296	4.96	1.67e-104	0.7				355.86	249.95	312.04	450.05
	chr6-18266	chr6	33256419	33267629	+	28256	315.2	2.339	166	4.14	5.42e-53	0.81				341.53	474.82	444.38	546.61
	chr1-21715	chr1	218661229	218672453	+	28255	315	2.336	227	4.25	8.61e-85	0.74				320.53	146.95	457.36	247.49
	chr20-34275	chr20	44591797	44601131	+	28254	314.9	2.45	72	4.41	1.82e-29	0.8				385.44	256.93	316.52	360.91
	chr3-119	chr3	176913755	176916137	+	28253	314.9	2.454	868	4.18	1.97e-253	0.55				446.52	160.91	256.42	293.74
	chr7-11795	chr7	44612875	44628129	+	28252	314.4	2.793	222	4.2	2.86e-68	0.75				365.3	212.41	264.9	425.27
	chr9-18729	chr9	123630576	123639412	+	28251	314.3	3.21	133	4.36	1.27e-42	0.81				346.15	128.09	289.81	480.88
	chr9-3403	chr9	73029011	73035773	+	28250	314.2	3.477	335	4.33	2.58e-113	0.69				425	200.91	451.72	103.75
	chr11-17915	chr11	118111842	118135081	+	28249	313.9	4.557	209	4.38	1.51e-66	0.75				344.63	271.08	227.65	272.42
	chr22-6470	chr22	20849432	20863682	+	28248	313.7	4.971	174	4.28	6.97e-53	0.79				355.33	221.09	207.12	668.42
	chr5-340	chr5	141228820	141238174	+	28247	313.4	4.891	696	4.82	4.16e-235	0.57				357.84	48.48	174.48	134.14
	chr12-22990	chr12	57471880	57482401	+	28246	313.1	5.042	160	4.23	3.27e-52	0.81				350.51	35.09	133.24	147.71
	chr12-3495	chr12	50595333	50606247	+	28245	312.8	5.049	448	4.25	2.08e-138	0.67				399.9	190.15	204.9	209.75
	chr17-29293	chr17	8279450	8295544	+	28244	311.9	4.738	131	4.02	7.02e-38	0.83				366.82	152.8	356.7	390.66
	chr12-14520	chr12	12491217	12511102	+	28243	311.7	4.62	223	4.21	1.34e-69	0.7				345.89	139.03	487.39	311.61
	chr8-1036	chr8	23398601	23405225	+	28242	311.2	4.256	584	4.06	6.98e-165	0.63				371.91	161.67	110.59	187.3
	chr3-8096	chr3	195573723	195597944	+	28241	311	3.927	289	4.08	1.59e-81	0.71				348.13	187.14	196.81	491.32
	chr10-11575	chr10	102791730	102803601	+	28240	310.9	3.764	208	4.19	4.89e-71	0.76				366.16	371.25	153.64	492.81
	chr4-41024	chr4	184344181	184365434	+	28239	310.8	2.592	57	4.11	7.39e-18	0.81				329.78	108.85	228.36	365.21
	chr19-5716	chr19	55718742	55728806	+	28238	310.7	2.482	299	4.04	2.73e-108	0.73				356.78	223.73	285.84	444.14
	chr17-29024	chr17	30668332	30677867	+	28237	310.7	2.351	133	4.65	4.62e-50	0.77				355.4	98.85	276.05	253.95
	chr16-6540	chr16	30537492	30553263	+	28236	310.6	2.54	226	4.36	3.47e-70	0.74				433.78	804.01	246.24	732.54
	chr6-3222	chr6	74160740	74172112	+	28235	310.3	2.387	390	4.53	2.19e-130	0.66				420.57	289	605.49	190.83
	chr16-13860	chr16	15737080	15744873	+	28234	310.3	2.225	142	5.08	4.33e-225	0.8				347.74	101.49	1424.41	381.67
	chr9-29870	chr9	139422430	139462549	+	28233	310	3.371	89	4.1	2.52e-27	0.83				345.62	210.15	58.03	273.75
	chr10-26173	chr10	105532183	105561054	+	28232	309.7	3.489	116	5.64	2.74e-53	0.78				360.88	71.5	355.35	240.3
	chr1-14341	chr1	160982983	160991775	+	28231	309.4	3.542	285	4.28	5.21e-91	0.73				391.45	100.17	146.16	178.95
	chr8-6269	chr8	99829242	99847948	+	28230	309.4	4.786	278	4.46	4.09e-89	0.69				354.34	64.71	560.15	161.24
	chr2-3826	chr2	47571661	47582750	+	28229	309.4	5.086	403	4.07	1.92e-111	0.68				422.16	374.27	257.46	495.17
	chr7-20308	chr7	134832152	134862183	+	28228	308.5	4.918	155	4.22	3.22e-46	0.79				337.9	191.66	334.05	517.26
	chr1-167642	chr1	26939657	26948469	+	28227	308.4	4.435	38	4.16	8.75e-13	0.85				356.45	267.69	114.71	532.11
	chr11-8807	chr11	13229101	13238082	+	28226	308.3	4.073	322	4.33	2.59e-99	0.68				452.14	204.11	154.54	519.99
	chr3-10480	chr3	57936970	57945574	+	28225	307.2	4.619	257	4.29	9.81e-81	0.72				315.78	145.07	330.47	281.41
	chr8-619	chr8	144108037	144121493	+	28224	307	4.697	671	4.19	2.75e-196	0.56				364.84	116.39	386.18	58.78
	chr11-1342	chr11	114270561	114271961	+	28223	306.9	3.998	668	4.26	3.47e-200	0.57				334.93	64.33	170.42	225.36
	chr1-42521	chr1	41414083	41446341	+	28222	306.8	4.117	144	4.56	3.91e-48	0.81				457.35	170.54	125.83	301.57
	chr14-15052	chr14	31664894	31677923	+	28221	306.7	4.819	136	4.34	1.15e-42	0.76				359.95	229.58	134.24	383.52
	chr8-14585	chr8	96102381	96113330	+	28220	306.4	3.454	167	4.63	1.73e-55	0.79				339.15	31.5	265.12	189.43
	chr3-15404	chr3	101395298	101406090	+	28219	306.3	3.073	209	5.06	4.37e-96	0.76				354.01	31.5	56.45	263.67
	chr8-12062	chr8	82632784	82645177	+	28218	305.9	3.095	190	4.65	3.6e-67	0.79				360.68	134.32	298.28	272.42
	chr8-808	chr8	103667546	103675378	+	28217	305.7	3.191	627	4.01	3.84e-175	0.62				340.54	193.74	209.86	324.78
	chr19-42288	chr19	7445354	7463595	+	28216	305.1	3.168	63	7.9	4.17e-34	0.85				361.21	192.8	644.09	202.68
	chr20-4696	chr20	32251637	32273638	+	28215	305	3.229	340	6.4	6.66e-166	0.77				502.26	470.29	132.85	512.52
	chr18-7987	chr18	9094320	9103364	+	28214	305	3.276	118	4.65	1.69e-44	0.78				341.4	154.88	282.69	418.49
	chr3-1998	chr3	138581569	138617810	+	28213	304.8	2.747	479	4.6	2.63e-166	0.63				400.43	455.96	339.85	386.13
	chr2-16942	chr2	28836560	28885029	+	28212	304.7	2.528	212	4.35	5.58e-66	0.76				349.65	61.31	396.24	312.85
	chr1-11852	chr1	109816717	109826653	+	28211	304.7	2.508	313	4.1	6.53e-90	0.72				375.14	157.52	299.54	645.58
	chr11-27253	chr11	111944635	111958110	+	28210	304.3	2.342	152	4.13	1.12e-70	0.84				386.1	153.37	264.54	199.31
	chr9-5382	chr9	132514533	132540224	+	28209	304.2	2.592	276	4.06	7.91e-78	0.7				383.13	96.78	435.35	333.25
	chr19-17846	chr19	36235873	36249596	+	28208	304.1	2.878	148	4.71	5.91e-130	0.85				368.74	276.93	234.58	542.67
	chr17-19914	chr17	46018411	46035122	+	28207	304.1	2.769	183	4.06	2.42e-57	0.81				395.88	236.56	211.09	415.84
	chr1-35830	chr1	204476210	204493738	+	28206	303.5	2.831	164	4.78	3.21e-110	0.81				382.73	510.66	258.2	405.68
	chr13-5317	chr13	27744763	27769389	+	28205	303.5	2.313	193	4.2	2.31e-57	0.74				363.98	222.41	73.66	420.74
	chr13-6162	chr13	111357369	111365896	+	28204	303.3	2.703	176	6.03	6.31e-101	0.77				445.07	435.39	392.24	303.46
	chr2-87	chr2	85765127	85766186	+	28203	303	2.824	887	4.59	3.22e-290	0.55				366.89	19.05	329.5	143.3
	chr15-27951	chr15	41233283	41275742	+	28202	302.9	2.901	79	4.12	5.81e-26	0.84				308.78	128.28	202.07	483.77
	chr12-1725	chr12	15854009	15865805	+	28201	302.8	2.051	562	4.1	1.06e-160	0.62				330.7	235.24	450.18	401.58
	chr10-10379	chr10	75531938	75545330	+	28200	302.8	2.315	221	4.86	1.05e-92	0.78				392.38	439.73	83.91	416.32
	chr17-14806	chr17	26662817	26685186	+	28199	302.4	2.083	226	5.52	1.17e-107	0.76				398.38	399.17	455.2	484.49
	chr2-9293	chr2	46294528	46301366	+	28198	302.3	2.041	288	4.2	4.65e-84	0.68				344.37	225.43	392.08	442.02
	chr12-17984	chr12	50784465	50795116	+	28197	302.2	1.925	193	4.06	1.02e-54	0.77				337.96	99.79	733.86	211.51
	chr11-30581	chr11	66094219	66115042	+	28196	302.2	2.161	137	4.09	1.08e-40	0.8				383.53	144.5	135.3	463.86
	chr21-1999	chr21	38629534	38640854	+	28195	302	2.274	240	4.08	4.25e-70	0.71				306.4	109.98	274.24	334.85
	chr7-7811	chr7	32529642	32546525	+	28194	301.9	1.87	278	4.78	4.31e-101	0.72				335.72	28.11	122.15	387.73
	chr19-833	chr19	50144055	50145029	+	28193	301.7	1.964	604	5.16	0	0.59				355	601.59	202.84	749.81
	chr1-7322	chr1	149815035	149821958	+	28192	301.7	1.848	383	6.99	3.61e-185	0.69				310.96	16.22	93.73	276.15
	chrX-2646	chrX	21944248	21959935	+	28191	301.4	1.83	211	4.19	8.41e-72	0.74				309.37	165.06	206.74	403.71
	chr15-1736	chr15	60699990	60715857	+	28190	301.3	2.486	403	4.61	1.18e-146	0.68				337.3	66.59	389.37	198.82
	chr11-4869	chr11	62648355	62649847	+	28189	301.2	2.893	423	4.26	6.62e-212	0.67				366.49	60.37	249.75	219.94
	chr17-5034	chr17	41465339	41476974	+	28188	301	2.863	397	4.84	1.29e-156	0.68				378.44	112.06	313.43	247.77
	chr16-195	chr16	86697622	86699118	+	28187	301	3.065	678	4.44	9.38e-214	0.57				311.09	13.77	107.53	248.37
	chr19-7654	chr19	33554819	33572365	+	28186	301	2.779	258	5.35	1.42e-97	0.71				337.9	75.27	161.79	223
	chr15-14177	chr15	85861238	85887788	+	28185	300.3	2.889	140	4.69	3.35e-47	0.81				355.33	336.35	280.69	650.44
	chr1-225	chr1	214724654	214732202	+	28184	300	2.768	872	4.32	2.06e-267	0.56				331.36	132.81	239.57	207.46
	chr16-541	chr16	69563227	69565245	+	28183	299.8	2.649	548	4.06	5.32e-155	0.58				412.78	100.17	232.58	182.52
	chr6-3713	chr6	53598992	53618628	+	28182	299.7	2.662	370	4.08	6.61e-107	0.67				382.4	47.73	188.66	357.94
	chr1-24066	chr1	249120134	249133652	+	28181	299.6	2.903	214	5.32	1.01e-191	0.83				373.09	72.63	256.2	215.89
	chr1-107624	chr1	1357849	1369289	+	28180	299.4	2.096	61	4.01	1.25e-19	0.89				357.58	209.21	71.11	426.12
	chr9-41372	chr9	33795442	33818117	+	28179	299.4	2.072	65	4.37	6.21e-28	0.87				325.55	291.08	494.35	476.26
	chr1-14894	chr1	200378851	200386265	+	28178	299.3	1.94	280	4.26	6.9e-84	0.72				350.91	220.53	266.9	486.58
	chr18-4416	chr18	3037072	3052763	+	28177	299.3	2.153	174	4.07	1.49e-49	0.82				359.36	397.85	427.69	307.23
	chr17-10880	chr17	43213197	43225607	+	28176	299.1	2.747	273	4.48	1.17e-88	0.77				391.12	180.16	358.15	418.89
	chr17-7408	chr17	6915599	6923445	+	28175	299	2.787	331	4.52	1.14e-151	0.71				330.17	302.78	409.32	129.16
	chr1-112138	chr1	23494800	23524062	+	28174	298.7	3.023	59	4.63	4.73e-41	0.94				333.67	164.88	352.87	351.64
	chr7-4539	chr7	1494597	1514224	+	28173	298.5	3.204	357	4.06	3.99e-105	0.68				373.09	396.16	289.32	361.03
	chr17-1243	chr17	57696268	57697738	+	28172	298.3	3.301	644	4.2	8.99e-192	0.6				327.53	328.05	444.31	543.19
	chr1-7152	chr1	167188843	167197428	+	28171	297.8	3.077	387	4.06	1.66e-109	0.65				375.21	226.75	387.96	386.81
	chr14-16810	chr14	23527071	23548518	+	28170	297.6	3.056	124	5.2	8.72e-52	0.83				304.81	138.28	246.18	516.86
	chr6-10572	chr6	33168100	33176222	+	28169	297.5	2.73	230	4.8	1.32e-133	0.8				339.09	126.02	245.15	66.89
	chr5-10839	chr5	141060628	141082571	+	28168	297.2	3.166	227	4.14	1.08e-81	0.77				327.27	91.49	330.6	97.77
	chr15-3116	chr15	42226768	42236535	+	28167	297.1	2.86	326	4	3.65e-90	0.71				359.82	141.86	199.97	68.46
	chr18-18106	chr18	33876367	33902241	+	28166	297.1	2.356	60	4.69	1.12e-20	0.87				407.5	69.23	128.5	107.44
	chr4-3577	chr4	124467573	124477181	+	28165	297	2.745	263	4.11	1.5e-82	0.68				386.5	187.7	70.92	169.39
	chr18-1471	chr18	19179308	19193129	+	28164	296.9	3.141	312	4.13	3.35e-90	0.69				405.05	378.05	519.23	1135.61
	chr5-6317	chr5	65157301	65182396	+	28163	296.5	3.015	298	4.17	1.29e-90	0.69				375.07	94.32	55.58	252.99
	chr5-35646	chr5	138708912	138740410	+	28162	296.4	2.949	100	4.32	3.25e-32	0.84				350.51	148.09	58.9	41.8
	chr5-15635	chr5	71218616	71235370	+	28161	296.3	3.11	183	4.54	6.96e-88	0.82				347.87	169.03	187.02	511.72
	chr11-1918	chr11	9481548	9483492	+	28160	295.8	3.148	595	4.69	3.24e-206	0.63				303.96	134.88	223.14	675.41
	chr16-12614	chr16	89882288	89905049	+	28159	295.4	3.525	152	4.05	2e-44	0.82				305.8	18.11	119.77	263.79
	chr1-15208	chr1	6258840	6266479	+	28158	295.3	2.913	277	4.18	1.72e-82	0.75				344.1	55.65	263.61	58.82
	chr4-6284	chr4	39516229	39529950	+	28157	295.2	2.848	206	4.18	2.29e-60	0.77				321.92	137.15	94.96	366.25
	chr10-455	chr10	90640599	90642387	+	28156	295.1	2.769	672	4.15	1.36e-194	0.6				373.82	138.65	214.25	213.4
	chr8-2940	chr8	49539962	49550511	+	28155	295	3.285	392	4.42	1.25e-122	0.68				376.07	219.02	221.72	485.46
	chr18-11886	chr18	19915443	19928466	+	28154	294.6	2.735	87	4.91	8.78e-34	0.89				363.19	302.02	121.41	243.47
	chr10-24094	chr10	6763743	6791887	+	28153	294.6	2.624	124	4.72	6.75e-43	0.82				353.61	249.01	427.69	279.33
	chr12-783	chr12	54673129	54675072	+	28152	294.6	3.17	686	4.05	1.34e-192	0.59				317.43	39.05	391.82	189.27
	chr11-2039	chr11	65627237	65641667	+	28151	294.5	2.983	582	4.01	1.97e-165	0.61				303.49	140.73	107.24	475.78
	chr13-30365	chr13	31613038	31620753	+	28150	293.7	2.915	51	4.09	3.56e-17	0.92				335.52	118.47	552.09	306.27
	chr1-57239	chr1	228319037	228337228	+	28149	293.6	2.913	113	6.53	4.34e-57	0.86				328.45	98.66	193.66	397.13
	chr16-2186	chr16	30101581	30116576	+	28148	293.6	2.94	364	4.06	6.36e-108	0.69				380.16	238.82	471.93	408.49
	chr20-13379	chr20	4130090	4152897	+	28147	293.1	2.976	174	4.21	6.56e-52	0.76				330.96	225.43	643.35	436.31
	chr17-44955	chr17	73246055	73267950	+	28146	293.1	3.473	85	4.66	8.16e-30	0.85				372.37	310.32	169.33	583.95
	chr22-447	chr22	38292541	38303121	+	28145	293.1	2.893	521	4.41	2.07e-162	0.66				334.73	195.25	242.5	371.47
	chr22-17019	chr22	46910705	46943977	+	28144	292.8	2.979	79	4	9.72e-33	0.83				326.34	180.53	258.04	169.76
	chr9-3797	chr9	21788197	21803652	+	28143	292.7	2.932	320	4.29	7.34e-101	0.69				340.14	173.93	749.46	321
	chr17-15972	chr17	38269617	38279793	+	28142	292.6	2.382	215	4.81	4.98e-123	0.81				335.19	40.94	126.92	163.93
	chr13-3369	chr13	73784032	73803286	+	28141	292.3	2.442	245	4.07	4.2e-71	0.71				315.71	182.99	269.41	89.54
	chr6-2281	chr6	45413195	45422763	+	28140	291.8	2.768	439	4.51	2.73e-140	0.68				363.72	56.78	93.41	188.27
	chr17-4942	chr17	4380055	4386889	+	28139	291.7	2.294	400	4.69	9.27e-135	0.65				316.63	255.05	210.57	492.12
	chr5-1363	chr5	137910328	137912010	+	28138	291.6	2.215	516	4.25	2.47e-156	0.61				300.85	146.58	380.87	472.21
	chr16-1534	chr16	70322556	70333634	+	28137	291.6	2.845	411	4.01	2.45e-113	0.68				384.39	322.02	141.55	307.39
	chr16-19227	chr16	71918253	71930186	+	28136	291.6	2.493	110	8.38	2.34e-65	0.83				392.18	158.08	143.26	250.98
	chr16-52	chr16	69759871	69761398	+	28135	291.3	2.025	841	4.06	8.27e-235	0.54				301.51	21.32	533.7	384.2
	chr14-3782	chr14	51135173	51145228	+	28134	291.3	1.985	310	4.49	4.78e-112	0.71				424.67	238.64	215.28	505.73
	chr7-32329	chr7	6034837	6056201	+	28133	291.2	2.197	106	4.15	9.85e-32	0.83				336.05	58.48	109.43	144.3
	chr6-76413	chr6	6781370	6821830	+	28132	290.8	2.174	48	5.05	1.52e-18	0.83				322.64	101.11	361.34	531.83
	chr12-13875	chr12	93474058	93483995	+	28131	290.6	2.165	229	4.06	2.81e-66	0.75				348.86	19.81	128.7	266.56
	chr11-2954	chr11	73849186	73858833	+	28130	290.5	2.863	512	4.47	1.67e-170	0.62				333.87	34.52	72.4	116.48
	chr2-7208	chr2	157190080	157199567	+	28129	290.4	2.977	321	4.33	1.49e-100	0.72				329.45	28.11	437.77	81.34
	chr4-455	chr4	84177250	84189628	+	28128	290.2	3.224	469	4.33	3.23e-149	0.65				301.05	109.23	210.67	322.29
	chr7-52638	chr7	2387422	2394511	+	28127	290.2	2.569	67	4.44	1.82e-22	0.86				331.69	400.31	237.51	653.09
	chr9-2218	chr9	14313468	14323263	+	28126	290.2	2.526	389	4.21	1.66e-115	0.67				352.76	361.63	53.07	525.77
	chr10-5001	chr10	14995743	15002516	+	28125	289.4	2.351	322	5.05	7.79e-116	0.71				396.8	126.77	129.53	466.79
	chr12-7069	chr12	95008951	95016129	+	28124	289.3	3.191	330	4.05	1.78e-94	0.7				315.97	175.06	249.75	367.7
	chr1-4869	chr1	235242542	235247100	+	28123	289.2	3.149	443	4	9.73e-124	0.65				381.08	193.74	201.29	415.48
	chr18-4826	chr18	9734376	9743451	+	28122	289.1	3.523	165	4.17	2.57e-52	0.76				319.61	50.37	252.17	104.87
	chr10-35577	chr10	74425421	74452833	+	28121	289	3.615	89	5.06	2.76e-38	0.85				322.45	49.99	280.69	54.04
	chr1-12769	chr1	183149400	183155902	+	28120	289	2.825	302	4.05	4.09e-87	0.68				333.14	53.01	162.24	183.05
	chr22-5231	chr22	46021663	46035672	+	28119	288.3	2.788	200	4.2	1.13e-64	0.77				380.09	159.41	339.94	82.27
	chr17-2319	chr17	45726115	45728641	+	28118	288.2	2.751	534	4.89	4.1e-197	0.66				340.8	146.01	390.53	571.14
	chr8-1281	chr8	49320668	49342933	+	28117	287.9	2.702	546	5.02	4.6e-206	0.6				356.12	139.6	328.18	246.28
	chr2-10065	chr2	118869944	118881719	+	28116	287.8	2.683	278	4.11	3.64e-82	0.68				412.45	205.43	141.78	570.42
	chr11-31788	chr11	46258480	46270769	+	28115	287.6	2.723	133	5.22	9.85e-68	0.79				335.92	82.06	236.25	99.69
	chr3-34927	chr3	185815133	185827634	+	28114	287.5	2.095	118	4.25	4e-36	0.79				318.02	41.31	273.15	109.85
	chr1-27422	chr1	193073753	193102473	+	28113	287.4	1.989	197	5.08	8.07e-87	0.77				394.62	219.77	245.53	307.59
	chr7-12231	chr7	142494107	142506424	+	28112	287.4	1.607	217	4.28	4.22e-66	0.73				331.36	74.89	55.07	1181.87
	chr9-12093	chr9	111296531	111314238	+	28111	287.3	1.489	181	4.13	7.1e-53	0.73				363.45	118.09	345.65	115.23
	chr7-2888	chr7	25010705	25020503	+	28110	287.2	1.33	421	4.37	1.33e-128	0.66				355.4	91.68	295.03	120.65
	chr1-46465	chr1	159851909	159880211	+	28109	287	1.396	134	5.24	6.09e-74	0.82				334.66	99.79	24.68	201.92
	chr2-52896	chr2	209109444	209131565	+	28108	286.9	1.409	92	5.14	1.69e-38	0.82				339.09	208.08	351.87	333.25
	chr9-23123	chr9	35645894	35665192	+	28107	286.9	1.57	112	4.88	4.14e-40	0.82				351.7	353.52	145.19	636.3
	chr6-7257	chr6	80235008	80254675	+	28106	286.8	1.475	279	4.02	1.18e-78	0.73				295.37	26.98	436.58	57.33
	chr1-16127	chr1	183241835	183248948	+	28105	286.7	1.607	269	4.06	3.31e-76	0.72				347.74	276.74	191.56	358.82
	chr17-6750	chr17	76349350	76362296	+	28104	286.6	1.412	346	4.7	2.92e-126	0.68				334.13	122.05	252.04	181.24
	chr19-1758	chr19	16829017	16830971	+	28103	286.5	1.298	484	4.24	3.66e-154	0.67				336.05	152.8	56.32	223.28
	chr7-11305	chr7	76212181	76256139	+	28102	286.3	1.429	228	5.27	3.36e-86	0.81				342.92	93.57	172.87	287.92
	chr18-4019	chr18	55438179	55457034	+	28101	286.3	2.722	184	4.1	6.99e-54	0.76				376.73	202.23	334.18	165.86
	chr17-81492	chr17	62075690	62098018	+	28100	286.2	2.702	43	5.13	2.87e-24	0.82				323.7	40.94	273.24	259.13
	chr9-859	chr9	97567516	97580545	+	28099	286.1	3.227	515	4.01	2.13e-142	0.64				351.43	22.45	373.33	47.42
	chr14-1519	chr14	91580624	91594566	+	28098	286	3.117	442	4.56	9.06e-150	0.67				291.21	45.09	173	151.09
	chr13-11288	chr13	109798857	109809332	+	28097	285.9	3.144	115	4.67	4.22e-39	0.8				362.2	229.77	179.99	496.02
	chr11-4614	chr11	122933335	122934149	+	28096	285.1	3.364	432	4.94	0	0.66				305.8	105.08	139.1	127.12
	chr14-697	chr14	35872516	35889471	+	28095	285	3.28	555	4.35	4.57e-174	0.61				321.19	60.56	331.95	93.79
	chr6-12612	chr6	30028493	30054246	+	28094	284.5	3.54	209	4.42	2.43e-69	0.78				346.48	21.88	100.37	62.11
	chr10-337	chr10	134260623	134261858	+	28093	284.4	4.012	715	4.49	5.58e-234	0.57				335.26	63.57	155.96	161.04
	chr9-1891	chr9	71795131	71808134	+	28092	284.3	4.289	409	4.07	5.98e-126	0.64				289.76	112.24	55.94	288.4
	chr9-10144	chr9	20550793	20593603	+	28091	284.1	3.381	201	4.14	1.45e-58	0.75				441.64	82.06	141.65	316.51
	chr10-42758	chr10	90453504	90467486	+	28090	284	3.227	75	4.13	1.4e-22	0.86				323.96	167.71	171	153.94
	chr1-2296	chr1	156866783	156877820	+	28089	283.8	3.036	554	4.22	5.8e-163	0.58				333.34	501.99	168.52	392.39
	chr22-25858	chr22	46392965	46410587	+	28088	283.4	3.494	50	4.48	2.92e-17	0.87				313.86	53.2	901.13	294.18
	chr11-19352	chr11	67210306	67232892	+	28087	283.2	3.383	198	4.46	4.3e-68	0.79				291.21	163.74	274.82	470.04
	chr14-1014	chr14	81685924	81688247	+	28086	282.9	3.292	499	4.81	3.71e-183	0.64				374.88	292.78	484.62	415.6
	chr5-4302	chr5	148513680	148522077	+	28085	282.9	3.293	351	4.3	9.09e-108	0.67				422.69	435.39	258.39	577.24
	chr2-16595	chr2	234389290	234396673	+	28084	282.5	3.283	214	4.51	7.4e-70	0.72				411	536.32	288.36	363.72
	chr16-15206	chr16	30405992	30441373	+	28083	282.2	2.844	132	4.26	6.07e-41	0.77				318.55	60.56	489.74	174.13
	chr4-4409	chr4	10097434	10119245	+	28082	282.1	2.885	242	4.86	1.82e-93	0.74				352.49	378.23	401.97	322.33
	chr17-24684	chr17	76165047	76195973	+	28081	282	2.999	153	4.74	1.03e-55	0.77				328.65	264.1	468.12	308.27
	chr10-22463	chr10	99392702	99409317	+	28080	281.9	3.227	131	5	2.27e-52	0.79				345.29	134.88	675.05	234
	chr8-6858	chr8	8931958	8946824	+	28079	281.6	2.8	266	4.38	1.7e-83	0.74				302.24	262.59	112.78	501.32
	chr3-4545	chr3	49506624	49522956	+	28078	281.6	2.25	367	4.05	1.15e-105	0.7				321.85	59.99	143.45	101.3
	chr17-6199	chr17	70973262	70981834	+	28077	281.3	3.289	361	4.36	3.35e-115	0.7				325.02	53.39	60.55	193.56
	chr20-11739	chr20	50303195	50313258	+	28076	280.9	3.296	192	4.02	3.17e-58	0.77				331.89	59.23	575.84	89.86
	chr14-5571	chr14	103716970	103727586	+	28075	280.8	3.399	258	4.38	1.74e-82	0.71				286.99	251.65	122.67	425.27
	chr1-792	chr1	244485586	244487110	+	28074	280.7	3.178	703	4.23	3.48e-213	0.59				315.91	44.14	229.55	84.56
	chrX-692	chrX	153597481	153608589	+	28073	280.7	3.175	333	4.54	3.32e-134	0.69				288.31	150.73	182.76	403.03
	chr3-643	chr3	156877470	156879066	+	28072	280	2.927	644	4.34	7.64e-200	0.6				318.95	168.08	129.95	103.99
	chr9-2147	chr9	113506459	113515784	+	28071	279.9	2.465	393	4.17	1.24e-115	0.68				306.8	269.39	428.68	447.36
	chr6-5670	chr6	21588006	21596305	+	28070	279.7	2.306	312	4.57	7.62e-106	0.69				313.4	141.86	126.99	163.85
	chr1-752	chr1	150336196	150337725	+	28069	279.6	2.255	712	4.08	2.04e-202	0.61
	chr4-301	chr4	15657127	15668199	+	28068	279.5	2.212	510	5.48	1.18e-226	0.66
	chr5-5510	chr5	68788743	68798633	+	28067	279.4	1.125	316	4.99	8.31e-120	0.71
	chr18-1215	chr18	29951619	29963824	+	28066	279.3	1.893	340	4.24	1.15e-101	0.67
	chr1-40274	chr1	156066573	156076260	+	28065	279.3	2.127	150	5.45	3.76e-86	0.77
	chr2-5980	chr2	26980494	26987726	+	28064	279.3	2.074	346	4.12	1.11e-99	0.67
	chr5-24169	chr5	139927323	139944991	+	28063	279.3	2.178	136	4.01	1.55e-39	0.77
	chr9-14218	chr9	35095735	35114991	+	28062	279.2	2.137	162	4.89	1.75e-58	0.83
	chr5-9024	chr5	79542561	79552879	+	28061	278.6	2.34	250	4.41	7.51e-82	0.74
	chr7-1967	chr7	32930264	32945876	+	28060	278.3	2.401	479	4.28	8.12e-152	0.66
	chr3-31646	chr3	152847961	152857080	+	28059	278.2	2.401	128	4.05	8.77e-39	0.86
	chr6-369	chr6	42749836	42751880	+	28058	278.1	2.476	692	5.22	1.09e-255	0.6
	chr17-35831	chr17	17804249	17825582	+	28057	278	2.468	108	4.34	1.02e-35	0.81
	chr11-49160	chr11	111867942	111913542	+	28056	277.8	1.643	87	5.34	5.93e-35	0.81
	chr6-21310	chr6	36390612	36411408	+	28055	277.7	1.403	149	4.51	1.9e-50	0.77
	chr1-663	chr1	244997196	244998399	+	28054	277.7	1.625	731	4.55	1.42e-253	0.57
	chr5-972	chr5	10249446	10250841	+	28053	277.7	1.471	560	4.31	7.47e-182	0.65
	chr16-11681	chr16	81031273	81041498	+	28052	277.6	1.628	160	4.07	1.24e-46	0.78
	chr7-7557	chr7	7216258	7222710	+	28051	277.6	1.837	282	4.84	2.09e-109	0.75
	chr1-9620	chr1	87794704	87800990	+	28050	277.4	3.453	343	4.37	4.93e-124	0.69
	chr6-233	chr6	42284059	42293870	+	28049	277.2	4.032	769	4.32	1.61e-239	0.56
	chr15-23199	chr15	65578309	65597106	+	28048	277.2	3.963	94	4.33	7.57e-30	0.86
	chr16-7163	chr16	87978968	87985832	+	28047	276.9	4.059	215	4.2	1.81e-64	0.76
	chr4-24427	chr4	140566365	140587977	+	28046	276.6	4.022	88	4.18	2.7e-27	0.83
	chr7-18759	chr7	6311499	6323816	+	28045	275.5	3.922	164	4.25	1.79e-49	0.77
	chr1-67168	chr1	161008157	161016431	+	28044	275.1	3.687	98	4.65	5.36e-37	0.89
	chr2-32213	chr2	208481379	208498478	+	28043	275.1	4.023	138	4.59	3.84e-48	0.8
	chr19-8949	chr19	41304246	41338511	+	28042	275	3.935	237	4.1	1.57e-68	0.76
	chr17-13604	chr17	48610095	48625248	+	28041	274.9	4.02	239	4.08	7.15e-75	0.73
	chr3-7709	chr3	37977135	37987423	+	28040	274.9	2.698	296	4.48	3.33e-94	0.7
	chr17-7735	chr17	65417556	65437909	+	28039	274.8	2.153	325	4.2	3.44e-97	0.73
	chr19-130	chr19	47616682	47634878	+	28038	274.6	2.651	928	4.32	2.72e-291	0.52
	chr3-55690	chr3	37238941	37285673	+	28037	274.4	2.551	79	4.44	6.92e-26	0.8
	chr5-48057	chr5	127252465	127278426	+	28036	274	2.581	78	4.24	3.94e-24	0.78
	chr1-37417	chr1	29553555	29576778	+	28035	273.7	2.464	159	4.08	1.26e-45	0.83
	chr5-6287	chr5	59085947	59096034	+	28034	273.7	2.377	298	4.3	1.82e-90	0.71
	chr1-2029	chr1	159894540	159916386	+	28033	273.4	2.143	571	5.53	8.84e-260	0.62
	chr6-89080	chr6	20192513	20213699	+	28032	273.3	2.398	41	4.27	4.05e-13	0.85
	chr3-21094	chr3	138542247	138554547	+	28031	273.3	1.848	171	4.8	6.7e-62	0.76
	chr11-14655	chr11	118294999	118307905	+	28030	273.3	1.471	240	4.62	1.23e-82	0.74
	chr1-52922	chr1	206677010	206687701	+	28029	273.2	1.678	121	4.43	7.79e-41	0.84
	chr14-4503	chr14	23291463	23306549	+	28028	273.2	1.299	286	4	9.79e-83	0.7
	chr19-8252	chr19	908812	941564	+	28027	272.8	1.343	248	4.98	1.06e-107	0.74
	chr17-20005	chr17	36432162	36453402	+	28026	272.8	1.463	183	4.65	7.49e-63	0.79
	chr17-17572	chr17	80593857	80613537	+	28025	272.8	1.791	201	4.01	2.11e-56	0.77
	chr12-3303	chr12	57504454	57505950	+	28024	272.6	1.933	458	4.36	9.12e-146	0.64
	chr17-28666	chr17	73512099	73527897	+	28023	272.5	2.115	134	4.07	1.46e-43	0.8
	chr15-4931	chr15	44580158	44589864	+	28022	272.5	1.628	266	5.28	3.81e-110	0.74
	chr1-89738	chr1	145427594	145438984	+	28021	272.3	1.623	74	7.17	2.14e-60	0.9
	chr17-2459	chr17	1013975	1026482	+	28020	272.1	1.585	523	4.06	1.12e-147	0.61
	chr1-10937	chr1	27668562	27693548	+	28019	272	1.72	325	4.57	1.02e-111	0.69
	chr10-1102	chr10	88719336	88730844	+	28018	271.8	1.622	542	4.02	6.24e-153	0.6
	chr8-432	chr8	127445620	127446996	+	28017	271.8	1.726	741	4	1.93e-205	0.58
	chr11-5536	chr11	61582241	61596330	+	28016	271.8	1.55	400	4.91	1.01e-150	0.68
	chr6-46802	chr6	43478100	43492800	+	28015	271.7	1.491	77	7.18	7.66e-95	0.74
	chr20-8560	chr20	43588100	43608084	+	28014	271.5	1.601	238	4.2	2.47e-70	0.77
	chr16-18268	chr16	75087609	75099492	+	28013	271.5	1.493	114	4.32	7.99e-36	0.83
	chr1-6166	chr1	181073792	181082238	+	28012	271.4	1.599	409	4.11	6.74e-117	0.66
	chr6-1375	chr6	2989812	3000676	+	28011	271.3	1.635	513	4.26	1.55e-188	0.58
	chr11-9651	chr11	63438032	63467394	+	28010	271.1	2.359	307	4.13	6.19e-89	0.68
	chr11-1368	chr11	118661134	118662481	+	28009	270.9	2.586	663	4.16	2.32e-194	0.6
	chr12-18421	chr12	64474704	64483348	+	28008	270.8	2.776	190	4.42	1.14e-64	0.79
	chr8-7109	chr8	1693199	1712477	+	28007	270.7	2.975	260	4.5	1.37e-85	0.73
	chr9-41400	chr9	134225667	134270665	+	28006	270.7	2.925	65	6.88	9.35e-33	0.86
	chr9-10487	chr9	19161112	19185125	+	28005	270.2	2.731	198	4.5	1.88e-68	0.75
	chr1-1166	chr1	113161454	113162934	+	28004	269.8	2.956	649	5.1	8.67e-232	0.63
	chr12-27614	chr12	53886515	53902854	+	28003	269.7	3.157	138	5.25	9.92e-64	0.84
	chrX-209	chrX	153236372	153251618	+	28002	269.4	3.09	449	4.03	1.96e-122	0.69
	chr16-10023	chr16	75018442	75046471	+	28001	269.4	3.169	176	5.57	4.14e-78	0.77
	chr20-6888	chr20	3184159	3190783	+	28000	269.4	2.907	273	4.69	1.27e-91	0.74
	chr1-13627	chr1	28845211	28854148	+	27999	269	2.634	293	5.53	1.91e-119	0.75
	chr20-13463	chr20	61846553	61864647	+	27998	268.8	2.485	173	4.47	8.98e-66	0.78
	chr22-2352	chr22	36924559	36938240	+	27997	268.7	2.167	302	4.39	7.43e-101	0.7
	chr17-1785	chr17	48944087	48945520	+	27996	268.6	3.258	582	4.47	1.03e-239	0.57
	chr17-14712	chr17	40561291	40580327	+	27995	268.3	3.3	227	4.13	1.22e-65	0.76
	chr19-415	chr19	47289901	47297049	+	27994	268.1	2.864	735	4.35	4.01e-224	0.57
	chr17-31874	chr17	76912168	76930814	+	27993	268.1	2.772	121	4.31	5.65e-37	0.8
	chr16-35036	chr16	2713995	2733037	+	27992	268	2.807	63	4.48	1.01e-20	0.85
	chr5-4661	chr5	178977052	178987174	+	27991	267.3	2.736	339	5.9	2.21e-162	0.73
	chr20-8215	chr20	32890164	32904483	+	27990	267.2	2.328	245	4.4	1.51e-77	0.73
	chr12-22738	chr12	123319351	123356516	+	27989	267.2	2.183	161	4.24	1.47e-48	0.79
	chr3-31050	chr3	42622838	42642945	+	27988	267	2.314	130	4.4	1.51e-40	0.83
	chr10-13166	chr10	99473716	99497773	+	27987	266.9	3.046	192	4.23	2.81e-81	0.82
	chr12-7387	chr12	8178674	8186126	+	27986	266.9	2.04	323	4.87	3.15e-125	0.7
	chr20-28144	chr20	32391667	32400609	+	27985	266.8	2.006	89	4.77	1.63e-30	0.86
	chr3-8970	chr3	187870753	187882317	+	27984	266.7	1.928	276	4.08	5.6e-90	0.71
	chr10-7643	chr10	21814589	21822931	+	27983	266.6	2.142	262	4.3	1.82e-90	0.75
	chr18-140	chr18	3246955	3248328	+	27982	266	2.347	793	4.12	2.8e-231	0.56
	chr1-50690	chr1	158969816	158985933	+	27981	266	2.294	125	5.33	3.53e-52	0.78
	chr11-4786	chr11	17003733	17009674	+	27980	265.9	2.395	426	4.19	3.36e-125	0.68
	chr6-8005	chr6	43394816	43405151	+	27979	265.9	2.38	266	4.56	1.75e-97	0.69
	chr19-33238	chr19	41665402	41683104	+	27978	265.6	2.312	83	4.73	6.04e-34	0.83
	chr1-4572	chr1	6663525	6685186	+	27977	265.4	1.625	452	4.02	2.02e-125	0.67
	chr6-10938	chr6	52368223	52383226	+	27976	265.4	1.68	226	4.29	5.72e-69	0.75
	chr5-34493	chr5	43396513	43433292	+	27975	265.3	1.858	103	4.07	6.01e-32	0.86
	chr18-2001	chr18	57566427	57585743	+	27974	265.1	2.289	270	4.17	1.01e-79	0.72
	chr17-2525	chr17	70712657	70723825	+	27973	265	1.885	518	4.72	3.89e-204	0.59
	chr11-1733	chr11	10878541	10880231	+	27972	265	1.714	615	4.03	4.5e-173	0.62
	chr17-91068	chr17	7198313	7219309	+	27971	264.9	1.999	38	6.51	2.62e-23	0.87
	chr16-19910	chr16	86638210	86666129	+	27970	264.7	1.961	107	4.08	1.06e-35	0.84
	chr3-79332	chr3	9912419	9945036	+	27969	264.4	1.908	56	5.21	5.08e-22	0.89
	chr1-14899	chr1	28969114	28975201	+	27968	264.4	2.193	279	4.15	3.65e-83	0.74
	chr12-1538	chr12	31476718	31478961	+	27967	264.3	2.513	580	4.22	4.69e-171	0.59
	chr3-4520	chr3	193499434	193509567	+	27966	264.1	2.371	368	4.02	5.49e-104	0.67
	chr3-12593	chr3	14467358	14474484	+	27965	264	2.306	233	4.38	2.87e-72	0.77
	chr20-4950	chr20	35089196	35101432	+	27964	263.9	1.892	331	4.45	3.42e-113	0.69
	chr1-2315	chr1	155162372	155164398	+	27963	263.6	2.087	553	4.31	1.38e-167	0.6
	chr3-75	chr3	172467728	172469111	+	27962	263.4	2.221	922	4.04	2.77e-257	0.53
	chr11-4621	chr11	63742069	63754198	+	27961	263.3	2.026	431	8.99	4.54e-293	0.68
	chr5-39569	chr5	159731442	159743652	+	27960	263.2	1.897	92	4.15	5.64e-28	0.81
	chr10-25061	chr10	32028260	32057924	+	27959	263.2	2.084	120	4.72	6.75e-41	0.81
	chr10-6448	chr10	32635325	32642361	+	27958	263	1.741	287	4.95	1.35e-150	0.72
	chr15-33235	chr15	81271434	81293668	+	27957	262.8	1.517	67	4.56	1.07e-22	0.83
	chr15-15426	chr15	57777678	57798968	+	27956	262.8	2.08	132	4.28	4.03e-39	0.78
	chr9-5465	chr9	140306335	140339692	+	27955	262.7	2.041	275	4.66	1.35e-113	0.71
	chr2-1086	chr2	231280439	231288828	+	27954	262.5	2.292	566	5.92	2.32e-249	0.55
	chr10-22375	chr10	76951510	76971272	+	27953	262.5	2.408	132	4.2	2.29e-40	0.81
	chr2-25841	chr2	70161202	70174534	+	27952	262.4	2.388	162	4.96	9.92e-60	0.77
	chr7-6754	chr7	19997374	20010828	+	27951	262	2.312	299	4.2	8.49e-88	0.7
	chr20-4097	chr20	61426043	61437691	+	27950	261.9	2.671	364	4.19	3.92e-107	0.7
	chr1-50935	chr1	174959315	174968874	+	27949	261.7	2.579	125	4.42	2.23e-40	0.79
	chr5-9693	chr5	59055458	59064318	+	27948	261.4	3.022	241	4.15	5.26e-74	0.77
	chr12-4052	chr12	96183455	96190757	+	27947	261.3	2.926	423	4.71	8e-146	0.66
	chr20-6236	chr20	2632209	2645525	+	27946	261.3	2.593	290	4.24	1.04e-90	0.72
	chr22-1962	chr22	21355582	21370080	+	27945	261	2.452	326	4	2.73e-96	0.71
	chr2-16971	chr2	20423510	20432733	+	27944	260.9	2.289	211	4.2	2.93e-63	0.78
	chr12-13506	chr12	104350399	104360523	+	27943	260.5	2.279	233	4.03	2.22e-66	0.78
	chr1-15473	chr1	88260734	88272633	+	27942	260.5	2.137	274	4.02	5.23e-78	0.72
	chr16-2194	chr16	88716908	88730198	+	27941	260.3	2.155	363	4.3	4.91e-111	0.68
	chr7-496	chr7	102515835	102532551	+	27940	260.3	1.933	685	4.35	4.97e-210	0.59
	chr19-35468	chr19	55885392	55897629	+	27939	260.2	1.776	77	5.14	2.02e-29	0.86
	chr9-216	chr9	139795679	139796947	+	27938	260	1.532	704	4.11	4.62e-204	0.57
	chr12-13383	chr12	120729625	120740522	+	27937	259.9	1.654	234	6.36	1.88e-274	0.83
	chr6-5567	chr6	113673545	113682822	+	27936	259.9	1.437	315	4.15	4.94e-101	0.65
	chr13-1145	chr13	20693203	20702796	+	27935	259.8	1.935	377	4.32	7.32e-115	0.67
	chr2-3261	chr2	26256087	26267371	+	27934	259.7	1.852	424	4.81	2.52e-147	0.71
	chr12-41007	chr12	56350204	56368235	+	27933	259.5	1.676	96	4.19	1.94e-31	0.82
	chr10-11616	chr10	81918098	81931839	+	27932	259.4	1.607	207	4	7.96e-59	0.81
	chr11-3444	chr11	1784354	1794222	+	27931	259.4	1.893	483	4.18	1.13e-142	0.66
	chr2-4086	chr2	70520053	70529225	+	27930	259	1.77	395	4.71	1.73e-130	0.67
	chr11-22383	chr11	560052	588482	+	27929	259	2.237	178	4.29	7.21e-55	0.74
	chr7-38695	chr7	14020414	14031632	+	27928	258.9	2.258	90	4.01	4.98e-28	0.79
	chr2-2193	chr2	106071081	106085101	+	27927	258.8	2.225	475	4.31	1.35e-143	0.65
	chr16-17218	chr16	81592699	81615519	+	27926	258.6	2.458	120	4.14	6.68e-43	0.81
	chr12-38851	chr12	123920469	123943607	+	27925	258.6	2.067	101	4.02	1.55e-29	0.88
	chr14-1066	chr14	35590603	35592126	+	27924	258.3	2.767	493	4.45	2.39e-158	0.63
	chr8-4853	chr8	94917178	94929397	+	27923	258.1	2.835	313	4.03	6.83e-88	0.69
	chr16-26913	chr16	30953561	30969364	+	27922	258	2.858	81	5.23	1.74e-32	0.84
	chr11-3618	chr11	65381368	65383480	+	27921	257.8	2.644	474	4.03	1.2e-146	0.62
	chr2-3312	chr2	39663712	39675915	+	27920	257.7	2.718	422	4.11	5.12e-120	0.66
	chr2-22713	chr2	24298716	24308082	+	27919	257.2	2.2	177	4.5	3.56e-59	0.78
	chr21-3747	chr21	35340882	35348898	+	27918	257	1.941	172	4.18	1.4e-51	0.8
	chr17-1527	chr17	76878904	76880548	+	27917	257	1.787	608	4.09	9.21e-174	0.61
	chr5-1197	chr5	86370476	86377815	+	27916	256.9	1.59	533	4.26	3.11e-166	0.61
	chr19-4723	chr19	13972264	14017759	+	27915	256.8	1.575	328	4.95	8.57e-126	0.72
	chr2-7209	chr2	11884483	11894379	+	27914	256.8	0.911	321	5.21	3.94e-149	0.72
	chr13-9756	chr13	45904077	45916205	+	27913	256.8	0.616	129	4.05	1.28e-41	0.89
	chr15-149	chr15	72529373	72530683	+	27912	256.8	0.792	767	4.14	1.87e-229	0.56
	chr14-2087	chr14	21149940	21159320	+	27911	256.8	0.752	395	4.22	7.7e-121	0.69
	chr3-25390	chr3	150469264	150481881	+	27910	256.7	0.823	151	5.12	3.9e-56	0.76
	chr11-8498	chr11	88268601	88289016	+	27909	256.6	0.899	328	4.06	9.31e-94	0.71
	chr2-7803	chr2	46390768	46414677	+	27908	256.6	0.887	310	4.11	3.31e-94	0.71
	chr10-2352	chr10	33552555	33562936	+	27907	256.5	1.206	428	4.21	2.61e-130	0.65
	chr2-4221	chr2	70474904	70485195	+	27906	256.4	1.301	390	4.18	3.88e-120	0.68
	chr2-22518	chr2	161113050	161127848	+	27905	256.3	1.223	178	4.02	1.65e-55	0.76
	chr22-8476	chr22	21983469	22021174	+	27904	256.3	1.417	143	4.09	4.73e-42	0.76
	chr19-12741	chr19	17325482	17346279	+	27903	256.2	1.424	190	4.66	6.09e-69	0.76
	chr11-3593	chr11	126224884	126236687	+	27902	256	1.236	476	4.7	2.17e-162	0.62
	chr1-2676	chr1	36103179	36107537	+	27901	255.9	1.35	529	4.55	1.23e-174	0.63
	chr20-1928	chr20	32699022	32700645	+	27900	255.9	1.189	505	4.16	1.15e-149	0.64
	chr2-21409	chr2	191878142	191886181	+	27899	255.7	1.182	184	4.21	1.31e-59	0.81
	chr3-11328	chr3	183892675	183904498	+	27898	255.7	1.383	247	5.93	5.51e-142	0.74
	chr12-39207	chr12	56308751	56321493	+	27897	255.7	2.636	101	4.24	6.82e-32	0.81
	chr10-1251	chr10	91110945	91112898	+	27896	255.6	2.534	521	4.04	6.57e-146	0.6
	chr14-17802	chr14	32396250	32414359	+	27895	255.5	3.047	118	4.49	3.04e-38	0.83
	chr14-20468	chr14	77554083	77589893	+	27894	255.5	3.069	105	4.86	2.72e-40	0.82
	chr10-5125	chr10	75691504	75701058	+	27893	255.3	3.367	318	4.18	6e-98	0.69
	chr2-2536	chr2	9695487	9706446	+	27892	254.3	3.55	455	4.12	7.21e-137	0.7
	chr11-861	chr11	82868236	82869277	+	27891	254.3	3.53	757	4.33	1.15e-237	0.59
	chr1-27650	chr1	9460223	9474224	+	27890	253.9	3.702	196	4.71	2.22e-67	0.77
	chr13-4164	chr13	20355946	20369560	+	27889	253.7	3.931	220	4.07	2.64e-67	0.78
	chr14-15434	chr14	50987745	51008675	+	27888	253.5	3.963	133	4.35	5.1e-41	0.81
	chr11-1379	chr11	9385159	9386467	+	27887	253.4	2.44	661	4.28	4.5e-198	0.64
	chr20-46304	chr20	17815979	17831098	+	27886	253.3	2.498	52	5.36	6.65e-28	0.85
	chr20-2811	chr20	10414464	10428163	+	27885	253.1	1.968	431	4.13	3.21e-129	0.66
	chr1-15778	chr1	236680365	236688406	+	27884	252.9	2.136	272	4.23	6.17e-91	0.73
	chr7-3017	chr7	46524612	46532752	+	27883	252.8	2.028	415	4.82	1.31e-147	0.66
	chr1-103738	chr1	110873554	110882399	+	27882	252.7	1.931	64	5.38	2.38e-28	0.84
	chr1-3393	chr1	222885102	222887125	+	27881	252.6	1.908	495	4.12	4.79e-141	0.63
	chr5-73091	chr5	173947350	173961581	+	27880	252.6	1.764	52	4.06	2.49e-15	0.89
	chr20-4468	chr20	352945	362259	+	27879	252.3	1.89	349	4.07	1.3e-99	0.66
	chr20-133	chr20	34673447	34674451	+	27878	252.2	1.84	1104	4.41	0	0.52
	chr12-2004	chr12	122884227	122885864	+	27877	252.1	2.514	535	4.58	1.13e-181	0.61
	chr6-54066	chr6	85328215	85362195	+	27876	252	2.453	68	5.21	1.02e-25	0.85
	chr19-12319	chr19	17580007	17596228	+	27875	252	2.546	194	4.05	1.85e-55	0.77
	chr6-70290	chr6	46882446	46904160	+	27874	251.7	2.325	52	5.03	3.34e-19	0.85
	chr2-122	chr2	55276391	55278407	+	27873	251.6	2.535	864	4.05	3.57e-242	0.56
	chr8-1436	chr8	102388588	102398842	+	27872	251.1	2.423	524	4.29	1.44e-161	0.63
	chr7-36104	chr7	100874814	100896262	+	27871	251.1	2.514	96	4.31	2.47e-33	0.84
	chr9-3445	chr9	114720550	114728422	+	27870	251	2.531	333	4.15	1.18e-109	0.68
	chr5-2722	chr5	132386784	132388431	+	27869	250.8	2.608	418	4.09	7.48e-130	0.67
	chr5-500	chr5	33440365	33441873	+	27868	250.6	2.476	646	4.37	7.39e-198	0.62
	chr1-112954	chr1	3521190	3549155	+	27867	250.5	1.858	58	4.32	7.32e-22	0.83
	chr11-39737	chr11	27947920	27956491	+	27866	250.4	2.22	108	4.05	2.02e-31	0.78
	chr7-19412	chr7	45913848	45925963	+	27865	250.3	2.285	160	4.1	3.69e-48	0.78
	chr1-35064	chr1	44435694	44457765	+	27864	250	2.086	166	6.83	9.97e-85	0.84
	chr17-65330	chr17	28658894	28672755	+	27863	250	1.831	56	4.87	9.92e-21	0.81
	chr12-54486	chr12	123450544	123466005	+	27862	249.9	2.345	72	4.31	2.58e-23	0.85
	chr9-8154	chr9	35748460	35757893	+	27861	249.6	2.168	226	4.11	7.09e-65	0.77
	chr1-55761	chr1	204062135	204073274	+	27860	249.5	2.431	115	4.05	2.56e-34	0.86
	chr7-681	chr7	30027164	30028582	+	27859	249.5	1.923	638	4.52	9.8e-212	0.59
	chr10-2636	chr10	75350735	75362083	+	27858	249.4	1.902	411	4.04	1.46e-117	0.65
	chr2-44068	chr2	238368067	238383943	+	27857	249	1.828	108	4.15	1.77e-33	0.83
	chr4-3718	chr4	84128435	84138822	+	27856	249	1.616	259	4.31	1.22e-82	0.73
	chr11-25746	chr11	1054034	1074064	+	27855	248.8	1.643	159	4.21	1e-48	0.76
	chr8-4636	chr8	55013434	55019780	+	27854	248.8	1.662	320	4.45	1.15e-100	0.7
	chr1-9144	chr1	198412878	198419024	+	27853	248.7	1.671	351	4.06	3.99e-105	0.74
	chr1-87616	chr1	40495674	40506898	+	27852	248.7	1.281	76	4.49	6.24e-25	0.81
	chr19-29516	chr19	49946473	49957327	+	27851	248.6	1.64	94	8.57	1.34e-52	0.81
	chr8-6633	chr8	119023436	119031436	+	27850	248.4	1.555	270	4.03	2.25e-76	0.72
	chr2-26726	chr2	133187333	133197351	+	27849	248.4	1.63	158	4.08	2.18e-45	0.76
	chr9-8095	chr9	131057800	131070188	+	27848	248.3	2.007	227	4.83	1.53e-88	0.76
	chr2-52733	chr2	201605844	201631004	+	27847	248.2	2.015	93	4.17	1.52e-34	0.87
	chr19-33878	chr19	54599453	54619118	+	27846	247.9	1.954	81	4.19	5.16e-25	0.84
	chr4-262	chr4	11636686	11653084	+	27845	247.8	1.839	519	4.1	2.22e-148	0.62
	chr17-2028	chr17	27620120	27621795	+	27844	247.7	1.915	559	5.08	5.62e-220	0.59
	chr19-10580	chr19	1591400	1606416	+	27843	247.4	2.793	214	4.14	4.43e-66	0.74
	chr22-3550	chr22	26867088	26879788	+	27842	247.4	2.843	247	4.58	1.18e-80	0.74
	chr2-92138	chr2	3360313	3384083	+	27841	247.3	2.602	56	5.12	2.43e-21	0.84
	chr11-4340	chr11	66886791	66898093	+	27840	247.2	2.418	443	5.13	1.57e-160	0.65
	chr3-41151	chr3	182315050	182344270	+	27839	247.2	2.384	104	4.01	2.99e-30	0.79
	chr6-1827	chr6	39247496	39249041	+	27838	246.5	1.974	471	4.15	3.2e-140	0.6
	chr1-32332	chr1	156023781	156031816	+	27837	246.3	1.939	176	4.02	3.95e-81	0.8
	chr1-9409	chr1	23153056	23158624	+	27836	246.2	1.835	346	4.02	4.59e-97	0.67
	chr1-86624	chr1	150971898	150981312	+	27835	246.2	1.785	76	4.19	1.09e-24	0.82
	chr20-8373	chr20	22370444	22393131	+	27834	246.2	1.683	242	4.19	6.74e-75	0.72
	chr21-593	chr21	36628330	36638406	+	27833	246.1	0.807	383	4.05	8.82e-112	0.67
	chr5-6564	chr5	33843301	33850881	+	27832	246.1	0.686	292	4.01	1.3e-84	0.72
	chr2-40319	chr2	220070830	220095441	+	27831	246.1	0.544	116	4.22	1.48e-35	0.83
	chr12-24792	chr12	112534732	112547165	+	27830	246.1	0.613	151	4.43	2.83e-49	0.78
	chr5-409	chr5	139040016	139048449	+	27829	246.1	0.662	672	4.55	2.66e-227	0.6
	chr2-5068	chr2	43301810	43314367	+	27828	245.9	0.65	367	4.94	1.88e-140	0.71
	chr9-35463	chr9	127414692	127422286	+	27827	245.9	0.742	76	4.02	1.12e-21	0.86
	chr8-18588	chr8	144622964	144641231	+	27826	245.9	0.728	140	4.07	7.06e-42	0.79
	chr2-4130	chr2	113341508	113358253	+	27825	245.8	0.866	393	4.76	7.74e-141	0.6
	chr19-5000	chr19	19302654	19314299	+	27824	245.7	0.883	319	4.46	2.32e-99	0.73
	chr3-19617	chr3	50358899	50374548	+	27823	245.7	0.817	180	7.51	2.18e-276	0.77
	chr6-15130	chr6	106566911	106607580	+	27822	245.6	0.857	187	4.71	1.21e-63	0.71
	chr15-4641	chr15	79280368	79297624	+	27821	245.6	1.1	274	4.3	5.97e-83	0.68
	chr2-601	chr2	225349620	225350995	+	27820	245.5	1.123	642	4.35	9.92e-195	0.61
	chr17-1352	chr17	39704011	39705650	+	27819	245.5	1.075	629	4.32	5.62e-187	0.61
	chr19-21568	chr19	4791708	4813624	+	27818	245.4	1.233	127	8.08	2.34e-93	0.86
	chr3-5476	chr3	186501010	186501909	+	27817	245.3	1.128	342	4.74	1.9e-275	0.73
	chr7-17939	chr7	975622	985195	+	27816	245.2	1.271	170	4.2	1.67e-54	0.77
	chr9-26470	chr9	117646731	117671378	+	27815	245.1	1.163	100	4.13	4.17e-30	0.83
	chr4-1115	chr4	38858613	38870040	+	27814	245	1.304	380	4.67	5.14e-126	0.69
	chr20-262	chr20	62313260	62314433	+	27813	244.9	1.263	898	4.13	4.38e-256	0.53
	chr21-2001	chr21	43346269	43353847	+	27812	244.9	1.313	240	4.15	1.53e-78	0.72
	chr14-7090	chr14	23057670	23068497	+	27811	244.8	1.055	227	4.25	8.02e-69	0.77
	chr6-56608	chr6	2866189	2877663	+	27810	244.8	0.935	65	4.21	3.88e-22	0.88
	chr11-21469	chr11	62520985	62539523	+	27809	244.6	1.063	184	4.57	1.7e-60	0.77
	chr3-2704	chr3	49058236	49066900	+	27808	244.6	1.126	437	4.25	9.26e-131	0.63
	chr14-4977	chr14	21174876	21188097	+	27807	244.5	1.637	274	4.96	8.35e-106	0.74
	chr12-11731	chr12	32260041	32279760	+	27806	244.5	1.566	253	4.85	6.69e-89	0.74
	chr11-1760	chr11	95657002	95658231	+	27805	244.5	1.849	613	4.23	2.16e-180	0.62
	chr4-35575	chr4	119988804	120035200	+	27804	244.3	1.907	65	7.31	3.05e-34	0.82
	chr17-8952	chr17	79669716	79680075	+	27803	244.2	2.304	302	5.43	7.06e-128	0.68
	chr22-9152	chr22	42466164	42487413	+	27802	243.8	2.411	135	4.14	8.26e-42	0.86
	chr1-61554	chr1	36808621	36817092	+	27801	243.8	2.413	106	4.6	8.49e-40	0.8
	chr20-621	chr20	49157002	49158311	+	27800	243.6	2.391	733	4.1	4.52e-208	0.56
	chr4-28856	chr4	8184531	8202283	+	27799	243.4	2.416	77	4.22	5.66e-27	0.82
	chr17-1419	chr17	79302808	79304278	+	27798	243.1	2.34	621	4.59	6.83e-217	0.57
	chr9-11743	chr9	19397501	19404580	+	27797	242.9	2.042	185	4.19	8.97e-58	0.71
	chr16-8146	chr16	30751920	30759505	+	27796	242.9	2.08	200	4.14	5.69e-98	0.81
	chrX-14751	chrX	47415670	47442807	+	27795	242.9	1.813	78	4.4	1.68e-53	0.85
	chr12-7090	chr12	96839244	96861961	+	27794	242.8	1.649	330	4.38	2.97e-101	0.7
	chr10-46240	chr10	73716070	73736505	+	27793	242.7	1.256	70	7.96	2.86e-45	0.82
	chr17-18669	chr17	73030586	73043963	+	27792	242.5	1.432	192	4.91	3.94e-115	0.81
	chr3-85200	chr3	19978494	19998746	+	27791	242.4	1.596	52	4.01	5.39e-16	0.86
	chr3-92544	chr3	141196058	141217803	+	27790	242.4	1.674	48	4.11	1.47e-17	0.89
	chr11-8693	chr11	65478970	65488323	+	27789	242.3	1.682	324	5.06	2.14e-136	0.72
	chr10-6819	chr10	126725379	126735388	+	27788	242.3	1.59	279	4.04	1.07e-79	0.7
	chr1-28688	chr1	35220608	35229898	+	27787	242	1.388	191	4.26	2.54e-64	0.82
	chr12-18534	chr12	124925575	124951373	+	27786	241.9	1.274	189	4.6	4.42e-65	0.74
	chr19-3926	chr19	18433275	18460887	+	27785	241.8	1.231	354	4.16	2.82e-112	0.71
	chr4-12593	chr4	667325	700452	+	27784	241.7	1.168	139	4.05	4.01e-42	0.8
	chr7-185	chr7	26239829	26241065	+	27783	241.6	1.23	834	4.08	2.01e-237	0.55
	chr1-2561	chr1	59280496	59282490	+	27782	241.6	0.926	536	4.53	3.73e-173	0.62
	chr2-1153	chr2	61763964	61765840	+	27781	241.6	0.99	558	4.28	5.65e-173	0.59
	chr2-21840	chr2	233845096	233854002	+	27780	241.6	1.204	181	4.08	6.84e-56	0.81
	chr3-1261	chr3	128901903	128915201	+	27779	241.6	1.112	545	4.22	2.74e-161	0.65
	chr7-5201	chr7	88913	101886	+	27778	241.5	1.281	337	4.64	2.51e-117	0.67
	chr17-4876	chr17	41622117	41634241	+	27777	241.4	1.329	403	4.81	8.28e-157	0.66
	chr2-296	chr2	47403143	47404431	+	27776	241.2	1.523	744	6.9	0	0.54
	chr10-2575	chr10	17104888	17118326	+	27775	241	2.307	414	4.18	1.5e-119	0.69
	chr1-30341	chr1	38455080	38465728	+	27774	241	2.715	184	4.36	4.35e-60	0.76
	chr12-13170	chr12	56842257	56863036	+	27773	240.8	2.83	236	4.31	6.05e-76	0.69
	chr3-4785	chr3	184079613	184081027	+	27772	240.8	2.784	360	4.73	4.94e-189	0.64
	chr2-6698	chr2	45901712	45909924	+	27771	240.6	2.654	331	4.06	6.58e-94	0.69
	chr1-1935	chr1	8241744	8243391	+	27770	240.1	2.394	578	4.11	2.62e-172	0.63
	chr15-5127	chr15	67122310	67134764	+	27769	239.8	3.072	261	4.61	1.78e-91	0.72
	chr5-17019	chr5	1516653	1568581	+	27768	239.7	2.841	174	4.1	8.75e-51	0.8
	chr19-989	chr19	38423330	38432598	+	27767	239.6	2.98	575	4.37	3e-176	0.59
	chr3-24805	chr3	196005871	196015433	+	27766	239.5	3.082	153	4.38	4.89e-57	0.79
	chr17-44848	chr17	74536444	74554323	+	27765	239.5	2.27	86	4.93	8.8e-32	0.79
	chr8-9846	chr8	124682726	124693786	+	27764	239	1.902	216	4.41	8.83e-71	0.74
	chr22-27008	chr22	46307724	46331364	+	27763	239	2.463	48	4.23	2.19e-15	0.81
	chr16-17221	chr16	69775251	69797117	+	27762	238.8	2.483	120	4.18	1e-35	0.87
	chr19-35545	chr19	55573705	55592095	+	27761	238.6	2.628	77	4.61	1.55e-27	0.88
	chr9-7053	chr9	139580847	139588829	+	27760	238.6	2.818	243	5.04	2.88e-92	0.73
	chr14-1655	chr14	23339801	23341850	+	27759	238.6	2.153	429	4.14	2.29e-133	0.65
	chr8-29467	chr8	126509949	126528038	+	27758	238.1	2.242	97	4.18	3.17e-30	0.79
	chr6-27773	chr6	36088494	36099114	+	27757	238	2.377	122	4.8	6.27e-46	0.78
	chr2-3989	chr2	20100942	20112372	+	27756	237.8	2.076	398	4.63	1.88e-143	0.66
	chr6-44316	chr6	41680299	41710378	+	27755	237.7	2.588	82	4.02	9.18e-25	0.8
	chr1-42184	chr1	55886732	55895940	+	27754	237.6	2.579	145	4.38	1.39e-49	0.79
	chr2-418	chr2	151342261	151343924	+	27753	237.5	1.907	692	4.24	2.6e-204	0.58
	chr7-13828	chr7	99063000	99070843	+	27752	237.3	1.844	202	4.04	3.79e-58	0.78
	chr22-4380	chr22	22292671	22316396	+	27751	237.3	1.615	221	4.1	3.37e-81	0.74
	chr17-2639	chr17	56083950	56085027	+	27750	236.9	1.706	511	4.64	5.21e-198	0.64
	chr8-27062	chr8	145150126	145160194	+	27749	236.9	1.984	104	4.15	1.28e-56	0.83
	chr14-30453	chr14	76277604	76309653	+	27748	236.8	1.922	72	4.15	9.94e-23	0.86
	chr16-17336	chr16	2563982	2587546	+	27747	236.8	1.618	119	4.04	1.69e-46	0.83
	chr7-22052	chr7	98798276	98807905	+	27746	236.8	1.693	146	4.19	1.7e-43	0.83
	chr2-48179	chr2	159974944	159989117	+	27745	236.5	1.304	100	4.12	5.11e-30	0.83
	chr19-2712	chr19	39881168	39889030	+	27744	236.3	1.293	415	4.39	2.94e-128	0.66
	chr11-26826	chr11	727434	749129	+	27743	236.3	1.58	154	4.19	3.69e-48	0.79
	chr10-5436	chr10	73006887	73026170	+	27742	236.2	1.709	310	5.07	1.11e-120	0.66
	chr13-620	chr13	34115978	34117700	+	27741	236.2	1.858	451	4.23	3.57e-137	0.64
	chr9-14946	chr9	110242985	110251653	+	27740	236.1	2.247	157	5.1	5.91e-61	0.81
	chr16-39224	chr16	29262421	29276445	+	27739	236.1	1.867	56	4.5	6.73e-20	0.86
	chr2-6352	chr2	26568116	26579035	+	27738	235.8	1.999	338	4.57	1.83e-112	0.67
	chr11-6764	chr11	18343349	18351139	+	27737	235.7	1.995	367	4.46	1.79e-121	0.71
	chr12-11095	chr12	56472910	56480840	+	27736	235.6	1.936	261	4.99	7.56e-133	0.72
	chr20-11207	chr20	4022071	4066432	+	27735	235.1	2.756	198	4.22	4.71e-60	0.77
	chr11-7171	chr11	70049429	70059072	+	27734	235.1	2.783	357	4.93	1.41e-144	0.66
	chr11-15099	chr11	46374274	46385181	+	27733	235	2.437	235	4.17	4.96e-70	0.74
	chr5-317	chr5	179050055	179061087	+	27732	234.9	2.558	708	6.99	0	0.58
	chr8-29797	chr8	67332896	67351759	+	27731	234.9	2.686	96	4.27	1.04e-29	0.82
	chr11-2197	chr11	86234709	86236298	+	27730	234.3	2.257	567	4.28	4.69e-176	0.59
	chr17-14274	chr17	46177677	46185856	+	27729	234.3	2.315	232	4.08	7.3e-69	0.73
	chr15-7258	chr15	93181063	93198382	+	27728	234.2	2.294	217	4.13	3.43e-62	0.75
	chr5-23720	chr5	64486779	64505909	+	27727	234	2.271	138	4.06	1e-39	0.87
	chr5-4425	chr5	10353063	10366787	+	27726	233.8	2.258	347	4.08	4.77e-103	0.66
	chr19-446	chr19	45927175	45928267	+	27725	233.6	1.314	717	4.86	9.95e-268	0.58
	chr6-2149	chr6	86352190	86354287	+	27724	233.6	1.486	447	4.1	1.6e-141	0.62
	chr6-2468	chr6	82957150	82970758	+	27723	233.5	1.698	428	4.98	2.32e-173	0.65
	chr2-318	chr2	232571397	232572616	+	27722	233.5	1.769	733	4.95	2.44e-264	0.57
	chr8-16267	chr8	144350019	144374379	+	27721	233.5	1.563	155	5.18	2.57e-60	0.81
	chr1-47780	chr1	27216076	27249028	+	27720	233.4	1.429	131	4.71	4.05e-45	0.85
	chr12-5060	chr12	49453378	49464450	+	27719	233.3	1.38	385	4.04	2.1e-108	0.68
	chr12-546	chr12	57081288	57082695	+	27718	233.1	1.373	739	4.3	1.08e-232	0.57
	chr3-16784	chr3	32433648	32443129	+	27717	232.9	1.584	199	4.17	1.69e-67	0.77
	chr16-19612	chr16	75267992	75278750	+	27716	232.8	1.638	108	4.3	5.39e-36	0.84
	chr18-3371	chr18	52432608	52443530	+	27715	232.7	1.639	203	4.09	1.15e-59	0.77
	chr10-27103	chr10	71185892	71199232	+	27714	232.7	1.692	113	4.84	2.43e-47	0.82
	chr6-1198	chr6	36561266	36562857	+	27713	232.6	1.414	534	4.03	3.77e-147	0.64
	chr7-13889	chr7	130523900	130539256	+	27712	232.4	1.225	201	4.35	1.12e-62	0.79
	chr5-5052	chr5	130499468	130507267	+	27711	232.4	1.229	327	4.11	1.68e-93	0.7
	chr1-78413	chr1	111735595	111746277	+	27710	232.4	1.117	84	4.65	4.33e-29	0.83
	chr14-4839	chr14	55914572	55921924	+	27709	232.2	1.161	277	4.5	2.48e-88	0.71
	chr9-4230	chr9	97703340	97713758	+	27708	232.2	1.085	306	4.14	1.7e-91	0.71
	chr2-39847	chr2	70593184	70616075	+	27707	232.1	1.169	117	4.06	1.58e-35	0.84
	chr2-25735	chr2	131850068	131863310	+	27706	232	1.258	163	4.22	5.9e-56	0.82
	chr20-6070	chr20	49287263	49294752	+	27705	232	1.341	294	4.13	3.37e-88	0.76
	chr17-5419	chr17	42143392	42148659	+	27704	231.9	1.103	383	4.25	4.18e-122	0.7
	chr19-4548	chr19	48101940	48112657	+	27703	231.9	1.649	333	4.92	4.47e-116	0.69
	chr7-285	chr7	130644847	130645973	+	27702	231.7	1.463	773	4.93	5.44e-280	0.56
	chr11-1353	chr11	69794392	69795551	+	27701	231.6	1.72	666	4.54	3.02e-219	0.58
	chr7-6471	chr7	87849024	87857258	+	27700	231.5	1.824	305	4.08	1.9e-86	0.72
	chr10-370	chr10	104990460	104991854	+	27699	231.5	1.834	701	4.43	4.93e-228	0.57
	chr1-2915	chr1	43671854	43673494	+	27698	231.1	1.791	518	4.33	9e-157	0.6
	chr16-727	chr16	15684190	15685695	+	27697	231.1	1.591	505	4.27	7.2e-173	0.64
	chr2-21480	chr2	113441163	113450807	+	27696	230.9	1.52	183	4.06	1.1e-52	0.72
	chr3-26649	chr3	194298546	194315500	+	27695	230.8	1.438	145	4.48	3.18e-48	0.81
	chr16-3240	chr16	67969782	67971146	+	27694	230.7	1.791	314	4.39	4.07e-130	0.73
	chr7-512	chr7	46691059	46692189	+	27693	230.7	1.435	681	4.35	2.48e-214	0.57
	chr14-2055	chr14	94425450	94445305	+	27692	230.6	1.436	397	4.06	3.21e-116	0.61
	chr17-12955	chr17	73389488	73401693	+	27691	230.6	1.17	247	4.33	1.03e-79	0.73
	chr7-1625	chr7	139043521	139044926	+	27690	230.6	1.032	506	4.33	5.52e-172	0.63
	chr1-4198	chr1	64128098	64140652	+	27689	230.3	0.992	464	4.39	7.02e-156	0.64
	chr17-1850	chr17	72427477	72450924	+	27688	230.2	1.273	574	4.05	1.73e-166	0.58
	chr8-5246	chr8	39956152	39977259	+	27687	230.2	1.207	302	4.25	1.65e-90	0.71
	chr17-10292	chr17	48228556	48238909	+	27686	230.1	1.228	281	4.37	1.6e-138	0.74
	chr4-36511	chr4	40664944	40675866	+	27685	230.1	1.242	63	4.43	8.89e-22	0.86
	chr6-9260	chr6	43020797	43028068	+	27684	230.1	1.05	247	5.11	1.25e-95	0.72
	chr10-20195	chr10	98337067	98347617	+	27683	229.9	1.169	142	4.51	2.06e-45	0.79
	chr10-59520	chr10	97878534	97890651	+	27682	229.9	1.245	54	5.07	3.69e-35	0.86
	chr1-42929	chr1	84712177	84738067	+	27681	229.8	1.256	143	4.1	9.95e-43	0.75
	chr16-13842	chr16	88869204	88879208	+	27680	229.8	1.258	142	4	5.31e-43	0.78
	chr11-33716	chr11	66024666	66036810	+	27679	229.6	1.577	126	5.61	2.91e-63	0.81
	chr2-14069	chr2	216973510	216980341	+	27678	229.4	1.286	235	4.78	1.17e-100	0.74
	chr9-284	chr9	131674075	131675538	+	27677	229.4	1.255	669	4.48	1.09e-214	0.59
	chr16-10199	chr16	3199841	3216067	+	27676	229.3	1.403	174	5.63	5.65e-84	0.76
	chr12-4831	chr12	6602066	6603923	+	27675	229.3	1.488	393	4.43	6.62e-134	0.68
	chr6-25968	chr6	53212856	53225007	+	27674	229.1	1.337	129	5.01	1.69e-53	0.85
	chr19-6767	chr19	12779914	12793138	+	27673	229.1	1.297	275	4.73	5.52e-94	0.73
	chr3-14270	chr3	187463176	187468855	+	27672	229	1.26	218	4.29	4.83e-164	0.81
	chr1-11497	chr1	59049052	59058853	+	27671	228.9	1.234	318	4.03	1.84e-95	0.75
	chr10-4548	chr10	120839652	120860913	+	27670	228.8	1.426	334	4.51	5.92e-133	0.68
	chr19-50100	chr19	38852757	38880264	+	27669	228.8	1.098	52	5.06	5.97e-19	0.85
	chr5-105923	chr5	49952079	49964307	+	27668	228.6	1.282	36	4.1	4.89e-12	0.9
	chr7-9707	chr7	150010311	150020527	+	27667	228.6	1.285	248	4.21	7.68e-73	0.8
	chr7-19402	chr7	99716433	99724860	+	27666	228.5	1.101	160	4.15	4.24e-49	0.81
	chr17-2380	chr17	76311873	76313047	+	27665	228.4	1.003	529	4.16	8.23e-158	0.57
	chr17-6148	chr17	79534171	79544516	+	27664	228.3	1.206	362	4.16	1.45e-106	0.65
	chr6-18238	chr6	88182302	88193714	+	27663	228.2	0.926	166	7.2	3.88e-153	0.86
	chr1-51756	chr1	33181823	33208647	+	27662	228.2	0.89	123	4.3	4.29e-38	0.79
	chr17-1173	chr17	41322567	41323996	+	27661	228.2	0.97	657	4.54	7.67e-208	0.58
	chr14-8699	chr14	23769858	23776695	+	27660	228.2	0.831	201	4.16	6.45e-58	0.77
	chr1-2278	chr1	154192390	154194087	+	27659	228	0.8	555	4.58	2.41e-178	0.59
	chr3-15076	chr3	50328814	50337862	+	27658	228	0.903	211	4.48	3.28e-67	0.69
	chr3-30701	chr3	101280270	101293849	+	27657	228	0.888	131	4.48	2.52e-53	0.85
	chr7-1775	chr7	39988311	39990225	+	27656	227.9	0.84	494	4.38	3.2e-153	0.65
	chr18-2369	chr18	11850917	11857534	+	27655	227.8	0.951	246	4.21	5.69e-80	0.72
	chr16-21864	chr16	762343	791698	+	27654	227.8	0.878	98	4.16	2.79e-35	0.88
	chr15-5883	chr15	99408826	99416954	+	27653	227.6	0.91	244	4.19	2.24e-82	0.79
	chr17-792	chr17	79480419	79481578	+	27652	227.6	1.005	733	4.14	1.49e-211	0.55
	chr1-3984	chr1	226249268	226251433	+	27651	227.6	0.951	472	4.67	7.53e-167	0.67
	chr1-3268	chr1	221612959	221623726	+	27650	227.5	0.953	500	4.1	3.12e-149	0.64
	chr11-4466	chr11	57092682	57103855	+	27649	227.4	1.102	437	4.61	1.09e-167	0.66
	chr1-11166	chr1	244614197	244625223	+	27648	227.4	0.821	322	4.2	2.46e-94	0.71
	chr7-37758	chr7	55756461	55767533	+	27647	227.3	1.158	92	4.61	4.74e-35	0.83
	chr2-28286	chr2	236611257	236618992	+	27646	227.3	1.451	152	4.38	5.15e-48	0.8
	chr12-6729	chr12	15941473	15950272	+	27645	227.2	1.487	338	4	3.58e-97	0.68
	chr1-13373	chr1	147141717	147148953	+	27644	227.1	1.418	295	4.34	1.34e-91	0.71
	chr17-35708	chr17	80795655	80817943	+	27643	227.1	1.452	108	4.28	1.04e-33	0.8
	chr20-8310	chr20	34194693	34205589	+	27642	226.9	1.369	243	4.73	1.34e-89	0.72
	chr13-2303	chr13	110778408	110791405	+	27641	226.7	1.417	290	4.36	5.48e-91	0.72
	chr20-14800	chr20	46122010	46131454	+	27640	226.6	1.472	161	4.58	4.42e-58	0.76
	chr21-5022	chr21	46728689	46750764	+	27639	226.5	1.32	141	5.22	2e-60	0.76
	chr22-26343	chr22	50898852	50920843	+	27638	226.5	1.323	49	4.02	6.87e-15	0.85
	chr5-5348	chr5	66501916	66512189	+	27637	226.4	1.178	320	4.2	7.16e-99	0.7
	chr9-489	chr9	75142616	75155437	+	27636	226.3	1.089	589	4.45	3.67e-184	0.6
	chr2-4971	chr2	157292048	157323604	+	27635	226.3	1.012	370	4.05	7.23e-103	0.67
	chr2-6703	chr2	65086115	65092829	+	27634	226.3	0.913	331	4.04	1.53e-94	0.7
	chr1-20502	chr1	169749841	169764591	+	27633	226.2	1.499	235	5.81	3e-110	0.69
	chr3-16377	chr3	11227577	11244027	+	27632	226.1	1.478	202	5.32	5.57e-84	0.74
	chr20-3150	chr20	32580358	32582695	+	27631	226	1.363	410	4.01	3.96e-117	0.68
	chr12-1153	chr12	104612717	104613952	+	27630	225.9	1.277	629	4.02	2.82e-178	0.6
	chr6-2037	chr6	42713499	42715468	+	27629	225.9	1.507	454	5.18	1.46e-183	0.62
	chr13-2567	chr13	24722433	24735159	+	27628	225.5	1.6	277	4.12	2.94e-86	0.7
	chr2-9909	chr2	96925704	96932640	+	27627	225.5	1.425	280	4.01	5.07e-80	0.71
	chr20-20263	chr20	509580	524834	+	27626	225.5	1.21	123	4.18	2.24e-36	0.82
	chr19-375	chr19	49375733	49376844	+	27625	225.4	1.142	750	5.52	0	0.57
	chr11-29356	chr11	63646816	63656868	+	27624	225.3	1.486	142	4.61	4.76e-50	0.78
	chr4-1169	chr4	77510834	77533383	+	27623	225.2	1.057	376	4.52	9.5e-120	0.7
	chr10-6988	chr10	73857963	73868131	+	27622	225.2	1.094	275	4.51	2.54e-87	0.74
	chr3-10909	chr3	49130461	49142874	+	27621	225.2	1.089	252	4.97	1.43e-96	0.74
	chr21-12334	chr21	40128440	40160702	+	27620	225.2	1.236	68	5.07	4.28e-25	0.82
	chr2-4637	chr2	20779250	20784971	+	27619	224.9	1.193	378	4.08	2.88e-132	0.69
	chr3-53145	chr3	10011749	10029419	+	27618	224.8	1.145	83	4.17	1.86e-25	0.87
	chr2-2262	chr2	27579043	27580609	+	27617	224.8	1.152	471	4.82	9.94e-165	0.65
	chr8-612	chr8	130697347	130698671	+	27616	224.8	1.189	673	4.4	5.28e-216	0.6
	chr16-4579	chr16	19395590	19405057	+	27615	224.6	1.173	270	4.16	6.32e-80	0.7
	chr11-11175	chr11	63605758	63615481	+	27614	224.5	0.934	283	4.06	1.66e-80	0.74
	chr11-314	chr11	58345190	58346257	+	27613	224.5	0.802	954	4.01	2e-273	0.53
	chr22-3518	chr22	30162370	30169877	+	27612	224.4	0.922	249	4.07	1.11e-79	0.77
	chr12-7247	chr12	6560751	6561911	+	27611	224.4	1.042	326	4.93	3.21e-171	0.74
	chr14-40774	chr14	103034244	103058714	+	27610	224.4	1.332	53	4.62	4.4e-19	0.9
	chr19-5020	chr19	782775	796964	+	27609	224.3	1.158	318	4.44	6.37e-109	0.64
	chr17-34672	chr17	62961713	62981362	+	27608	224.3	1.402	112	4.05	5.17e-32	0.86
	chr11-46617	chr11	82773750	82783874	+	27607	224.2	1.57	92	4.41	1.39e-32	0.85
	chr20-6958	chr20	50601006	50618599	+	27606	224.1	1.896	271	4.34	2.38e-95	0.74
	chr19-4627	chr19	45582539	45596500	+	27605	223.8	2.084	331	6.86	6.9e-182	0.71
	chr17-17092	chr17	41534847	41547482	+	27604	223.8	2.149	205	4.69	5.53e-73	0.76
	chr11-7945	chr11	102338406	102348286	+	27603	223.6	2.323	339	4.68	2.71e-116	0.69
	chr16-3637	chr16	4665158	4675717	+	27602	223.4	2.188	299	4.08	1.68e-85	0.72
	chr14-15958	chr14	24020340	24037556	+	27601	223.2	2.096	129	5.07	4.88e-52	0.81
	chr9-2726	chr9	100834362	100843844	+	27600	223.1	1.642	363	4.21	1.69e-107	0.66
	chr11-43680	chr11	9622748	9636263	+	27599	222.9	1.727	98	7.54	1.3e-50	0.79
	chr2-41354	chr2	86921784	86948881	+	27598	222.8	1.684	113	4.75	8.84e-41	0.82
	chr1-16412	chr1	43147244	43158733	+	27597	222.7	1.604	266	4.32	4.25e-84	0.73
	chr7-6640	chr7	45025495	45040619	+	27596	222.7	1.23	301	4.1	2.22e-86	0.73
	chr19-4443	chr19	51472103	51479772	+	27595	222.7	1.11	336	4.07	1.72e-96	0.66
	chr11-47870	chr11	72517951	72533148	+	27594	222.6	1.305	90	4.71	1.94e-31	0.8
	chr12-11680	chr12	113622195	113632277	+	27593	222.5	1.043	253	4.24	4.57e-76	0.76
	chr22-1481	chr22	19868311	19879809	+	27592	222.4	1.458	365	4.14	3.26e-110	0.67
	chr7-32244	chr7	99149110	99156819	+	27591	222.4	1.409	106	4.55	7.99e-38	0.84
	chr12-4639	chr12	6421401	6433125	+	27590	222.3	1.567	399	4.23	3.17e-119	0.67
	chr19-1228	chr19	41255934	41257715	+	27589	222.1	1.53	541	4.09	5.33e-157	0.62
	chr5-2096	chr5	65439605	65440999	+	27588	222.1	2.057	456	4.49	1.81e-148	0.66
	chr7-20833	chr7	101513448	101526321	+	27587	221.8	2.994	152	4.49	2.27e-54	0.81
	chr6-13494	chr6	158980713	158993936	+	27586	221.8	3.009	200	4.34	2.43e-61	0.76
	chr1-87058	chr1	181042503	181059830	+	27585	221.7	3.063	76	4.01	2.01e-22	0.81
	chr1-47293	chr1	167683634	167692291	+	27584	221.6	2.773	132	4.91	1.66e-103	0.79
	chr7-9881	chr7	55053394	55064417	+	27583	221.1	2.966	246	4.18	4.78e-79	0.71
	chr8-1233	chr8	102038252	102039425	+	27582	220.4	2.603	554	4.05	4.59e-155	0.6
	chr11-7625	chr11	129186294	129195137	+	27581	220.4	2.63	346	4.27	2.95e-104	0.64
	chr13-5272	chr13	73664041	73681529	+	27580	220.4	2.481	194	4.14	3.06e-58	0.77
	chr9-7522	chr9	12775591	12785356	+	27579	220.3	2.433	236	4.17	1.12e-68	0.76
	chr3-6037	chr3	196358710	196378685	+	27578	220.2	1.774	329	4.27	1.26e-99	0.73
	chr1-52445	chr1	145382361	145397512	+	27577	220.1	0.794	122	5.73	5.83e-77	0.88
	chr19-21028	chr19	2455821	2476508	+	27576	220.1	0.894	129	4	3.54e-37	0.81
	chr22-7777	chr22	42078041	42093614	+	27575	220.1	0.817	152	4.99	9.14e-55	0.76
	chr5-9913	chr5	34598713	34610128	+	27574	220.1	1.041	238	4.16	1.8e-70	0.7
	chr3-35839	chr3	57430028	57450447	+	27573	220	0.901	116	4.34	5.58e-36	0.82
	chr17-962	chr17	19655868	19657231	+	27572	219.9	0.831	693	5.05	3.97e-256	0.58
	chr9-6575	chr9	71711660	71720874	+	27571	219.9	1.045	252	4.18	1.14e-81	0.72
	chr2-2927	chr2	85132339	85134219	+	27570	219.8	1.118	438	4.32	6.96e-133	0.67
	chr9-8089	chr9	34178478	34186897	+	27569	219.6	1.364	227	4.14	1.05e-70	0.8
	chr11-52838	chr11	66717264	66749498	+	27568	219.6	1.26	81	4.24	6.67e-29	0.87
	chr6-3995	chr6	158480979	158489833	+	27567	219.6	1.284	360	4.62	1.76e-118	0.69
	chr7-69063	chr7	76131129	76150172	+	27566	219.4	1.218	51	6.37	1.54e-29	0.91
	chr6-3165	chr6	29757921	29760211	+	27565	219.3	1.184	392	4.13	2.16e-112	0.68
	chr8-20664	chr8	29120807	29145387	+	27564	219.2	1.001	129	5.38	2.9e-52	0.82
	chr19-38918	chr19	42927180	42985809	+	27563	219.2	0.943	69	4.16	4.52e-25	0.87
	chr19-30421	chr19	46171635	46196615	+	27562	219.1	0.939	91	4.06	2.84e-27	0.89
	chr5-1308	chr5	137878173	137879725	+	27561	219.1	0.794	522	4.26	1.52e-158	0.62
	chr19-19164	chr19	3553081	3580917	+	27560	219.1	0.7	140	4.53	7.79e-48	0.81
	chr5-5280	chr5	138861314	138872973	+	27559	219	0.466	322	4.29	1.36e-104	0.69
	chr19-62155	chr19	14172222	14203116	+	27558	219	0.674	40	4.37	1.97e-13	0.83
	chr6-1474	chr6	24720600	24722276	+	27557	219	0.783	502	4.73	3.73e-185	0.61
	chr21-581	chr21	30445505	30450125	+	27556	218.9	0.751	385	4.08	2.69e-117	0.7
	chr18-388	chr18	20046344	20047871	+	27555	218.9	0.744	545	4.05	4.85e-154	0.64
	chr22-31084	chr22	41032922	41048821	+	27554	218.9	0.684	41	4.08	1.97e-29	0.9
	chr2-2505	chr2	206949377	206951338	+	27553	218.7	0.881	457	4.49	1.77e-149	0.65
	chr11-30604	chr11	111741533	111750681	+	27552	218.6	0.959	137	4.5	5.1e-45	0.8
	chr14-1125	chr14	39735473	39737037	+	27551	218.6	0.954	486	4.66	2.06e-164	0.64
	chr13-7150	chr13	78082422	78096990	+	27550	218.6	1.146	160	4.16	2.16e-48	0.83
	chr20-1004	chr20	55362997	55364237	+	27549	218.5	1.497	641	4.61	1.25e-213	0.57
	chr6-46391	chr6	42007132	42018618	+	27548	218.4	1.272	78	4.22	1.33e-24	0.81
	chr8-675	chr8	48266072	48267121	+	27547	218.3	1.327	657	4.05	7.69e-185	0.56
	chr12-16339	chr12	3409468	3420844	+	27546	218.3	1.325	206	5.97	7.92e-138	0.73
	chr8-359	chr8	103818173	103819778	+	27545	218.1	1.397	778	4.26	2.74e-233	0.54
	chr1-36147	chr1	33419529	33447550	+	27544	217.9	1.391	163	4.44	3.65e-58	0.8
	chr2-40048	chr2	27233362	27256494	+	27543	217.9	1.265	117	4.64	1.9e-43	0.81
	chr9-34624	chr9	133700227	133722598	+	27542	217.7	1.266	78	4.3	4.29e-25	0.82
	chr6-1261	chr6	4018616	4021910	+	27541	217.7	1.438	527	4.35	1.86e-159	0.62
	chr20-25574	chr20	58509337	58516441	+	27540	217.7	1.342	99	4.05	6.21e-29	0.88
	chr11-4389	chr11	7626442	7634673	+	27539	217.6	1.032	441	4	7.39e-123	0.62
	chr17-1451	chr17	43237961	43238892	+	27538	217.6	1.085	618	4.61	3.31e-204	0.56
	chr15-12513	chr15	71118530	71127084	+	27537	217.5	0.822	154	4.53	2.03e-50	0.8
	chr11-1675	chr11	47289984	47291115	+	27536	217.3	0.911	623	4.51	7.37e-199	0.6
	chr2-1575	chr2	178076507	178078414	+	27535	217.3	1.119	519	4.34	4.16e-161	0.62
	chr11-36575	chr11	61509535	61524488	+	27534	217.2	1.083	117	5	1.19e-45	0.8
	chr10-9821	chr10	77161708	77169399	+	27533	217.2	1.082	228	4.38	4.36e-115	0.77
	chr11-618	chr11	101981765	101982856	+	27532	217.2	1.102	826	4.68	3.28e-273	0.56
	chr19-58103	chr19	3699297	3721426	+	27531	217.1	1.325	43	4.35	1.06e-17	0.83
	chr3-2416	chr3	131853116	131854954	+	27530	216.9	1.239	452	4.08	2.69e-128	0.66
	chr3-8348	chr3	138633550	138641346	+	27529	216.9	1.176	285	4.39	1.12e-93	0.74
	chr2-15289	chr2	105945610	105954532	+	27528	216.9	1.337	224	4.34	1.75e-69	0.73
	chr3-27788	chr3	49157355	49171496	+	27527	216.8	1.341	141	4.36	2.44e-45	0.87
	chr16-8092	chr16	29972802	29986130	+	27526	216.5	1.691	201	4.34	1.05e-64	0.78
	chr4-45029	chr4	187750725	187766703	+	27525	216.5	1.415	52	4.89	2.06e-19	0.96
	chr19-10394	chr19	50083375	50095341	+	27524	216.5	1.499	216	4.36	5.35e-68	0.76
	chr2-1527	chr2	85146610	85147935	+	27523	216.3	1.438	522	4.21	2.12e-158	0.62
	chr9-32083	chr9	116163118	116173545	+	27522	216.3	1.505	84	4.65	2.26e-32	0.82
	chr12-25320	chr12	96428461	96442194	+	27521	216	1.089	148	4.33	8.1e-51	0.79
	chr2-27726	chr2	27434857	27440956	+	27520	216	1.309	154	6.03	7.33e-165	0.75
	chr7-300	chr7	97983362	97984565	+	27519	215.9	1.398	765	4.26	3.31e-230	0.56
	chr2-109221	chr2	38364932	38374777	+	27518	215.9	1.592	47	4.82	1.94e-17	0.85
	chr12-56983	chr12	12752782	12765432	+	27517	215.8	1.766	69	4.33	1.45e-21	0.83
	chr7-59493	chr7	151374061	151385702	+	27516	215.8	1.363	59	4.13	1.06e-19	0.86
	chr10-8567	chr10	74870189	74878458	+	27515	215.6	1.579	247	6.17	4.88e-180	0.75
	chr5-11886	chr5	71603321	71616787	+	27514	215.6	1.469	216	4.01	8.04e-60	0.74
	chr1-64419	chr1	93803806	93812202	+	27513	215.3	1.674	101	4.2	3.67e-29	0.83
	chr7-7417	chr7	74050212	74058361	+	27512	215.2	1.545	285	4.3	8.42e-113	0.72
	chr16-12479	chr16	30382536	30390184	+	27511	215.1	1.508	153	4.19	3.07e-55	0.83
	chr19-9253	chr19	3176325	3186763	+	27510	215	1.41	232	5.79	6.59e-121	0.79
	chr11-2027	chr11	62495098	62496304	+	27509	215	1.512	583	4.89	4.04e-267	0.62
	chr2-8312	chr2	28492344	28498513	+	27508	214.9	1.271	302	4.38	9.95e-95	0.72
	chr8-203	chr8	127569553	127570606	+	27507	214.8	1.194	864	4.51	2.27e-276	0.54
	chr17-2112	chr17	80846615	80848282	+	27506	214.8	1.243	552	4.65	1.44e-180	0.6
	chr17-42157	chr17	49008221	49027872	+	27505	214.7	1.024	91	4.01	3.99e-29	0.85
	chr6-5537	chr6	169077511	169088656	+	27504	214.6	1.412	316	4.42	1.01e-98	0.68
	chr4-852	chr4	77626066	77645215	+	27503	214.5	1.363	407	4.07	3.49e-116	0.66
	chr4-7704	chr4	140216220	140223338	+	27502	214.4	1.367	186	5.29	1.71e-73	0.75
	chr9-5518	chr9	127572975	127581768	+	27501	214.3	1.472	273	4.34	2e-88	0.72
	chr11-10374	chr11	63296416	63304586	+	27500	214.3	1.4	295	4.4	1.08e-92	0.68
	chr11-475	chr11	12188354	12189400	+	27499	214.1	1.341	868	4.18	2.61e-253	0.52
	chr10-12656	chr10	79702626	79709774	+	27498	214	1.488	197	4.04	4.57e-60	0.76
	chr13-678	chr13	37573156	37575298	+	27497	213.9	1.513	439	4.32	1.8e-133	0.64
	chr19-14416	chr19	42772554	42784585	+	27496	213.8	1.462	174	7.66	6.86e-224	0.8
	chr11-20949	chr11	67158626	67169990	+	27495	213.8	1.538	187	5.2	8.71e-78	0.8
	chrX-948	chrX	70752274	70762018	+	27494	213.7	1.188	305	4.22	1.39e-94	0.7
	chr10-6690	chr10	79788897	79794558	+	27493	213.5	1.04	281	4.38	2.17e-90	0.73
	chr6-25480	chr6	158244956	158262662	+	27492	213.4	1.092	130	4.58	2.43e-58	0.83
	chr22-4436	chr22	33040087	33057286	+	27491	213.4	1.075	220	4.73	5.58e-84	0.78
	chr16-3754	chr16	31469734	31495755	+	27490	213.3	1.162	296	4.13	9.92e-90	0.7
	chr2-7179	chr2	198317603	198325882	+	27489	213.3	1.083	322	4.81	3.77e-116	0.72
	chr16-11725	chr16	89766861	89789122	+	27488	213.3	0.877	159	7.65	2.84e-93	0.8
	chr11-5842	chr11	126272528	126275801	+	27487	213.2	0.912	392	4.21	6.37e-123	0.63
	chr21-4900	chr21	43758344	43772010	+	27486	213.1	1.003	144	5.14	9.58e-58	0.77
	chr3-48996	chr3	12221409	12236624	+	27485	213	0.965	89	4.04	1.08e-27	0.88
	chr3-3688	chr3	18140768	18153653	+	27484	213	1.385	395	4.67	2e-144	0.69
	chr12-8459	chr12	112007472	112016958	+	27483	212.9	1.404	302	4.08	4.92e-88	0.69
	chr3-22798	chr3	110132801	110140099	+	27482	212.8	1.505	163	4.01	5.39e-59	0.76
	chr7-8924	chr7	99097113	99103312	+	27481	212.7	1.513	259	4.92	3.01e-95	0.76
	chr8-9782	chr8	141644178	141656499	+	27480	212.7	1.386	217	4.04	1.23e-63	0.77
	chr1-20180	chr1	8761827	8773348	+	27479	212.4	1.399	237	4.38	2.54e-79	0.73
	chr9-4097	chr9	124498971	124513546	+	27478	212.4	1.3	310	7.63	1.95e-163	0.72
	chr3-58601	chr3	12871878	12883389	+	27477	212.3	1.249	76	4.03	1.36e-22	0.82
	chr17-13911	chr17	17632532	17642244	+	27476	212.2	1.206	236	4.23	3.35e-71	0.75
	chr9-54112	chr9	36566632	36585183	+	27475	212.1	1.415	49	4.09	1.9e-15	0.89
	chr17-4936	chr17	58468690	58470492	+	27474	212.1	1.157	401	4.17	9.41e-121	0.67
	chr14-168	chr14	102745633	102746935	+	27473	212.1	1.122	754	4.25	7.62e-231	0.53
	chr10-8761	chr10	76984988	76995595	+	27472	212	1.063	244	4.03	1.36e-68	0.75
	chr1-13645	chr1	218758564	218766746	+	27471	211.9	0.97	292	4.29	8.89e-89	0.76
	chr1-66626	chr1	11967866	11970312	+	27470	211.8	1.045	98	5.84	3.01e-172	0.93
	chr10-1241	chr10	94350934	94352679	+	27469	211.7	1.036	522	4.06	6.97e-148	0.63
	chr17-14609	chr17	46985091	46993186	+	27468	211.7	1.102	228	4.01	1.32e-67	0.76
	chr9-2034	chr9	95857342	95860841	+	27467	211.6	1.019	401	4.16	3.92e-130	0.67
	chr8-6008	chr8	8482715	8500780	+	27466	211.5	0.925	284	4.8	3.91e-97	0.7
	chr1-17844	chr1	109633305	109643374	+	27465	211.5	0.731	254	5.57	1.51e-144	0.77
	chr12-10420	chr12	110476489	110493505	+	27464	211.4	0.891	270	4.46	6.66e-99	0.73
	chr13-1950	chr13	110664078	110670381	+	27463	211.4	0.989	310	4.11	1.29e-89	0.75
	chr9-8743	chr9	26946537	26956978	+	27462	211.4	0.861	218	4.13	1.68e-70	0.76
	chr13-25036	chr13	28015873	28025289	+	27461	211.3	0.84	60	4.22	3.15e-19	0.81
	chr17-67596	chr17	3562775	3572420	+	27460	211.3	0.826	54	4.4	2.13e-20	0.9
	chr1-8590	chr1	46805344	46813805	+	27459	211.1	0.779	360	4.87	8.89e-137	0.68
	chr8-10138	chr8	8860693	8871419	+	27458	211	0.82	212	4.27	8.87e-70	0.74
	chr12-2985	chr12	6492648	6494153	+	27457	211	0.854	474	4.65	1.51e-161	0.62
	chr3-1146	chr3	113464323	113465571	+	27456	211	0.915	558	4.02	8.57e-156	0.63
	chr6-4157	chr6	72188064	72199553	+	27455	210.9	1.048	354	4.02	3.97e-100	0.68
	chr5-4168	chr5	40678868	40689590	+	27454	210.9	0.821	355	4.77	6.19e-125	0.69
	chr14-20364	chr14	75688578	75697882	+	27453	210.8	1.508	105	4.72	7.32e-41	0.81
	chr7-1011	chr7	121169636	121171142	+	27452	210.8	1.653	577	4.25	1.42e-175	0.56
	chr11-1681	chr11	47789181	47789948	+	27451	210.8	1.728	622	7.17	0	0.63
	chr4-4786	chr4	69214729	69235315	+	27450	210.6	1.65	234	4.3	1.33e-71	0.74
	chr12-17844	chr12	132344474	132381336	+	27449	210.5	1.723	194	4.12	4.56e-59	0.74
	chr11-5840	chr11	9779906	9787176	+	27448	210	1.602	392	5.57	1.94e-190	0.63
	chr5-1041	chr5	159591650	159592755	+	27447	209.9	1.601	551	4.62	8.89e-187	0.56
	chr5-19037	chr5	151137479	151151041	+	27446	209.9	1.536	161	4.3	4.92e-51	0.79
	chr4-61694	chr4	110997676	111012582	+	27445	209.9	1.65	39	4.35	8.89e-17	0.81
	chr6-46513	chr6	33738750	33756319	+	27444	209.8	1.699	78	4.22	2.63e-24	0.8
	chr16-9190	chr16	2953961	2966688	+	27443	209.8	0.953	186	4.32	1.34e-57	0.76
	chr22-2866	chr22	19950118	19974370	+	27442	209.8	0.943	275	4.4	1.25e-98	0.72
	chr20-9099	chr20	35917555	35924101	+	27441	209.8	0.876	229	4.06	8.05e-75	0.79
	chr9-33362	chr9	139736017	139744178	+	27440	209.6	0.964	81	4.23	1.6e-25	0.86
	chr6-3342	chr6	37023930	37028026	+	27439	209.4	1.159	385	4.02	4.12e-108	0.69
	chr1-30786	chr1	3387588	3399631	+	27438	209.4	1.164	182	4.05	5.14e-54	0.69
	chr19-1941	chr19	40476096	40477559	+	27437	209.3	1.314	468	4.1	8.12e-142	0.61
	chr9-7256	chr9	95873659	95882942	+	27436	209.3	1.552	240	4.06	7.68e-69	0.73
	chr5-30413	chr5	170172343	170184168	+	27435	209.2	1.294	114	4.07	1.04e-36	0.79
	chr12-10955	chr12	89319367	89338589	+	27434	209	1.416	263	4.42	4.83e-82	0.76
	chr6-381	chr6	129811841	129812813	+	27433	209	1.447	688	4.4	3.93e-273	0.59
	chr21-2534	chr21	30391090	30397752	+	27432	208.9	1.32	214	4.93	4.36e-79	0.78
	chr1-936	chr1	112937064	112938650	+	27431	208.7	1.357	681	4.8	3.69e-238	0.58
	chr12-11271	chr12	112846484	112857701	+	27430	208.7	1.323	259	4.63	4.31e-85	0.72
	chr6-3806	chr6	99872728	99874324	+	27429	208.5	1.093	366	5.51	3.7e-198	0.71
	chr15-653	chr15	59224964	59226750	+	27428	208.5	1.103	536	4.51	7.45e-173	0.64
	chr20-6346	chr20	43270682	43281327	+	27427	208.5	1.193	287	4.41	3.27e-99	0.71
	chr2-3055	chr2	198299185	198300549	+	27426	208.4	1.145	432	4.23	2.08e-135	0.66
	chr11-47696	chr11	64602532	64610958	+	27425	208.4	1.127	90	5.36	8.15e-44	0.81
	chr19-12109	chr19	9694344	9708570	+	27424	208.3	0.884	196	4.2	2.75e-61	0.81
	chr3-18321	chr3	129371020	129393649	+	27423	208.3	0.838	188	4.98	2.39e-69	0.77
	chr15-776	chr15	45003119	45004842	+	27422	208.1	0.997	512	4.68	4.07e-169	0.67
	chr5-4300	chr5	179124879	179126791	+	27421	208	1.292	351	4.22	2.47e-118	0.7
	chr3-6458	chr3	194751240	194762183	+	27420	208	1.316	320	4.07	7.64e-94	0.66
	chr14-592	chr14	51862482	51863867	+	27419	207.9	1.355	573	4.04	5.3e-163	0.59
	chr5-2160	chr5	72793695	72795077	+	27418	207.9	1.787	452	4.13	1.75e-129	0.63
	chr5-2476	chr5	137089216	137090820	+	27417	207.8	1.499	432	4.56	4.69e-146	0.65
	chr3-2081	chr3	17782891	17791629	+	27416	207.6	1.324	474	4.06	1.72e-133	0.66
	chr8-19139	chr8	94849746	94870307	+	27415	207.5	1.369	137	4.56	2.98e-47	0.81
	chr10-9778	chr10	71891829	71906926	+	27414	207.5	1.374	229	4.22	5.18e-68	0.75
	chr5-6871	chr5	150158421	150181288	+	27413	207.2	1.411	287	4.91	2.35e-100	0.76
	chr4-5164	chr4	40553184	40566041	+	27412	207.2	1.247	226	4.17	1.8e-69	0.74
	chr17-19249	chr17	40530853	40541243	+	27411	207.1	1.015	188	4.51	7.45e-62	0.82
	chr16-8768	chr16	85548122	85558078	+	27410	207.1	1.032	191	4.52	1.08e-61	0.74
	chr3-823	chr3	185654812	185655831	+	27409	207.1	1.117	607	4.48	3.95e-194	0.61
	chr11-2936	chr11	10829643	10831256	+	27408	207	0.706	512	4.02	2.13e-143	0.66
	chr7-4058	chr7	139025438	139026521	+	27407	207	0.84	372	4.84	1.36e-165	0.61
	chr11-65808	chr11	67331450	67351065	+	27406	206.9	0.833	64	4.82	4.79e-27	0.86
	chr20-13226	chr20	270619	291075	+	27405	206.8	0.796	176	5.58	1.05e-76	0.78
	chr10-9281	chr10	100163358	100175032	+	27404	206.7	0.836	236	4.08	1.44e-69	0.77
	chr3-76685	chr3	122388376	122400429	+	27403	206.7	0.826	58	5.25	1.2e-26	0.9
	chr15-9438	chr15	74818010	74834032	+	27402	206.6	1.137	186	4.34	1.68e-58	0.73
	chr10-7305	chr10	121439492	121447285	+	27401	206.6	1.105	269	4	1.74e-75	0.75
	chr20-10763	chr20	46196402	46205353	+	27400	206.6	1.137	204	4.04	2.5e-58	0.82
	chr17-9015	chr17	78864791	78875262	+	27399	206.5	1.202	301	4.01	6.5e-88	0.67
	chr12-9867	chr12	741001	752594	+	27398	206.5	1.162	279	4.85	1.05e-97	0.72
	chr1-16297	chr1	184020135	184026495	+	27397	206.3	1.061	267	4.16	5.52e-80	0.75
	chr21-1426	chr21	43808711	43816609	+	27396	206.2	1.099	277	4.62	4.23e-94	0.63
	chr18-548	chr18	9136821	9148086	+	27395	206.1	1.084	471	5.05	9.34e-168	0.65
	chr7-22425	chr7	17018226	17030374	+	27394	206	1.171	144	4.85	1.56e-52	0.79
	chr5-8936	chr5	95158744	95178787	+	27393	206	1.34	251	4.08	4.22e-72	0.74
	chr9-5359	chr9	125666742	125676144	+	27392	205.9	1.124	277	4.25	2.91e-84	0.79
	chr1-23862	chr1	164570916	164582155	+	27391	205.9	1.045	215	4.35	5.88e-67	0.72
	chr10-10635	chr10	71077654	71093515	+	27390	205.9	1.383	218	4.42	1.33e-69	0.75
	chr11-20444	chr11	118927057	118939035	+	27389	205.8	1.186	191	4.08	5.98e-56	0.79
	chr11-5553	chr11	95522288	95524236	+	27388	205.6	1.317	400	4	5.47e-111	0.67
	chr12-43983	chr12	69195040	69202489	+	27387	205.5	1.351	90	4.31	3.59e-31	0.84
	chr16-21043	chr16	3156067	3185592	+	27386	205.5	1.626	102	4.64	7.06e-38	0.86
	chr19-13026	chr19	10728043	10736840	+	27385	205.2	1.61	187	4.44	2.43e-64	0.76
	chr19-44928	chr19	47323794	47354129	+	27384	205.2	1.497	59	4.05	1.98e-18	0.85
	chr17-41264	chr17	19265177	19282254	+	27383	205.1	1.337	93	4.41	2.96e-32	0.82
	chr21-20385	chr21	32708836	32739724	+	27382	205	1.256	41	4.63	1.75e-15	0.94
	chr6-18566	chr6	134338540	134357776	+	27381	204.8	1.337	164	4.04	9.67e-49	0.81
	chr11-2206	chr11	75273304	75274338	+	27380	204.8	0.949	567	5.24	1.26e-236	0.59
	chr14-13188	chr14	20868906	20882119	+	27379	204.8	1.036	151	4.23	2.15e-45	0.8
	chr4-12150	chr4	90032776	90045213	+	27378	204.7	0.925	142	5.14	4.67e-53	0.79
	chr13-21	chr13	114829773	114830614	+	27377	204.7	0.906	802	4.72	5.8e-268	0.57
	chr19-21809	chr19	46133418	46145285	+	27376	204.7	0.63	125	4.64	1.76e-41	0.84
	chr3-1453	chr3	87381960	87383494	+	27375	204.6	0.722	525	4.14	2.45e-152	0.63
	chr11-16206	chr11	124933519	124940675	+	27374	204.5	0.992	224	4.86	2.16e-78	0.76
	chr7-634	chr7	29603741	29605043	+	27373	204.5	0.947	645	4.4	9.06e-199	0.57
	chr22-1723	chr22	38072517	38093371	+	27372	204.5	1.04	344	4.34	3.71e-112	0.69
	chr1-6046	chr1	160231565	160232897	+	27371	204.4	1.027	411	4.41	3.79e-128	0.68
	chr3-19689	chr3	111570021	111579278	+	27370	204.4	0.961	180	4.65	5.48e-78	0.79
	chr1-9690	chr1	32787052	32800814	+	27369	204.1	0.9	342	5.2	3.08e-135	0.69
	chr10-56988	chr10	4093269	4110198	+	27368	204.1	0.94	57	4.48	3.57e-19	0.84
	chr16-496	chr16	75338657	75340024	+	27367	204	0.979	559	4.91	1.33e-206	0.61
	chr1-92687	chr1	95239180	95267654	+	27366	204	0.961	71	4.01	8.69e-21	0.83
	chr1-20618	chr1	101360443	101362147	+	27365	204	1.062	234	4.12	7.28e-117	0.79
	chr14-2715	chr14	102439075	102447108	+	27364	203.9	1.124	357	4.8	3.09e-135	0.67
	chr3-11991	chr3	127457302	127466370	+	27363	203.9	1.335	239	4.36	6.49e-77	0.76
	chr19-9807	chr19	55850193	55863327	+	27362	203.8	1.266	224	4.75	9.84e-100	0.77
	chr20-15547	chr20	52873097	52902561	+	27361	203.8	1.346	155	4.8	4.61e-54	0.82
	chr9-29968	chr9	110031671	110046878	+	27360	203.7	1.323	89	4.13	1.3e-26	0.83
	chr6-819	chr6	142335115	142336502	+	27359	203.4	1.459	583	4	2.64e-161	0.64
	chr3-3760	chr3	156892060	156893644	+	27358	203.3	1.45	392	4.1	2.11e-115	0.66
	chr15-1565	chr15	90808132	90809581	+	27357	203.2	1.408	416	4.03	1.01e-125	0.67
	chr12-11351	chr12	27166774	27176040	+	27356	203.1	1.474	258	4.5	3.63e-85	0.73
	chr13-755	chr13	53226009	53227510	+	27355	203.1	1.291	427	4.41	2.55e-135	0.65
	chr11-2701	chr11	57528820	57530079	+	27354	203	1.038	527	4.06	1.4e-151	0.63
	chr16-1968	chr16	28833636	28836254	+	27353	202.9	0.839	378	4.27	1.93e-113	0.66
	chr17-2398	chr17	67043110	67044553	+	27352	202.9	0.826	527	4.36	2.11e-174	0.6
	chr11-3036	chr11	207649	208669	+	27351	202.8	0.735	507	4.33	6.32e-152	0.63
	chr2-30651	chr2	232252896	232277721	+	27350	202.8	0.911	144	4.12	2.8e-41	0.77
	chr2-8099	chr2	197097312	197105107	+	27349	202.7	0.715	306	4.43	2.65e-99	0.72
	chr22-760	chr22	37723640	37733336	+	27348	202.7	0.692	454	4.19	4.07e-134	0.63
	chr5-3730	chr5	149828423	149839092	+	27347	202.7	0.7	372	4.23	1.72e-113	0.68
	chr17-18264	chr17	37606917	37618231	+	27346	202.6	0.803	195	4.06	2.24e-58	0.82
	chr17-12969	chr17	2857975	2864336	+	27345	202.5	1.204	246	4.53	5.56e-80	0.74
	chr17-36934	chr17	17478237	17495867	+	27344	202.5	1.08	105	4.33	8.72e-34	0.85
	chr10-4561	chr10	43133107	43142244	+	27343	202.5	1.233	334	4.63	7.04e-113	0.7
	chr16-9561	chr16	30709434	30711014	+	27342	202.5	1.32	182	4.27	2.03e-117	0.8
	chr12-26508	chr12	38532380	38543931	+	27341	202.3	1.516	143	4.32	1.14e-44	0.82
	chr19-3722	chr19	35738969	35740332	+	27340	202.1	1.383	362	5.72	3.38e-221	0.65
	chr6-39967	chr6	6677394	6695189	+	27339	202	1.46	90	4.37	1.48e-28	0.78
	chr18-8235	chr18	56517265	56530456	+	27338	201.9	1.445	115	4.1	3.68e-34	0.79
	chr5-4584	chr5	17118397	17128711	+	27337	201.8	1.509	342	4.06	4.11e-95	0.71
	chr20-1039	chr20	49261722	49263053	+	27336	201.7	1.413	636	4.06	5.66e-180	0.58
	chr16-10086	chr16	30568986	30583392	+	27335	201.6	1.243	175	4.25	2.89e-57	0.81
	chr17-5354	chr17	61818460	61820111	+	27334	201.6	1.259	386	4.13	3.02e-117	0.67
	chr3-7122	chr3	42531170	42538239	+	27333	201.6	1.208	307	4.73	1.01e-105	0.71
	chr22-31381	chr22	24359786	24384795	+	27332	201.5	1.175	41	6.75	3.14e-20	0.85
	chr1-18202	chr1	1334400	1343485	+	27331	201.4	1.013	251	4.33	7.47e-78	0.73
	chr11-8371	chr11	505974	519306	+	27330	201.2	0.968	330	4.4	2.82e-101	0.71
	chr15-13268	chr15	68563970	68570396	+	27329	201.2	0.926	147	4.08	3.19e-48	0.86
	chr19-21237	chr19	41858983	41882538	+	27328	201.1	1.131	128	4.01	3.9e-41	0.8
	chr20-6850	chr20	19737769	19748446	+	27327	201.1	1.014	274	4.21	6.43e-85	0.72
	chr11-12009	chr11	93861393	93868867	+	27326	201	0.93	271	4.7	1.81e-91	0.74
	chr12-28186	chr12	12902584	12912522	+	27325	201	1.015	135	5.06	3e-52	0.83
	chr20-5627	chr20	5046085	5059686	+	27324	201	1.015	308	4.3	8.64e-93	0.71
	chr9-3786	chr9	131418344	131429417	+	27323	200.8	1.084	321	4.15	3.82e-93	0.69
	chr2-12977	chr2	86422186	86426430	+	27322	200.8	1.212	245	4.84	5.79e-164	0.74
	chr9-14998	chr9	128275557	128284871	+	27321	200.8	1.177	156	4.74	1.03e-55	0.77
	chr10-38463	chr10	63836406	63855496	+	27320	200.6	1.351	83	4.09	3.4e-25	0.79
	chr11-32368	chr11	60673038	60691853	+	27319	200.6	1.32	131	4.1	1.03e-38	0.81
	chr7-9684	chr7	17639047	17658895	+	27318	200.4	1.129	248	4	1.27e-71	0.68
	chr11-23539	chr11	117091930	117104065	+	27317	200.3	1.136	171	4.36	2.67e-54	0.8
	chr22-782	chr22	43522420	43524256	+	27316	200.2	1.128	449	4.08	1.67e-128	0.64
	chr11-3947	chr11	66487289	66495245	+	27315	200.1	0.876	458	4.34	8.11e-144	0.63
	chr10-1262	chr10	27530704	27542215	+	27314	200.1	1.082	520	4.23	7.35e-154	0.61
	chr3-6886	chr3	194392510	194409082	+	27313	200.1	0.946	311	4.65	8.29e-103	0.72
	chr16-30325	chr16	4457878	4476259	+	27312	200.1	0.788	72	4.19	1.3e-22	0.83
	chr19-62930	chr19	10755098	10765872	+	27311	200.1	0.752	39	4.23	5.38e-13	0.9
	chr1-3377	chr1	156630385	156631750	+	27310	200	0.592	496	4.21	7.18e-150	0.66
	chr6-8102	chr6	13712483	13726426	+	27309	199.9	0.602	264	5.79	5.7e-140	0.77
	chr12-2766	chr12	46383913	46385516	+	27308	199.8	1.03	485	4.06	2.38e-144	0.62
	chr7-1659	chr7	100181708	100183731	+	27307	199.8	1.105	502	4.31	3.47e-152	0.6
	chr4-35052	chr4	48049535	48082123	+	27306	199.7	1.451	65	4.1	4.34e-20	0.85
	chr3-6142	chr3	183966234	183967995	+	27305	199.7	1.573	326	4.07	3.91e-93	0.71
	chr2-11780	chr2	208675027	208694704	+	27304	199.7	1.313	257	4.24	1.02e-78	0.72
	chr2-80930	chr2	235578510	235588738	+	27303	199.4	1.425	63	4.07	1.12e-19	0.89
	chr10-25381	chr10	4386168	4397154	+	27302	199.4	1.43	119	4.56	2.24e-42	0.87
	chr6-43689	chr6	7042299	7058724	+	27301	199.1	1.509	83	4.09	8.7e-26	0.82
	chr7-32071	chr7	95225278	95238899	+	27300	199	1.79	107	4.2	2.41e-35	0.83
	chr1-16220	chr1	157107537	157124827	+	27299	199	1.802	268	4.4	2.01e-83	0.75
	chr12-10537	chr12	6276038	6290139	+	27298	198.9	1.433	268	5.06	1.7e-106	0.7
	chr3-7595	chr3	122282483	122292558	+	27297	198.8	1.358	298	4.09	4.35e-84	0.72
	chr17-27437	chr17	40975553	40986065	+	27296	198.8	1.005	140	4.17	1e-42	0.81
	chr5-369	chr5	65221742	65222971	+	27295	198.6	0.862	687	4.1	6.8e-197	0.58
	chr20-8439	chr20	34463118	34472043	+	27294	198.5	0.939	240	4.04	4.06e-68	0.75
	chr7-8772	chr7	73866259	73879461	+	27293	198.5	1.346	262	4.1	2.46e-75	0.72
	chr12-8514	chr12	56727056	56728536	+	27292	198.5	1.352	301	4.23	1.52e-107	0.73
	chr2-115130	chr2	191492682	191514612	+	27291	198.5	1.367	45	4.63	3.97e-18	0.85
	chr17-31481	chr17	29815480	29836668	+	27290	198.4	1.437	123	4.27	3.52e-40	0.8
	chr3-38828	chr3	29724773	29737099	+	27289	198.4	1.436	109	4.08	1.11e-31	0.82
	chr5-14491	chr5	134722477	134735460	+	27288	198	1.353	192	5.05	3.03e-74	0.81
	chr16-13660	chr16	29605659	29624613	+	27287	198	1.348	144	4.99	5.7e-52	0.88
	chr6-32521	chr6	30875270	30910496	+	27286	197.9	1.357	107	5.14	1.23e-43	0.82
	chr8-9483	chr8	33329317	33343306	+	27285	197.6	1.412	221	4.45	2.16e-71	0.77
	chr21-1637	chr21	44143950	44158826	+	27284	197.6	1.526	263	4.74	7.35e-91	0.71
	chr4-9902	chr4	159731613	159748864	+	27283	197.6	0.965	161	4.08	3.15e-50	0.79
	chr2-35669	chr2	46917456	46927186	+	27282	197.6	0.896	128	4.2	8.31e-40	0.76
	chr1-51083	chr1	222755649	222774475	+	27281	197.6	0.866	124	4.09	5.98e-39	0.79
	chr14-7079	chr14	39571857	39583950	+	27280	197.5	0.551	227	4.12	2.08e-67	0.76
	chr12-6440	chr12	66562708	66564214	+	27279	197.4	0.542	345	4.61	2.61e-124	0.71
	chr3-19319	chr3	158881464	158888350	+	27278	197.4	0.579	182	4.23	5.13e-56	0.74
	chr6-8239	chr6	126101578	126111580	+	27277	197.4	0.72	262	5.66	1.78e-126	0.76
	chr1-80750	chr1	8950082	8972242	+	27276	197.3	0.736	82	5.31	3.39e-35	0.87
	chr9-13775	chr9	134533366	134554496	+	27275	197.3	0.738	166	4.12	2.02e-48	0.81
	chr10-4878	chr10	15242305	15251275	+	27274	197.3	0.554	325	4.06	2.39e-93	0.69
	chr4-44424	chr4	8429595	8453996	+	27273	197.2	0.561	53	4.9	3.82e-20	0.84
	chr9-2474	chr9	6680816	6682387	+	27272	197.1	0.656	375	4.06	7.33e-107	0.68
	chr6-3395	chr6	53480093	53493673	+	27271	197.1	0.561	383	4.04	9.89e-108	0.67
	chr9-15296	chr9	137288467	137299146	+	27270	197	0.622	154	4.49	6.07e-49	0.77
	chr8-36917	chr8	143859332	143870493	+	27269	197	0.662	80	5.84	4.83e-41	0.84
	chr9-3642	chr9	109975019	109985657	+	27268	197	0.797	325	4.3	1.86e-100	0.67
	chr18-3656	chr18	33076939	33094099	+	27267	197	1.116	194	4.07	5.17e-56	0.76
	chr2-4858	chr2	152145322	152146990	+	27266	197	1.089	373	4.69	9.99e-130	0.7
	chr17-3978	chr17	64947717	64949323	+	27265	196.9	1.15	439	4.15	3.93e-132	0.63
	chr14-15783	chr14	92209965	92222833	+	27264	196.8	1.48	131	4.4	4.66e-47	0.83
	chr1-2237	chr1	33282275	33283634	+	27263	196.7	1.459	557	4.71	7.46e-192	0.61
	chr1-71364	chr1	153631085	153644585	+	27262	196.4	1.422	92	5.62	1.43e-68	0.86
	chr6-9164	chr6	43138134	43150383	+	27261	196.4	1.532	248	5.44	5.94e-106	0.73
	chr11-7462	chr11	46721565	46723048	+	27260	196.3	1.529	349	4.32	5.43e-109	0.7
	chr2-83143	chr2	19320855	19341461	+	27259	196.1	1.561	62	4.08	6.99e-23	0.83
	chr5-6808	chr5	141392068	141404773	+	27258	196.1	1.413	288	5.17	8.19e-114	0.68
	chr11-10208	chr11	85955496	85956585	+	27257	196	0.942	297	5.33	4.94e-239	0.76
	chr2-2445	chr2	10260849	10262327	+	27256	196	0.991	460	4.21	1.15e-151	0.68
	chr16-4274	chr16	30904875	30914300	+	27255	195.9	0.961	280	4.11	9.97e-84	0.73
	chr2-4373	chr2	203129924	203131274	+	27254	195.8	0.959	386	4.42	7.03e-137	0.75
	chr2-11279	chr2	202897321	202904343	+	27253	195.8	0.971	262	4.62	6.68e-86	0.76
	chr6-5343	chr6	156102879	156117055	+	27252	195.8	1.085	321	4.18	2.33e-97	0.69
	chr18-702	chr18	2570683	2571980	+	27251	195.8	1.056	427	4.02	8.43e-120	0.65
	chr9-8844	chr9	81481192	81487625	+	27250	195.7	1.047	217	4.12	4.18e-63	0.73
	chr3-8271	chr3	32009594	32023253	+	27249	195.5	0.95	287	4.21	6.43e-85	0.71
	chr19-9627	chr19	44029993	44038031	+	27248	195.4	1.047	226	4.15	1.4e-66	0.75
	chr16-1896	chr16	21963934	21965239	+	27247	195.3	1.077	383	5.92	1.21e-200	0.7
	chr4-15045	chr4	37443668	37473586	+	27246	195.3	1.133	124	4.69	6.28e-42	0.77
	chr7-8691	chr7	64458987	64467139	+	27245	195.2	1.021	263	4.03	9.43e-75	0.64
	chr1-53603	chr1	32665966	32688662	+	27244	195.2	0.769	119	4.06	2.39e-34	0.85
	chr2-6128	chr2	135675178	135677154	+	27243	195.1	0.865	342	4.11	2.04e-100	0.69
	chr8-32124	chr8	144896765	144923037	+	27242	195.1	0.95	90	4.2	2.47e-28	0.84
	chr2-18966	chr2	85664458	85695852	+	27241	195	0.94	198	4.26	1.88e-59	0.76
	chr6-51432	chr6	83094840	83119357	+	27240	195	0.853	71	4.02	8.14e-21	0.88
	chr19-44047	chr19	50871973	50888419	+	27239	195	0.983	60	5.77	9.33e-49	0.85
	chr15-5632	chr15	65117484	65134577	+	27238	194.9	0.873	250	4.04	4.92e-73	0.74
	chrX-5332	chrX	177610	200080	+	27237	194.7	1.042	151	4.11	3.49e-47	0.83
	chr3-5846	chr3	52271337	52279664	+	27236	194.7	0.998	333	4.83	2.49e-119	0.72
	chr14-11139	chr14	20800574	20812269	+	27235	194.7	1.02	170	4.03	5.9e-51	0.8
	chr19-10176	chr19	5903188	5915917	+	27234	194.6	1.052	219	5.64	1.77e-101	0.79
	chr14-4290	chr14	68648046	68658522	+	27233	194.6	0.95	292	4.24	2.09e-86	0.7
	chr13-7573	chr13	22032326	22051269	+	27232	194.4	0.725	154	4.47	9.95e-50	0.81
	chr2-26019	chr2	47181936	47195693	+	27231	194.4	0.678	161	4.16	6.03e-47	0.82
	chr1-39409	chr1	156560933	156571780	+	27230	194.4	0.698	153	4.12	3.53e-46	0.79
	chr19-7423	chr19	18132481	18169378	+	27229	194.3	0.629	262	5.72	8.74e-121	0.78
	chr13-14464	chr13	110390027	110397080	+	27228	194.3	0.865	94	4.3	6.33e-30	0.84
	chr11-8192	chr11	85780434	85781308	+	27227	194.2	0.705	334	4.56	6.19e-244	0.71
	chr12-1185	chr12	26427222	26428395	+	27226	194.2	0.643	623	4.4	8.54e-202	0.58
	chr20-2990	chr20	6103000	6104670	+	27225	194.2	0.674	419	4.23	1.39e-124	0.66
	chr1-62713	chr1	204182442	204196253	+	27224	194.2	0.621	104	4.06	7.34e-32	0.85
	chr11-352	chr11	128391722	128393070	+	27223	194	0.635	926	4.2	7.56e-272	0.53
	chr11-52945	chr11	65547621	65560039	+	27222	194	0.756	81	7.81	6.99e-102	0.91
	chr4-31161	chr4	151925165	151937767	+	27221	194	0.772	72	4.35	1.68e-23	0.84
	chr7-1394	chr7	30633827	30635150	+	27220	193.9	0.847	530	4.03	7.42e-149	0.61
	chr8-9946	chr8	72165369	72176629	+	27219	193.9	0.788	215	4.17	4.46e-63	0.74
	chr12-2209	chr12	123010749	123012099	+	27218	193.9	0.571	521	4.74	3.84e-177	0.6
	chr17-10607	chr17	16283691	16290528	+	27217	193.8	0.642	276	4.08	9.25e-80	0.76
	chr12-35520	chr12	47408536	47428606	+	27216	193.7	0.685	110	4.67	8.64e-38	0.82
	chr19-7043	chr19	56135760	56153098	+	27215	193.7	0.742	270	22.44	3.32e-253	0.82
	chr1-84547	chr1	38312517	38331934	+	27214	193.6	0.716	78	4	1.19e-24	0.85
	chr17-5816	chr17	38803563	38804841	+	27213	193.6	0.698	372	4.75	8.7e-134	0.69
	chr16-11026	chr16	87490526	87498914	+	27212	193.6	0.579	166	4.33	2.14e-55	0.8
	chr11-570	chr11	68147355	68148591	+	27211	193.5	0.551	839	4.1	5.04e-239	0.5
	chr9-5567	chr9	99382391	99389829	+	27210	193.4	0.45	272	4.31	1.72e-85	0.71
	chr5-23945	chr5	137666632	137674028	+	27209	193.4	0.478	137	4.34	3.34e-44	0.8
	chr1-3367	chr1	24306583	24308029	+	27208	193.4	0.452	496	4.33	4.49e-151	0.63
	chr17-23742	chr17	62803695	62812764	+	27207	193.4	0.374	159	4.09	1.26e-46	0.77
	chr5-45745	chr5	52083714	52097048	+	27206	193.4	0.355	81	4.23	1.78e-31	0.82
	chr19-44196	chr19	7953038	7969630	+	27205	193.4	0.341	60	4.01	2.93e-18	0.89
	chr8-4950	chr8	19170680	19183625	+	27204	193.3	0.421	310	4.91	1.48e-117	0.69
	chr11-12026	chr11	3818105	3830280	+	27203	193.3	0.439	271	4.01	1.69e-82	0.76
	chr1-146982	chr1	149214973	149231300	+	27202	193.3	0.56	44	4.01	1.36e-14	0.85
	chr6-3783	chr6	42896370	42898323	+	27201	193.3	0.582	368	4.17	2.15e-107	0.69
	chr6-10968	chr6	25962596	25972181	+	27200	193.2	0.791	225	4.35	2.24e-69	0.81
	chr18-414	chr18	3665194	3666430	+	27199	193.1	0.776	528	4.5	1.01e-169	0.62
	chr17-11673	chr17	42976265	42984115	+	27198	193.1	0.788	263	4.27	2.57e-86	0.75
	chr2-245	chr2	182655649	182656911	+	27197	193	0.98	770	4.38	7.58e-238	0.57
	chr17-36237	chr17	79626296	79634376	+	27196	193	1.148	107	4.47	4.77e-38	0.82
	chr7-2772	chr7	16961255	16975660	+	27195	192.8	1.077	426	4.31	4.14e-137	0.63
	chr10-49446	chr10	11580938	11595107	+	27194	192.8	1.227	65	4.57	9.14e-23	0.85
	chr22-607	chr22	29195502	29197155	+	27193	192.8	1.253	480	4.15	4.5e-140	0.61
	chr11-9005	chr11	119992281	120000127	+	27192	192.7	1.167	318	4.28	1.61e-102	0.69
	chr17-49811	chr17	72199747	72209510	+	27191	192.5	1.149	76	4.8	5.18e-91	0.87
	chr20-6034	chr20	52784928	52797297	+	27190	192.5	0.963	296	4.1	5.72e-87	0.7
	chr10-7448	chr10	79648891	79658974	+	27189	192.3	1.059	266	5.44	3.3e-103	0.72
	chr2-23656	chr2	234465789	234475473	+	27188	192.3	1.1	172	4.54	4.47e-61	0.8
	chr9-1553	chr9	103188941	103191595	+	27187	192.3	1.038	436	4.36	1.63e-137	0.66
	chr15-759	chr15	67223605	67224955	+	27186	192.2	1.169	515	4.25	3.27e-156	0.62
	chr19-9500	chr19	48893493	48903057	+	27185	192.2	1.138	228	4.43	1.99e-71	0.75
	chr11-5051	chr11	66138380	66140236	+	27184	192.1	0.992	416	5.81	1.3e-191	0.66
	chr4-470	chr4	24599209	24606365	+	27183	192.1	0.948	467	4.44	8.41e-149	0.64
	chr12-2542	chr12	11801530	11803304	+	27182	192	1.187	499	4.42	3.04e-156	0.63
	chr10-3920	chr10	75503310	75504537	+	27181	191.8	1.21	354	4.42	2.23e-126	0.7
	chr9-10137	chr9	74909675	74930788	+	27180	191.8	1.407	201	4.26	2.98e-73	0.77
	chr2-14251	chr2	55495693	55519972	+	27179	191.7	1.292	233	4.89	2.11e-86	0.78
	chr5-671	chr5	133860140	133860940	+	27178	191.7	1.253	610	4.09	1.49e-175	0.6
	chr7-6107	chr7	130848680	130858810	+	27177	191.5	1.329	313	4.15	2.23e-91	0.7
	chr2-13139	chr2	208369786	208379489	+	27176	191.5	1.145	243	4.17	2.05e-71	0.78
	chr1-72528	chr1	200628631	200639722	+	27175	191.3	1.44	91	4.58	1.55e-33	0.8
	chr12-14067	chr12	89618798	89631517	+	27174	191.3	1.633	227	4.07	1.04e-65	0.72
	chr1-15083	chr1	46152337	46153687	+	27173	191.3	1.702	278	4.04	7.46e-155	0.73
	chr19-23463	chr19	35598022	35607543	+	27172	191.1	1.49	117	4.39	4.81e-37	0.78
	chr6-58904	chr6	32111959	32122275	+	27171	191	1.523	62	4.14	1.97e-19	0.85
	chr6-2803	chr6	133134273	133135371	+	27170	190.8	1.471	410	4.08	9.02e-128	0.62
	chr3-6940	chr3	141658550	141679448	+	27169	190.6	1.531	310	4.24	2.46e-102	0.68
	chr7-14571	chr7	99745922	99756877	+	27168	190.6	1.574	195	4.71	2.41e-67	0.74
	chr11-4577	chr11	125461605	125463169	+	27167	190.5	1.343	433	4.29	1.88e-132	0.65
	chr3-3871	chr3	160283524	160284652	+	27166	190.5	1.282	389	6.18	2.09e-294	0.68
	chr19-11686	chr19	1406956	1416068	+	27165	190.4	1.061	201	4.15	7.83e-60	0.77
	chr17-15454	chr17	40925118	40935443	+	27164	190.3	0.802	220	4.57	1.06e-71	0.8
	chr5-5247	chr5	132298149	132315416	+	27163	190.3	0.761	322	4.25	9.79e-106	0.68
	chr1-12212	chr1	202557693	202569337	+	27162	190.3	0.937	309	4.23	1.67e-99	0.72
	chr8-7684	chr8	130983964	130997259	+	27161	190.2	0.906	250	4.18	3.86e-84	0.77
	chr3-9457	chr3	48481117	48488961	+	27160	190.1	0.765	269	4.02	4.97e-77	0.72
	chr5-1875	chr5	142784371	142785502	+	27159	190.1	0.722	471	4.91	1.34e-176	0.68
	chr17-12840	chr17	8060169	8077237	+	27158	190.1	0.682	248	5.11	1.34e-105	0.8
	chr7-19555	chr7	73547682	73568757	+	27157	189.9	0.824	159	4.12	7.44e-46	0.79
	chr17-18917	chr17	58156000	58170042	+	27156	189.9	0.76	191	4.69	1.85e-109	0.8
	chr13-4853	chr13	97857666	97864931	+	27155	189.9	0.726	203	4.14	9.42e-64	0.73
	chr7-20409	chr7	35031559	35044184	+	27154	189.8	0.987	154	4.71	1.87e-54	0.84
	chr6-3263	chr6	64281839	64284194	+	27153	189.8	1.094	388	4.83	3.87e-150	0.68
	chr7-13114	chr7	72971051	73002433	+	27152	189.7	0.834	208	4.17	1.52e-61	0.75
	chr3-4205	chr3	119814035	119815132	+	27151	189.7	1.136	377	4.16	2.14e-166	0.66
	chr16-59722	chr16	1457868	1471669	+	27150	189.7	1.171	36	4.79	6.03e-15	0.92
	chr1-112326	chr1	2105928	2126876	+	27149	189.5	1.157	59	6.21	1.54e-28	0.84
	chr11-26853	chr11	59304345	59312908	+	27148	189.4	1.177	153	4.19	3.3e-45	0.79
	chr16-32326	chr16	86768106	86800078	+	27147	189.4	1.136	68	4.59	8.07e-24	0.87
	chr9-9691	chr9	130763594	130769839	+	27146	189.1	1.122	206	4.44	4.27e-68	0.79
	chr11-4676	chr11	17098639	17100013	+	27145	189.1	1.054	430	4.68	1.44e-147	0.69
	chr22-1397	chr22	32145546	32149858	+	27144	189.1	0.778	374	4.23	2.46e-110	0.66
	chr14-6489	chr14	103827679	103852599	+	27143	189.1	0.636	238	4.89	1.14e-82	0.76
	chr6-8884	chr6	35359361	35369838	+	27142	189	0.771	252	4.01	4.29e-73	0.72
	chr11-24794	chr11	6494769	6503426	+	27141	189	0.483	164	5.31	5.72e-64	0.8
	chr9-27331	chr9	135812370	135820752	+	27140	189	0.52	97	4.52	2.79e-36	0.84
	chr7-5527	chr7	16843905	16851855	+	27139	189	0.699	328	4.04	2.61e-95	0.69
	chr7-39175	chr7	158642620	158657282	+	27138	189	0.789	89	7.14	2.37e-42	0.83
	chr2-15347	chr2	101384137	101397212	+	27137	188.9	0.818	224	4.47	1.34e-72	0.73
	chr7-1474	chr7	123388124	123389752	+	27136	188.8	0.917	520	4.17	1.14e-152	0.63
	chr1-134563	chr1	23330923	23346931	+	27135	188.8	0.942	48	4.19	1.46e-15	0.89
	chr20-14621	chr20	39944927	39970057	+	27134	188.6	0.912	163	4.24	6.08e-50	0.81
	chr9-6391	chr9	129829594	129838246	+	27133	188.6	0.967	255	4.22	9.14e-78	0.7
	chr2-8398	chr2	235111528	235121173	+	27132	188.5	0.861	301	4.38	2.76e-95	0.75
	chr5-8982	chr5	147272880	147286078	+	27131	188.4	0.816	251	4.6	3.55e-88	0.78
	chr7-2140	chr7	106358128	106359679	+	27130	188.4	0.987	466	4.26	5.95e-140	0.65
	chr8-601	chr8	94885745	94886865	+	27129	188.4	0.813	676	4.02	3.68e-189	0.56
	chr20-2611	chr20	30326394	30327779	+	27128	188.3	0.87	446	4.15	2.8e-135	0.65
	chr5-1456	chr5	90607063	90608463	+	27127	188.3	0.781	508	4.04	8.64e-149	0.6
	chr1-14459	chr1	156697750	156710910	+	27126	188.3	0.7	284	4.31	1.72e-85	0.75
	chr10-8407	chr10	14620018	14629914	+	27125	188.1	0.765	249	4.21	2.97e-74	0.72
	chr1-2057	chr1	78444066	78445225	+	27124	188.1	0.779	570	5.81	5.38e-256	0.63
	chr1-5098	chr1	235132761	235134186	+	27123	188	0.738	436	4.11	5.44e-134	0.64
	chr8-15554	chr8	145690209	145704540	+	27122	188	0.871	160	4.67	3.34e-59	0.75
	chr2-2586	chr2	48132115	48134512	+	27121	187.9	0.883	453	4.94	5.14e-169	0.67
	chr6-5467	chr6	6749894	6759927	+	27120	187.9	0.84	317	4.09	1.91e-90	0.69
	chr16-11063	chr16	30596252	30622180	+	27119	187.9	0.921	166	4.3	4.26e-51	0.74
	chr20-2882	chr20	34252061	34253347	+	27118	187.9	0.884	427	4.34	1.01e-130	0.66
	chr15-4467	chr15	66161453	66162784	+	27117	187.7	0.889	279	5.27	3.17e-207	0.75
	chr14-15361	chr14	35825017	35844149	+	27116	187.7	0.947	133	4.26	2.67e-41	0.81
	chr2-21523	chr2	43653827	43666681	+	27115	187.6	0.977	183	4.09	2.44e-105	0.79
	chr11-827	chr11	93474121	93475213	+	27114	187.5	0.955	765	4.21	1.47e-228	0.55
	chr19-14906	chr19	50708725	50719176	+	27113	187.4	0.997	170	5.67	1.57e-94	0.77
	chr17-11784	chr17	60241558	60265936	+	27112	187.4	0.822	261	4.42	3.22e-83	0.73
	chr14-1457	chr14	54954787	54956311	+	27111	187.3	0.837	449	5.12	9.96e-170	0.65
	chr12-3151	chr12	112035879	112038285	+	27110	187.3	0.645	465	4.28	4.31e-141	0.65
	chr12-13095	chr12	64845454	64853794	+	27109	187.2	0.612	237	4.22	1.36e-79	0.76
	chr19-3111	chr19	6766271	6773209	+	27108	187.2	0.539	391	4.74	6.85e-159	0.63
	chr1-3150	chr1	245027092	245028491	+	27107	187.2	0.484	505	4.42	1.2e-157	0.62
	chr11-4882	chr11	77750874	77762751	+	27106	187.2	0.509	422	4.84	7.48e-145	0.65
	chr11-5789	chr11	69048219	69055627	+	27105	187.2	0.452	393	5.06	2.45e-149	0.67
	chr1-27934	chr1	31886163	31895655	+	27104	187.1	0.653	195	4.51	6.44e-67	0.8
	chr1-47058	chr1	89449977	89459324	+	27103	187.1	0.673	133	4.36	4.74e-41	0.81
	chr9-657	chr9	99181221	99182616	+	27102	187.1	0.701	550	4.25	3.92e-174	0.62
	chr16-812	chr16	70557129	70558400	+	27101	187	0.77	491	4.71	3.07e-179	0.62
	chr22-369	chr22	41843017	41844325	+	27100	187	0.881	550	4.48	1.25e-173	0.66
	chr12-32523	chr12	58138336	58146179	+	27099	186.8	0.933	120	4.19	5.46e-50	0.8
	chr4-13856	chr4	6910704	6920168	+	27098	186.8	0.893	131	4.15	1.02e-40	0.8
	chr11-7541	chr11	62555007	62559430	+	27097	186.8	0.903	348	4.31	1.13e-114	0.73
	chr2-6168	chr2	25194063	25195645	+	27096	186.7	0.82	341	4.15	1.47e-98	0.73
	chr1-2602	chr1	224685649	224686747	+	27095	186.6	0.757	533	4.07	2.13e-160	0.62
	chr15-14101	chr15	79222898	79244410	+	27094	186.5	0.652	141	5.33	5.96e-62	0.8
	chr14-212	chr14	61570020	61571040	+	27093	186.5	0.765	718	4.27	1.12e-222	0.62
	chr13-473	chr13	31190723	31192363	+	27092	186.5	0.75	479	4.03	2.08e-135	0.65
	chr5-12002	chr5	72733057	72745138	+	27091	186.5	0.672	214	4.26	5.26e-69	0.74
	chr15-48341	chr15	40650086	40675508	+	27090	186.5	0.583	45	4.06	6.31e-14	0.81
	chr10-10819	chr10	22604759	22615314	+	27089	186.4	0.86	216	4.53	6.11e-82	0.74
	chr14-3038	chr14	74317840	74319399	+	27088	186.3	0.846	341	4.33	4.28e-108	0.7
	chr20-5645	chr20	46081639	46094236	+	27087	186.3	0.851	308	4.52	8.07e-100	0.74
	chr13-4342	chr13	110514523	110536019	+	27086	186.2	0.946	215	4.16	3.89e-64	0.75
	chr16-7028	chr16	69206898	69222028	+	27085	186.2	0.989	217	4.02	6.75e-69	0.72
	chr12-4547	chr12	43354702	43363782	+	27084	186	0.98	402	4.62	1.76e-141	0.67
	chr6-50048	chr6	163826768	163837855	+	27083	185.9	0.794	73	4.84	1.84e-26	0.85
	chr2-1617	chr2	55844063	55845443	+	27082	185.9	0.957	516	4.64	8.91e-169	0.64
	chr6-10249	chr6	27440254	27447482	+	27081	185.9	0.975	234	4.68	1.64e-81	0.75
	chr20-1340	chr20	48808351	48809769	+	27080	185.8	0.941	578	4.84	7.56e-199	0.61
	chr16-10589	chr16	10831179	10838594	+	27079	185.8	0.614	171	4.85	1.61e-65	0.78
	chr2-84909	chr2	20700787	20727102	+	27078	185.8	0.93	61	4.28	7.86e-20	0.84
	chr11-10217	chr11	19733446	19745147	+	27077	185.6	1.1	297	4.57	3.27e-98	0.76
	chr2-29265	chr2	37915878	37939223	+	27076	185.6	1.185	149	4.76	5.61e-57	0.76
	chr1-6422	chr1	84970917	84972877	+	27075	185.6	1.274	403	4.23	1.85e-119	0.65
	chr7-9958	chr7	65215472	65236525	+	27074	185.6	1.384	244	4.72	2.01e-84	0.77
	chr21-5798	chr21	38337770	38363106	+	27073	185.3	1.684	127	4.14	2.89e-38	0.79
	chr5-12694	chr5	142224560	142237602	+	27072	185.2	1.743	208	4.06	1.37e-60	0.79
	chr12-8662	chr12	58282740	58290763	+	27071	185.1	1.768	298	4.28	1.1e-90	0.71
	chr7-1961	chr7	44835517	44837150	+	27070	185	1.776	479	5.03	4.37e-178	0.65
	chr10-5085	chr10	81194972	81204719	+	27069	184.9	1.826	319	4.75	5.35e-108	0.67
	chr16-1547	chr16	578433	585453	+	27068	184.7	1.544	410	4.7	1.38e-135	0.7
	chrX-1102	chrX	77151262	77166654	+	27067	184.5	1.366	292	4.71	6.26e-104	0.75
	chr21-48	chr21	34914596	34915622	+	27066	184.5	1.462	696	5.16	8.22e-262	0.58
	chr6-21234	chr6	34713350	34725684	+	27065	184.4	1.354	149	5.76	2.24e-66	0.8
	chr16-3983	chr16	11890423	11904788	+	27064	184.4	1.25	288	5.51	3.63e-141	0.71
	chr4-1088	chr4	24585239	24586737	+	27063	184.3	1.011	383	4.03	4.32e-108	0.64
	chr20-3745	chr20	57225865	57227125	+	27062	184.3	0.776	379	4.28	4.48e-161	0.67
	chr10-5450	chr10	74113787	74124691	+	27061	184.1	0.791	310	4.41	3.13e-95	0.69
	chr2-2306	chr2	153573602	153575093	+	27060	184.1	0.917	468	5.27	4.81e-192	0.64
	chr22-2437	chr22	36044367	36045407	+	27059	184.1	0.829	297	4.77	3.14e-149	0.76
	chr5-25289	chr5	134463048	134477182	+	27058	184	0.909	132	5.2	7.28e-60	0.81
	chr19-4102	chr19	39420676	39422196	+	27057	184	0.902	347	4.14	3.51e-104	0.67
	chr7-10425	chr7	77038473	77046293	+	27056	184	0.615	238	4.42	1.89e-75	0.72
	chr6-42011	chr6	160389370	160410355	+	27055	183.8	0.654	86	4.01	1.97e-31	0.86
	chr9-8924	chr9	3526052	3527215	+	27054	183.8	0.6	216	6.83	3.89e-286	0.74
	chr3-2611	chr3	171757453	171759147	+	27053	183.7	1.005	442	4.2	5.22e-148	0.61
	chr1-19537	chr1	15672230	15679529	+	27052	183.7	1.002	242	4.1	2.18e-70	0.73
	chr3-2546	chr3	170587172	170588422	+	27051	183.7	0.948	446	4.3	1.65e-134	0.61
	chr11-2093	chr11	104838741	104839829	+	27050	183.7	0.81	577	4.26	6.13e-176	0.61
	chr11-13501	chr11	72852782	72864852	+	27049	183.7	0.81	253	4.25	8.79e-97	0.71
	chr4-1278	chr4	56042408	56051052	+	27048	183.4	0.698	367	4.34	1.44e-116	0.63
	chr1-7202	chr1	155278006	155279434	+	27047	183.4	0.881	386	5.07	4.57e-162	0.7
	chr20-2574	chr20	60961264	60962902	+	27046	183.3	0.877	448	4.31	3.16e-136	0.64
	chr11-3883	chr11	71751879	71753287	+	27045	183.3	0.933	461	4.31	9.6e-148	0.6
	chr1-13785	chr1	110089188	110091607	+	27044	183.3	1.033	291	4.63	5.98e-103	0.71
	chr10-64282	chr10	17547068	17555298	+	27043	183.3	0.586	50	4.03	2.38e-16	0.86
	chr16-12515	chr16	3313315	3333962	+	27042	183.2	0.602	153	5.22	1.07e-59	0.77
	chr5-2371	chr5	1800116	1801954	+	27041	183.2	0.581	437	4.99	8.24e-172	0.62
	chr8-15819	chr8	40056626	40066800	+	27040	183.1	0.62	158	4.43	5.7e-53	0.8
	chr4-1209	chr4	140004396	140006131	+	27039	183	0.83	373	5.25	2.51e-162	0.69
	chr9-3325	chr9	125026425	125027975	+	27038	183	1.018	338	4.16	1.79e-99	0.69
	chr3-6045	chr3	43221042	43232948	+	27037	183	0.837	328	4.25	1.73e-98	0.7
	chr7-5406	chr7	128694174	128695567	+	27036	183	0.834	331	4.28	6.58e-101	0.71
	chrX-23022	chrX	106953810	106986140	+	27035	182.9	0.792	53	4.62	1.42e-29	0.87
	chr2-1194	chr2	208393684	208395749	+	27034	182.8	0.704	553	4.79	3.02e-200	0.64
	chr16-2027	chr16	74329934	74331401	+	27033	182.6	0.753	374	4.12	1.65e-108	0.71
	chr5-15064	chr5	98355476	98369608	+	27032	182.6	0.738	187	4.13	3.33e-55	0.76
	chr8-4808	chr8	145747380	145755008	+	27031	182.6	0.837	315	4.57	4.27e-108	0.69
	chr12-11413	chr12	92932570	92945776	+	27030	182.6	0.775	257	4.34	6.69e-80	0.74
	chr8-1105	chr8	94948498	94956805	+	27029	182.5	0.89	571	4.67	1.06e-196	0.57
	chr19-14287	chr19	16293447	16309107	+	27028	182.5	0.758	176	4.04	3.47e-50	0.81
	chr5-3181	chr5	68813243	68823901	+	27027	182.5	0.894	396	4.4	6.3e-122	0.68
	chr2-16998	chr2	27593705	27604064	+	27026	182.4	0.952	211	4.43	3.63e-79	0.73
	chr12-22570	chr12	113652356	113660155	+	27025	182.4	0.894	162	5.12	6.93e-67	0.8
	chr8-3964	chr8	42910784	42912528	+	27024	182.2	0.879	343	4.77	1.29e-122	0.7
	chr5-4830	chr5	60457591	60458949	+	27023	182.1	0.818	335	4.02	2.52e-96	0.71
	chr10-41070	chr10	123861732	123873214	+	27022	182	0.869	78	4.11	2.53e-23	0.83
	chr9-31640	chr9	138354709	138372844	+	27021	182	0.765	85	4.02	9.8e-25	0.86
	chr16-2202	chr16	58663075	58664485	+	27020	182	0.783	363	4.19	5.46e-109	0.69
	chr21-2410	chr21	37431894	37442890	+	27019	182	0.656	220	4.1	8.04e-67	0.75
	chr2-2384	chr2	31607058	31608470	+	27018	182	0.638	464	4.07	2.44e-131	0.68
	chr1-32041	chr1	223842012	223854197	+	27017	181.9	0.524	178	4.06	1.53e-53	0.76
	chr5-4726	chr5	176730936	176740106	+	27016	181.9	0.54	338	4.97	2.9e-138	0.7
	chr13-1996	chr13	20531704	20534062	+	27015	181.9	0.541	308	4.16	5.02e-91	0.7
	chr15-960	chr15	44719373	44720460	+	27014	181.8	0.548	482	7.54	0	0.65
	chr1-19269	chr1	156251636	156265496	+	27013	181.7	0.788	243	4.23	1.1e-79	0.72
	chr19-2499	chr19	54959601	54961289	+	27012	181.7	0.934	428	4.7	1.61e-143	0.67
	chr7-31334	chr7	75563579	75587301	+	27011	181.7	0.967	109	4.21	2.3e-33	0.81
	chr10-21166	chr10	18939926	18948936	+	27010	181.6	1.029	137	4.83	9.89e-54	0.84
	chr17-16691	chr17	75826213	75839623	+	27009	181.6	1.061	208	4.27	6.92e-66	0.74
	chr9-474	chr9	136009489	136010620	+	27008	181.4	1.183	594	4.57	4.66e-192	0.62
	chr1-15977	chr1	145470029	145477964	+	27007	181.3	1.192	270	4.79	3.98e-96	0.74
	chr20-2013	chr20	36155793	36156633	+	27006	181.3	1.143	497	4.12	1.89e-181	0.63
	chr19-2864	chr19	51869176	51870744	+	27005	181.2	1.328	406	4.02	3.57e-113	0.67
	chr14-2903	chr14	24582718	24584269	+	27004	181.1	1.289	347	4.12	4.02e-102	0.67
	chr9-17648	chr9	99093204	99102821	+	27003	181	1.089	139	4.03	7.89e-41	0.8
	chr19-28703	chr19	47746950	47761298	+	27002	180.9	0.971	97	4.29	1.52e-35	0.86
	chr1-21948	chr1	197743730	197753603	+	27001	180.9	1.04	226	4.45	5.37e-76	0.72
	chr11-6219	chr11	118271579	118272884	+	27000	180.8	1.142	380	4.07	2.34e-109	0.69
	chr6-16927	chr6	26172261	26183779	+	26999	180.8	0.927	175	4.27	2.92e-91	0.8
	chr1-13762	chr1	33116112	33117429	+	26998	180.7	0.991	291	5.07	3.55e-180	0.77
	chr12-9100	chr12	57623432	57634320	+	26997	180.7	0.988	291	7.29	3.41e-218	0.74
	chr6-11706	chr6	47382135	47388996	+	26996	180.6	1.034	217	4.22	1.25e-66	0.76
	chr1-68219	chr1	203619868	203643333	+	26995	180.5	0.829	96	4.84	5.32e-34	0.78
	chr18-5859	chr18	47375100	47386251	+	26994	180.5	0.833	146	4.05	1.67e-42	0.8
	chr1-26315	chr1	150240718	150267035	+	26993	180.3	0.856	202	4.22	1.82e-61	0.79
	chr14-4007	chr14	73524430	73526072	+	26992	180.3	0.943	301	4.25	4.41e-100	0.7
	chr1-58307	chr1	205894715	205903674	+	26991	180.2	0.872	111	4.54	4.38e-36	0.82
	chr4-2199	chr4	40057791	40059526	+	26990	180.2	0.744	312	4.88	1.35e-152	0.72
	chr15-1016	chr15	42565343	42566714	+	26989	180.2	0.804	476	5.94	1.03e-290	0.69
	chr2-1627	chr2	201753498	201754886	+	26988	180.2	0.565	515	4.71	1.21e-176	0.64
	chr5-15271	chr5	148818919	148832016	+	26987	180.1	0.619	186	5.04	2.03e-74	0.76
	chr20-14622	chr20	4527029	4537028	+	26986	180	0.769	163	4.03	1.9e-48	0.81
	chr20-629	chr20	61371240	61372447	+	26985	180	1.003	731	4.39	1.04e-229	0.57
	chr21-1371	chr21	27106874	27108467	+	26984	180	1.05	283	4.49	4.2e-120	0.73
	chr9-700	chr9	86594615	86595565	+	26983	179.9	0.998	541	5.17	8.78e-243	0.64
	chr3-15949	chr3	152927803	152940197	+	26982	179.9	0.838	204	4.07	3.39e-59	0.74
	chr15-6905	chr15	80880610	80889510	+	26981	179.7	0.818	224	4.34	1.85e-70	0.76
	chr14-2839	chr14	23563902	23565484	+	26980	179.6	0.81	351	4.12	2.87e-101	0.69
	chr19-24810	chr19	5679784	5691400	+	26979	179.6	0.781	111	4.1	3.93e-34	0.84
	chr4-1482	chr4	56813761	56815792	+	26978	179.5	0.781	353	4.1	7.21e-109	0.69
	chr1-17017	chr1	219047200	219061396	+	26977	179.5	0.725	261	4.3	1.17e-80	0.76
	chr16-5966	chr16	1821870	1833704	+	26976	179.5	0.516	237	4.66	1.13e-85	0.79
	chr12-7926	chr12	49524159	49525200	+	26975	179.5	0.497	312	4.04	2.49e-118	0.72
	chr10-24342	chr10	4005055	4021161	+	26974	179.4	0.695	123	4.01	3.63e-36	0.79
	chr11-21247	chr11	74459490	74466539	+	26973	179.4	0.682	185	4.34	1.29e-57	0.75
	chr10-12721	chr10	1094994	1102713	+	26972	179.4	0.695	196	4.17	1.57e-69	0.78
	chr12-26627	chr12	48290182	48299207	+	26971	179.4	0.692	142	4.09	5.76e-43	0.8
	chr10-61457	chr10	115604302	115614938	+	26970	179.3	0.894	53	4.77	1.22e-19	0.92
	chr17-10175	chr17	6543938	6555381	+	26969	179.1	0.854	283	6.15	1.38e-148	0.83
	chr3-619	chr3	52251445	52252397	+	26968	179.1	0.912	650	4.4	7.4e-201	0.59
	chr2-17919	chr2	1724799	1734895	+	26967	179.1	0.934	205	4.04	4.62e-58	0.79
	chr19-52585	chr19	2599103	2627535	+	26966	179.1	0.966	49	5.66	3.09e-23	0.86
	chr11-11381	chr11	73587134	73588475	+	26965	178.9	0.876	280	4.59	3.51e-120	0.73
	chr9-8488	chr9	110810792	110819111	+	26964	178.9	0.629	221	4.91	8.23e-85	0.76
	chr16-6626	chr16	69364734	69374407	+	26963	178.8	0.649	224	4.52	1.95e-80	0.74
	chr16-4452	chr16	56658971	56677393	+	26962	178.8	0.644	274	4.09	8.17e-79	0.69
	chr11-4045	chr11	128317896	128319199	+	26961	178.8	0.745	454	4.5	3.84e-151	0.62
	chr3-5106	chr3	100754411	100756093	+	26960	178.7	0.523	352	4.27	1.32e-105	0.69
	chr11-26699	chr11	67555439	67573349	+	26959	178.7	0.726	154	5.06	2.66e-57	0.75
	chr11-3263	chr11	61559692	61560486	+	26958	178.7	0.665	493	5.41	2.3e-203	0.67
	chr3-27042	chr3	30722850	30731274	+	26957	178.7	0.633	144	4.23	1.44e-44	0.8
	chr11-12477	chr11	64850905	64864267	+	26956	178.6	0.736	265	4.54	3.65e-87	0.78
	chr2-877	chr2	114040895	114042248	+	26955	178.6	0.671	593	4.13	5.21e-178	0.61
	chr12-29782	chr12	106751429	106764205	+	26954	178.4	0.718	129	4.51	8.36e-71	0.82
	chr6-7023	chr6	31082188	31093065	+	26953	178.4	0.692	283	4	6.57e-80	0.8
	chr12-18679	chr12	1704058	1715334	+	26952	178.4	0.797	188	4.35	2.54e-80	0.76
	chr8-7835	chr8	122754389	122761506	+	26951	178.3	0.735	247	4.26	9.18e-78	0.76
	chr14-10199	chr14	96549802	96584155	+	26950	178.3	0.784	181	4.38	1.12e-56	0.77
	chr15-1827	chr15	85471224	85473802	+	26949	178.2	0.726	395	4.02	8.64e-116	0.69
	chr5-2470	chr5	126111864	126113895	+	26948	178.2	0.746	432	4.45	8.84e-138	0.66
[truncated: 27,020 more rows]
[truncated: 11 more columns]

## Sheet: Figure 2
Figure 2a					Figure 2b													Figure 2c							Figure 2d															Figure 2e
						Time (h)	MIA PaCa-2 Parental			HNRNPF KO			HNRNPF SE Del + KO													Time (h)	FC1245 Parental			Hnrnpf KO			KO + Hnrnpf								Parental	HNRNPF KO
						0	6.97912	6.86083	6.29633	4.5004	4.47971	4.88142	6.88221	5.58857	5.98682											0	7.13144	7.67463	6.61084	5.42542	7.33776	4.61636	11.591	8.50583	9.98015						412	18.9
						4	8.72157	8.59738	7.98552	5.09822	4.94345	5.41662	7.31654	6.67412	7.12148											4	8.47421	9.71722	7.13144	5.94081	8.62282	5.42542	14.439	10.2795	11.591						616.6	168.4
						8	10.3151	9.93384	9.24653	5.4171	5.42892	6.06437	7.51065	7.87438	8.32417											8	10.4091	10.2286	8.47421	7.32422	9.97024	5.94081	18.4263	12.4104	14.439						497.4	0
						12	11.8778	11.4337	10.7322	5.91054	6.06971	6.7474	8.03687	8.89563	9.47071											12	12.2793	12.6113	10.4091	8.80302	11.7913	7.32422	22.3375	15.8384	18.4263						554	0
						16	13.7614	13.5491	12.6825	6.47032	6.65797	7.46067	8.71871	9.85992	10.4653											16	15.6341	15.5683	12.2793	10.3392	14.1824	8.80302	27.7036	19.5604	22.3375							29
						20	15.6852	15.796	14.8471	7.42423	7.53836	8.37705	9.48073	11.2547	11.8951											20	19.0844	18.6198	15.6341	12.0958	17.0644	10.3392	34.0108	23.8268	27.7036
						24	18.4616	18.3698	17.5217	8.39058	8.28872	9.34244	10.3598	13.0847	13.6542											24	23.5976	24.2978	19.0844	14.2672	20.3372	12.0958	40.909	29.7962	34.0108
						28	21.0901	21.6432	20.5969	9.55776	9.25561	10.4754	11.4522	14.698	15.3643											28	29.6101	30.1854	23.5976	17.0478	24.5222	14.2672	49.1498	36.8344	40.909
						32	24.4417	24.9431	23.9505	10.6016	10.2537	11.8018	12.6681	16.0961	16.8508											32	36.1662	37.4919	29.6101	20.5344	29.7443	17.0478	57.0144	45.0291	49.1498
						36	28.3594	28.8306	27.1552	12.1462	11.5796	13.3817	14.2441	18.0095	18.7073											36	43.7244	46.8829	36.1662	23.7517	34.693	20.5344	63.4303	54.6281	57.0144
						40	31.9715	32.9126	31.5636	14.0058	13.1432	15.1295	15.7119	20.4248	21.2277											40	51.8281	56.3369	43.7244	28.371	40.1307	23.7517	70.5506	63.9732	63.4303
						44	36.6446	37.8063	36.2174	16.1762	14.6707	16.8921	17.9105	22.783	23.5842											44	59.5734	66.3712	51.8281	32.7355	45.7489	28.371	76.847	72.5841	70.5506
						48	41.3033	43.0632	40.6797	18.4706	16.344	18.8209	20.1427	25.3248	26.1961											48	68.1519	75.7528	59.5734	38.7622	51.581	32.7355	83.0062	80.1534	76.847
						52	45.8341	47.8164	45.707	21.1539	18.1112	21.0646	22.5744	27.9287	29.0279											52	75.4856	83.8225	68.1519	43.2022	57.3277	38.7622	87.525	86.4168	83.0062
						56	50.1982	53.1852	50.7746	24.1098	20.2888	23.6994	25.1645	30.8191	31.676											56	82.2117	90.1323	75.4856	49.0556	63.9839	43.2022	90.8701	91.1985	87.525
						60	55.6135	59.2086	56.3081	27.1998	22.7489	26.6485	28.234	33.9291	34.7975											60	87.7568	94.0861	82.2117	53.8869	68.7049	49.0556	93.6838	94.5426	90.8701
						64	60.8527	64.8989	61.8573	31.2053	25.3855	29.3415	31.8013	37.3253	38.4983											64	91.8804	96.6854	87.7568	59.3619	73.6937	53.8869	95.8218	96.966	93.6838
						68	66.2527	70.5447	67.3908	35.0762	28.0747	32.6646	35.5566	40.9023	42.4877											68	94.6649	98.2175	91.8804	65.2009	78.7521	59.3619	97.5489	98.2994	95.8218
						72	70.9712	75.8827	72.4542	38.5236	31.1379	36.1879	39.5842	44.7585	46.2357
						76	76.1368	80.8466	77.7329	42.8938	34.0936	40.1185	43.5948	48.6992	50.0184											Replicate 2 of this experiment was performed in combination with replicate 1 of the experiment in Figure 6c; therefore, the same values for the Parental are used
						80	81.0208	85.2167	81.9187	45.8909	37.2446	44.0293	47.3037	52.1862	53.8679											Replicate 3 of this experiment was performed in combination with replicate 1 of the experiment in Figure 3g; therefore, the same values for the Parental and Hnrnpf KO are used
						84	84.9581	88.8926	85.7073	49.9209	40.6653	47.7712	51.5074	55.9512	57.6257
						88	88.2545	91.6283	89.1063	53.7894	44.3445	51.4978	55.5773	59.8164	61.2373
						92	90.8395	94.1885	91.8483	58.1208	47.9662	55.19	59.5953	63.1294	65.3425
						96	92.7522	95.8457	93.6939	62.7597	51.3854	58.643	63.2679	66.3847	68.8557
						100	94.1419	97.0547	95.2036	67.2613	54.6093	61.6621	66.8106	69.2976	71.8373

## Sheet: Figure 3
Figure 3a						Figure 3c										Figure 3d						Figure 3e						Figure 3f							Figure 3g
	Downregulated in human KD	Downregulatd in mouse KO	eCLIP Targets				Gene Name	Control siRNA			HNRNPF siRNA						Parental	HNRNPF KO	PRMT1 KO				Parental	Hnrnpf KO	KO + Hnrnpf											Time (h)	Parental			Hnrnpf KO			KO + Prmt1
	HNRNPF	WDR43	ATN1				HNRNPF	80.4541	123.109	96.4366	14.3436	7.91928	13.4987				100	43.5644	3.0303				0.74543	0.497177	0.584238											0	6.61084	5.44749	4.26003	4.61636	5.12205	4.71786	8.80651	7.1525	8.53397
	KRT13	PPP1R14B	ZNF219				PRMT1	77.0342	118.318	104.647	40.9258	52.4489	56.2116				100	68.75	5.12821				0.85731	0.227905	0.701006											4	7.13144	7.06138	5.66548	5.42542	6.30149	5.96036	10.3658	8.63748	11.2033
	RARRES1	RPSA	MSI2														100	68.2927	1.49254				1.39726	0.234516	0.956484											8	8.47421	8.45811	7.67463	5.94081	7.61541	7.33776	12.0687	10.0927	13.5963
	HPGD	RPL28	LMNB1																				0.862142	0.296625	0.751798											12	10.4091	10.3636	9.71722	7.32422	8.3965	8.62282	15.3442	11.4898	15.6496
	ST3GAL5	UBB	SCARNA17																				1.12387	0.281598	0.758298											16	12.2793	12.9086	10.2286	8.80302	9.8262	9.97024	18.9735	13.8358	17.3988
	COL12A1	NACA	AKIRIN1																				1.01399	0.358017	0.738035											20	15.6341	16.0755	12.6113	10.3392	12.0934	11.7913	23.4185	17.0556	20.6168
	HIST1H2AC	SLC16A1	PHACTR2																																	24	19.0844	20.4511	15.5683	12.0958	14.2848	14.1824	28.7087	20.6394	25.5678
	NEAT1	PTMA	RP11-429J17.8																																	28	23.5976	25.9686	18.6198	14.2672	16.7559	17.0644	35.1145	25.6719	30.9742
	PLAT	PSMC5	KDM6B																																	32	29.6101	32.7623	24.2978	17.0478	19.9827	20.3372	42.4481	31.2281	37.6388
	EPHA7	NOP58	PSMC4																																	36	36.1662	41.2565	30.1854	20.5344	23.8801	24.5222	50.0076	37.4511	45.304
	HIST1H2BK	RPLP0	PLXNA1																																	40	43.7244	51.0327	37.4919	23.7517	28.5612	29.7443	57.212	44.3961	53.2096
	RASL11A	PIM3	MRPS2																																	44	51.8281	61.4072	46.8829	28.371	34.3724	34.693	64.5082	51.5617	61.6329
	MMP28	WDR74	CDC42																																	48	59.5734	71.4029	56.3369	32.7355	39.8298	40.1307	71.5718	59.6278	69.205
	DOK5	STOM	SUPT6H																																	52	68.1519	80.3498	66.3712	38.7622	45.8249	45.7489	80.0203	67.8432	76.5481
	RPL32	EIF1AD	MEIS2																																	56	75.4856	87.3539	75.7528	43.2022	50.7681	51.581	85.9356	76.3733	83.2377
	ASS1	PCBD1	RCN1																																	60	82.2117	92.3332	83.8225	49.0556	56.1748	57.3277	91.1546	84.9317	89.1364
	SORD	RPL5	SGPL1																																	64	87.7568	95.5613	90.1323	53.8869	62.0556	63.9839	94.8185	91.4398	93.6849
	SLITRK6	F2RL1	EIF5A																																	68	91.8804	97.4719	94.0861	59.3619	67.7596	68.7049	97.3291	95.6603	96.5079
	CLDN2	NAP1L4	FASTK																																	72	94.6649	98.5899	96.6854	65.2009	73.3117	73.6937	98.7401	97.9463	98.4413
	RAP2B	SPTSSA	PPP1R37																																	76	96.5262	99.1042	98.2175	70.2628	78.6455	78.7521	99.3837	98.929	99.3505
	SLC40A1	MRPL30	GOLGA3
	USP12	IDH1	RP11-407N17.3																																	Replicate 1 of this experiment was performed in combination with replicate 3 of the experiment in Figure 2d; therefore, the same values for the Parental and Hnrnpf KO are used
	UGT1A1	1110057K04RIK	TOB1
	RBM3	TMCO1	CACNB3
	SAPCD2	CSNK1G2	FOXO3
	ARPC2	ATP2B1	UGT1A5
	GSTM4	SIVA1	ARPC4
	RN7SL2	SFR1	CCND1
	FAM105A	GSTO1	ZNF384
	AKR1C3	D15ERTD621E	C6orf47
	HK2	SCARA3	MED13
	IQGAP2	AHSA1	ROCK2
	ARHGAP20	ICAM1	GNPTG
	NTAN1	PAK2	IRS2
	CDH11	SC5D	CAMSAP1
	ABHD14B	ERCC6L	ZSCAN9
	ID3	PSMD12	C16orf52
	COBLL1	MRPL11	FXYD3
	ALDH1L1	RPS26	TNRC18
	PTMA	KRTCAP2	C1QTNF6
	RPL21	NDUFB3	CTD-2281E23.2
	KITLG	PDCD6	NUCKS1
	FOSL2	VCAM1	MZF1
	HIST1H1C	ARF2	TXN
	HIST2H2BE	RFC2	PEX5
	CABLES1	NDUFS8	RFX3
	WBP1L	GEMIN6	VSIG2
	TMEM141	LSM1	ARHGAP23
	CENPF	LIMD1	KCNIP2
	LIPA	RPF2	LEMD1
	GOLIM4	TOMM22	UGT1A8
	ADCY6	CNBP	LIG4
	HNRNPUL2	GCAT	CGGBP1
	AKR1C2	NUDT2	ACAP3
	SPP1	CRIPT	COASY
	KRT4	CD2AP	ANKS1A
	LMO4	CCDC41	RPS11
	RP11-174G6.5	FIS1	FOXK2
	TSFM	CLPP	ZNF768
	FBLN1	ZFP7	RABEP1
	DHRS9	TNFRSF21	RAE1
	PPP1R12B	NPM1	WDR20
	C19orf43	NDUFC2	FIZ1
	RALGAPA2	ESYT2	CHD2
	GFOD1	ISCU	ANKS6
	MORC4	S100A10	TFDP1
	C2CD5	ATPIF1	BCL2L2
	RPIA	S100A1	KLHDC3
	RPL27A	CCND1	STEAP3
	POU4F1	NAA38	CARHSP1
	UGT1A10	UTP11L	RASA1
	BTG2	DAD1	RP11-613M10.9
	SP6	GM4202	RAPSN
	FRYL	2310011J03RIK	GPX4
	HAS2	CETN2	EHBP1
	ALDH3A1	GLRX3	CMIP
	ATF6B	NDUFA7	DVL1
	LXN	D6WSU163E	ZNF337
	DLG3	AKR1C13	CNOT3
	SHMT2	NIP7	TP53
	TELO2	CLIC1	TFG
	HIST2H4B	ORC6	PRSS22
	APBA1	HEXIM1	TMEM242
	STMN1	CENPK	KRT19
	PTPRB	SDCBP	ALS2CL
	FZD5	SLCO4A1	EPS8L3
	DPYSL3	FAM125A	C9orf37
	OAS1	METTL6	ARHGAP39
	PLA2G4A	DSCR3	RPH3AL
	TAF15	EEF1D	PSD4
	SLC9A2	RASA2	PPP4C
	TSPAN8	MRPL50	SYBU
	SNX5	TMEM147	SUPT5H
	PTCD3	TMEM70	ARL6IP6
	ERP29	M6PR	TOM1L2
	PAIP2B	RAB9	SQSTM1
	CDCA7	RPS9	DRD4
	ABLIM1	NDUFA3	KIAA1522
	CLN6	GLO1	NACC2
	PRPS2	LEPROT	MCM7
	CTDSPL	LAPTM4A	TEN1-CDK3
	HIST1H2BD	MAGT1	CNTROB
	HIST1H2BH	RPS3	SEMA4B
	IQGAP3	SREK1	TRAPPC3
	LYPD6B	NGFRAP1	GRTP1
	ALOX5	ACVR1B	ITPR3
	HADH	1110008F13RIK	FADD
	SERPINB5	PYCR2	PUM2
	CRISP3	RCL1	MBNL2
	C6orf106	VAMP8	TSPAN1
	SFN	MINA	PFN1
	SGK2	POLR2E	DRAM2
	PPARD	TMEM128	POP5
	MAOA	TMEM134	ZNF462
	RBM17	PIN1	OPLAH
	PRPF19	KIF1C	GDI2
	ZNF704	SDHD	JRK
	RPP25	PTMS	GFPT1
	NTS	DNAJB11	CREB3L1
	ADAM10	TMEM164	GNAS
	CSTB	1810013L24RIK	TNKS1BP1
	RPL26	RPL10	ANO9
	TGOLN2	AP2S1	PRKRIP1
	IGFBP5	GRPEL1	ATXN7L3
	TMPRSS4	S100A16	ACTG1
	CYSTM1	2410015M20RIK	RP11-201K10.3
	KDM7A	0610007P22RIK	YAP1
	ADH1C	IGBP1	WDR59
	CHST3	NENF	SDHAP1
	IRF8	MLF2	TP53I13
	BRI3BP	FADS2	TEAD3
	ARRDC4	LSM3	PPP6R3
	ALDH1A3	PSMB2	INPPL1
	EI24	ATG5	OXLD1
	RP11-572P18.1	HDAC3	ZNF740
	EPS8L3	ZFP930	SLC11A2
	KCTD10	RPL41	TMCC1
	CTD-2008A1.2	PSMB1	KDM2A
	KIF20A	RPL22L1	FOXO1
	NCAPD2	LAGE3	MAP3K1
	DMRT2	RPL13A	PICALM
	PLK2	BOD1	WHSC1
	ETHE1	STX7	TSPAN14
	STK38L	SSU72	NT5DC2
	PPM1L	PARD6B	MZT2A
	RN7SL1	ZCRB1	KCNK1
	KIF2C	PSMB6	PPP1R26
	GATA2	TMEM183A	LMNA
	HNRNPA3	IBTK	EIF4B
	WDR55	2410127L17RIK	PNPLA2
	AK4	SNRPE	SHPK
	RBSN	COX8A	CCDC88C
	ERVMER34-1	TIMM21	C11orf80
	ESCO2	PA2G4	SLC22A3
	TFRC	BUD31	PLA2G6
	GCLC	PLEKHA6	FBXO46
	STK40	ZFP277	FKBP10
	VSIG2	MRPS21	CLCN7
	TPP1	PPDPF	KDM3B
	TOPBP1	ZFP593	DCUN1D4
	SFXN2	UGCG	INF2
	RGS16	MVK	MECOM
	FBP1	NDUFAF5	H1F0
	PLEKHS1	TOMM40	PPP1R1B
	BORA	GM10275	CHTF18
	MYO5C	PSMB3	FBRSL1
	PAX7	ARF4	TMEM181
	CASC5	HRSP12	PLXNB1
	WASH5P	TMEM11	ERN2
	CCDC14	SKA1	RBM4
	MYB	DPY19L1	EIF2B5
	PCSK9	DSE	VPS28
	SEL1L3	HMGA1	GMPPA
	EIF3A	BCAP31	CTBP2
	PTGIS	UMPS	TRA2A
	SLC10A2	FBXL5	PFKFB3
	MRPL37	RPL37	DCAF5
	DNAJC11	METTL18	RABL6
	PEX26	SSNA1	MADD
	MAL2	NUDC	RAC1
	TEX261	RSL24D1	ZMYND8
	CENPJ	EXOSC5	CALB1
	PHGR1	CEP19	CCDC47
	UNC5B	MOSPD2	ZNF440
	ADRA2A	PNPT1	ACTB
	HIST1H4H	SPRY2	RP1-253P7.1
	MYBL2	TINAGL1	EPPK1
	HEXA	SARNP	PKP3
	ZBTB44	ARL6IP4	YWHAE
	PLPPR4	NPC2	PRRC2B
	C14orf145	GALE	EEF1D
	RPS25	PSMA3	CTTN
	HMGB2	OST4	RP11-211G23.2
	ABCA12	CHCHD4	DLG1
	RPLP0	MRPL49	ZNF202
	SUPT16H	SERF2	MYO19
	DGAT2	ACSL5	DERL2
	APOBEC3C	ZSCAN12	CCNG2
	SPTLC3	DHRS7B	PCSK7
	CLINT1	DCBLD1	RP11-273G15.2
	TBX3	TCEB2	PTTG1IP
	ERCC5	ENY2	CASR
	SLC4A4	RASSF6	MVP
	CCDC150	AMD1	IQGAP3
	CCDC88A	HYAL2	TRPC4AP
	ATP9B	PPARG	PCF11
	ARHGAP18	FAM103A1	LPHN1
	AP000344.1	SOAT1	OBSCN
	METTL7A	RCHY1	HECTD4
	CENPE	EIF2S1	FAM213A
	GTSE1	TBCA	FAM98B
	KAT2B	SWI5	RAD54L2
	THBS2	9130008F23RIK	DGKA
	WASHC2C	ATAD1	MIER1
	GPSM2	RPS18	PTPN12
	GRHL3	RPL6	WSB2
	PPA1	RSL1D1	TUBGCP6
	LIMA1	TIMMDC1	LTBR
	TXNIP	CLTB	KBTBD2
	MAGOH	MBOAT1	ASH1L
	TRIM27	TIMM8B	CTD-2547E10.2
	ASPM	PPA1	TLN1
	MCM3	5033414D02RIK	FBXO18
	TNFAIP2	AKR1B3	PNKP
	SYNE2	ADPRHL2	KIAA0100
	ABO	ADK	ZFAND3
	KIF13A	EEF1B2	PDCD10
	PHB2	BFAR	JUN
	PPP1R1B	RPS11	ABR
	BCAT2	RPL39	HOXB4
	SLC43A1	SLC35B1	HRH1
	NMT1	AK3	PCNP
	ARF6	HSD17B10	WDR55
	HMMR	AC121821.1	NADK
	RP11-475N22.4	GRPEL2	FAM83H
	NIPAL3	MYEOV2	BCL9L
	TP63	CSDA	KPNA4
	GSS	ENPP1	IMMP2L
	RNF152	CETN3	SETD1A
	FRMD3	POLR2D	RP11-496I9.1
	TMX2	RAB11A	PRELID2
	SCD	ODC1	MYO18A
	PLBD1	HMGN1	SCARB1
	GOLGA7B	HSPA8	SLC50A1
	HMGCS2	RALA	HOXB6
	QARS	2900010M23RIK	CBX5
	ITLN1	GPR180	PAXIP1
	HIST2H2BF	FAM96A	MUC5AC
	ID1	MORC3	XPO1
	TMEM106C	ICT1	ANKRD17
	ITPR2	DGCR6	NME4
	FBL	RPL12	TBC1D8
	FAM20B	PTPRN	RP11-440L14.1
	LBR	RPS27L	SLX1A
	PPP2R2B	MINOS1	BCL6
	RPS14	GTF3A	GALT
	EXT1	SNRPD1	PRDM10
	RXRA	PTCD2	RAB1A
	TTC39B	PI4K2B	RP11-626H12.1
	SBSPON	VGLL4	MYRF
	TONSL	TTC5	TMEM189
	LSM3	NDUFA4	WNK4
	SPAG5	RPL32	MAD1L1
	AXIN2	NDFIP2	MRPL23
	CYB5R4	RER1	OAZ1
	RALY	PARK7	PTK2
	TPX2	TRAF4	UPK3B
	NECTIN1	RPL23	COPS7A
	SMIM3	NSMCE1	ZBTB20
	AC005307.1	PDIA4	MAFG
	PABPC1	SLC35D1	ACTN4
	HIST1H2BJ	DGCR14	CALM2
	STK38	L2HGDH	PTS
	EPB41L4A	RPL37A	MFSD1
	SLC34A2	MPP5	PROSER2
	RAB15	NBEAL1	ENTPD8
	PANX2	SHFM1	PRSS21
	CDKN2C	GRB7	AGPAT2
	DPAGT1	RASSF7	PTPRF
	GAS2L3	PSMA2	RP11-89K21.1
	KLF5	NCK1	TMEM219
	RP11-66B24.4	PFDN1	LENG8-AS1
	SLC1A3	NECAP1	NBEA
	LYPD6	TYMS	DIS3L2
	TSR1	MRPL52	LYST
	ITPR1	2410006H16RIK	GHITM
	CDX2	IMP3	ABCC3
	RHBDL2	RPS20	ZNF706
	TOR3A	ISOC2A	TCF20
	BZW2	POLR2I	PCGF3
	GBP2	CHEK2	RP11-611L7.1
	SLC25A5	TSTA3	AC009133.20
	RNASE1	TMEM60	ABHD12
	NPR2	MRPL40	RP11-395B7.7
	NADSYN1	MUM1	GAS6-AS1
	CDH12	VAMP5	AC016683.6
	AC104135.3	STX11	GPC1
	NASP	COX6A1	SGK2
	B4GALT4	NDUFA1	STK40
	PRC1	RPL19	COG7
	GUSB	ING4	FAAH
	NDUFA10	SDHB	CEP170B
	ADCK3	CDKN1B	CDC42EP2
	EXPH5	RNF5	TRADD
	RARG	MED11	PLEKHA1
	HFE	RPL31	C11orf49
	PPFIBP2	D17H6S56E-5	RAB43
	CYTH3	HRAS1	KPNA1
	DMBT1	RPL10A	PLAT
	PPP6R3	KCNN4	RAI1
	WDR5	SLC29A2	TTC7A
	CTB-131B5.5	CASP3	XYLT2
	POLR2M	AVPI1	MKI67
	CEP57	TBC1D23	D2HGDH
	FAM193B	TXNDC17	SPTAN1
	DEGS2	GALK1	USP32
	CBX7	GGH	SAR1A
	SLC35D1	KCNK5	RER1
	FDXR	GRLF1	LIMCH1
	PRKAG1	EIF4A1	UBE2J2
	ATP1B3	SLC2A1	ZNF787
	DGKH	TUBB2A	BAG6
	UTP20	CENPH	ACAD9
	NCSTN	TOMM70A	PCBP4
	ANXA4	POLE2	IL11RA
	APEH	A430005L14RIK	KLK10
	SEPHS2	PFDN4	NT5C2
	SLC25A37	MRPS15	ELFN2
	DDX49	ERRFI1	CASP3
	MDH1	2610203C20RIK	SEMA4C
	DGCR2	ZC3H8	MYH14
	RPL29	SF3B5	SPTLC1
	FOXQ1	CRIP1	ZBTB7B
	MBOAT1	FGFR1OP2	TSPAN15
	RP11-163O17.1	MPP6	CLMN
	TTF2	MEMO1	GABPB1
	CNTRL	LUC7L	RAB12
	HPS1	RPS8	PTPN2
	GPX2	ATP6V0E	NEDD4L
	OLFM4	EXOC6	H2AFJ
	HNRNPUL2-BSCL2	YBX1	SNTB1
	SEPHS1	H2-KE2	TSKU
	RPS6KA4	ZBTB8OS	NIT1
	AP1M2	PUS3	EPN3
	EHF	NDUFS5	CDC14B
	KIAA1191	RPL18	ITPK1
	KIAA0100	MRPL36	ZMIZ1
	RPS4X	RPS15	PLEC
	APAF1	MRPL20	B4GALT1
	WNT11	POMP	PCDH1
	RPL13A	BMS1	SLC25A51
	TRAPPC8	EGLN3	SPIN1
	CKS2	NINJ1	SYTL1
	ANP32B	CHCHD2	AKAP8L
	KLHDC3	AC025794.1	UBE2D3
	NSD2	TIMP1	CYP27C1
	AURKA	GTF2H5	RPL41
	ADPGK	FRK	ZNF747
	GOLGA8A	RPL29	SPATS2L
	TMA7	LYAR	ANXA2
	TAF7	0610040J01RIK	PRKCA
	POLD2	OASL1	HID1
	PPP2R4	PPIP5K2	WBP1
	ZFAND5	PSMA7	RPS6KA3
	CDKN3	MRPL53	HDLBP
	PIM1	TUFM	TMEM184A
	KIAA1462	METTL16	THBS3
	AKR1C1	CDKN2D	EHMT2
	UST	MRPL21	MINK1
	TMPO	RPL14	TRABD
	MCTP2	CDC7	ENSA
	KIF23	PRMT1	SPPL3
	MECOM	NEDD8	AC018865.8
	PAQR8	CORO1B	CDC42EP1
	ACADSB	YAE1D1	TAGLN
	FAM118A	WDR55	SOX9
	CFH	MRPL32	VGLL4
	MKKS	DYNLL1	PROM2
	ELMO3	CDKN2B	HNRNPU
	HSPB11	GJC1	FLNB
	CEP192	FAM110C	SPNS2
	HMGB1	SLC25A5	RETSAT
	PPP1R3B	BCAR3	FAR1
	UPK3A	SNRNP25	NCAPD2
	PPARG	FBXL14	SLC12A9
	NCAPG2	EEPD1	EPS8L1
	CCNB2	ZFP53	SMCO4
	SGO1	2810002N01RIK	EIF4A2
	RPL37	NDUFB11	CCDC106
	PCCB	HMGCS1	RP4-756H11.3
	HMGN5	PPIE	ARHGAP27
	HIST4H4	1500011K16RIK	RTEL1-TNFRSF6B
	PIH1D1	SERF1	HNRNPA2B1
	ZDHHC18	UQCRH	SULF2
	RACGAP1	ZDHHC20	CCNY
	DMBX1	PDE4D	SESN3
	FZD7	SC4MOL	TRIM2
	GNA13	NRN1	AC009133.14
	TRMT112	1110018J18RIK	KCTD15
	LIN7A	FILIP1L	MBOAT1
	HSDL2	NDUFA11	ZFP91-CNTF
	RPS12	MAGOH	ZKSCAN1
	UNG	SPP1	OSBPL5
	GJA1	RWDD1	TMEM259
	NMU	PPIB	SLC2A6
	TBX18	EIF3K	TBC1D22A
	TSPAN15	COX6B1	TPCN2
	C14orf119	GM9800	ZNF629
	RPL31	HMOX2	CLK2
	HIST3H2A	GATM	XPOT
	AMD1	ATP5J2	PPP1CC
	UBE4A	RPS19	DGCR8
	H2AFY2	NDUFS6	NRD1
	RPL12	NDUFAF2	USP54
	XRCC6	BRIX1	LRP5
	DUSP9	RP24-281K23.1	EPN2
	MRPL21	CDC34	ANXA11
	SNRPD2	TRAPPC1	STIP1
	EIF4EBP2	CXADR	BCS1L
	D2HGDH	RPS23	PKP4
	CDCA5	RPL26	WAC
	AC007192.4	RPS6	FUS
	AKR1A1	ATP5S	OXR1
	NAT10	BSG	BRI3
	MTHFD1	RHOBTB2	PITPNM1
	RRP9	EIF4A-PS4	CCDC122
	RPL3	EEF1E1	CUX1
	RPP25L	DHCR24	PRPF19
	ELF4	NT5C3	LTBP3
	HDAC3	TRIM16	RP11-2B6.3
	IVNS1ABP	UQCR10	RPIA
	PPIH	HBEGF	NOXA1
	MTUS2	SEMA4B	CALM1
	MFSD1	DBI	POGZ
	CIC	2310009B15RIK	ZFAND5
	RCN2	RDBP	AC011530.4
	MTDH	0610007P14RIK	AC073046.25
	EIF3K	SDHAF2	C19orf48
	CTC-429P9.4	FASTKD2	PDXK
	BRD8	FAM101B	CHERP
	NETO2	SAR1B	UGT1A9
	CEP70	EMP1	ZBTB7A
	ZBTB7A	SSBP4	ARFRP1
	MAN2B1	PTS	CYP2S1
	RP11-650L12.2	CCT8	MIB2
	OS9	ZFP52	PRMT5
	CENPP	ECI1	CHMP1A
	TMEM109	ANXA3	SH3YL1
	RPSA	SNRPD3	COL6A1
	TOP2A	IGFBP3	SMAD4
	NORAD	EPHA4	RNASET2
	SUCLG1	RAD51AP1	CCNDBP1
	CTSC	PNP	IKBKB
	RRP7A	RHNO1	STK11IP
	R3HDM2	GOLM1	FAM3C
	TANC1	ITM2B	SERINC5
	NDE1	0610009D07RIK	SOCS5
	RNF165	LDHA	RP11-665J16.1
	AP1G2	2310047M10RIK	CARNS1
	RPS20	APEH	NEAT1
	ZC3H11A	RPL27	XAB2
	LHX1	SEMA3C	AARS
	MTMR2	SNRPF	PPT2
	ATXN10	CSRP2	RRBP1
	MKI67	KRT8	NUMBL
	MCCC1	BMYC	SF3A2
	EPHA3	NABP1	PARP4
	MYCBP	STRAP	MMP28
	BIRC5	1110003E01RIK	PCBD2
	RPS3	CDH1	TNIK
	POLR1D	2410004N09RIK	C1orf159
	DLGAP5	NOP2	PRR5-ARHGAP8
	GRPEL1	VMP1	STX10
	COPS7A	PGM2	PCMTD2
	ATP6AP2	CBX1	CLINT1
	DECR1	RPL36AL	LINC00969
	FABP4	FAM108A	HOOK2
	C3P1	AI467606	STK24
	IL10RB	SYNJ2BP	KAT2A
	E2F2	RPS5	CYTH2
	RPS5	NMRAL1	TRABD2A
	LRRC20	RPS27A	GIGYF1
	SLC25A24	ME1	YWHAZ
	HIST1H2BC	POLR2G	SRSF4
	ELOVL7	GTF2A2	RPN2
	PTPRU	CHCHD1	RP13-766D20.2
	WDR34	D17WSU104E	C16orf72
	ZZEF1	E130012A19RIK	AKAP8
	PRPF40A	BIRC5	RECQL5
	PCNA	TAMM41	TCIRG1
	HNRNPA1	TMA7	ARHGAP8
	PEBP1	PLAC8	WDR6
	LRP4	JAK2	PHLDB1
	HIST1H4E	GM13835	KLF13
	PTEN	FRMD4B	PTPRJ
	PCDH1	RPS25	SLC4A2
	CEP85	USPL1	GDF15
	TMEM51	TMEM219	ERBB2
	HLA-C	ARPC3	CBX4
	BUB1	ARHGAP18	IL4R
	HENMT1	RPL30	OLFM2
	FABP5	BZW2	AAAS
	GCNT1	ANKRD9	USP10
	ARID5B	POLR2F	MARK4
	NCAPD3	TRIAP1	AC004980.7
	SMC6	KRT18	PTK6
	TGS1	KRT23	BRD2
	RPS27A	NDUFA2	NOP14
	MZT1	TIMM9	RP11-349A22.5
	ARAP3	ITGA6	HOXB3
	PGD	ANXA2	DAZAP1
	PIR	EMC6	ARFGEF1
	RPS6KB2	FIBP	AP006621.5
	HNF4A	RPS24	KDM3A
	TMEM126B	UCHL3	TRIM28
	MMP14	DEB1	RERE
	CCNA2	PRRX2	TMC6
	PELI1	CCDC23	TRAF2
	SMIM11A	FUNDC1	H2AFY
	SKA3	RPL21	CNNM4
	UQCRC2	1190007I07RIK	HES1
	IMP4	SH3BGRL3	TNFRSF25
	ANXA8	ID2	RAPGEFL1
	EEF2	RPP21	VPRBP
	TYMS	NOP10	MYC
	PARP6	DDX47	WDR82
	CCDC3	MRPL12	ARHGAP5
	STXBP6	1810009A15RIK	FAM149B1
	H2AFX	N6AMT2	Z97634.3
	TM9SF4	EIF3I	HNRNPDL
	FAH	GM7332	CALML4
	ODF2	GLB1	KLF2
	ING4	GM8292	PPIA
	SEMA6D	FLRT3	KIAA0430
	ENGASE	TPT1	GPR39
	TMEM47	LDLRAP1	CALCOCO1
	TK1	SNRPA1	NAP1L1
	TICRR	GCC2	ALG8
	THRAP3	KHNYN	SLC27A4
	ANO1	CCDC58	NCOA3
	TIMM10	CRLF3	MRPS25
	HJURP	FAM82A1	INTS1
	CTCF	ERGIC2	SLC25A10
	PPIP5K1	SNHG12	NPAS2
	PLA2G16	AGPAT4	FLJ27365
	EML6	PERP	STAU2
	GDF10	LY96	ATG7
	GCNT4	MYCBP	EXD3
	HIST1H3H	BC003965	MBD2
	RPL10A	CCDC25	SLC1A5
	TAC1	KLHL5	GRB7
	GSTM3	WRB	RBFOX2
	E2F4	ARL4A	RP11-295K3.1
	FAM53B	EIF2B5	KXD1
	FIGNL1	BC031181	CHKA
	POLQ	FANCB	PIK3CB
	PIGS	TMEM160	ANKMY1
	NEK2	PPIA	PBX2
	DCAF4	TARBP2	KAT6A
	CH17-360D5.2	COQ2	SCARNA18
	CPNE3	COX17	ITGA2
	GRK6	DRAM2	SFXN1
	OPA1	ZFP472	WDR73
	MED4	EBP	C6orf106
	EZH2	UBE2CBP	RNF19A
	USP22	FDPS	MYO15B
	ATP8A1	BLVRA	PWWP2B
	TBX2	PHB	DSTN
	NDUFB11	DUS4L	SHKBP1
	RABL6	1600027N09RIK	SPPL2B
	FLRT3	B3GAT3	HSF4
	MT-ND6	TXNIP	SLC9A3R2
	FTSJ3	ERCC1	DENND4A
	SEMA6A	PSMG3	C20orf112
	BLCAP	ISG20	TMEM63A
	CLK1	OSGIN1	CAMK2G
	TTK	POLB	STRN4
	SAMD11	KITL	RAPGEF3
	DOCK10	NDUFV3	LAMTOR4
	TRAP1	ATP5H	EDF1
	IMPDH2	TFRC	TSC22D2
	LMNB2	RPS21	PPP4R1
	PRKCA	LRRC45	MYH9
	LINC00511	RPA3	NR2F6
	RTN4RL1	ESCO2	POU2F1
	NCAPH	NME2	ARHGEF10L
	ATF7IP	FAM60A	B4GALT5
	TMEM214	GABARAPL1	SDHC
	DNM2	PTPLA	2023-09-07
	FLVCR1	PGK1	EZR
	KIAA0114	PROCR	KLF3
	ANK1	PPIF	WDR45B
	RPS6	EREG	DNAJC13
	ARFGAP2	ZCCHC10	ASPHD1
	BANF1	RNASEH2B	CCT5
	TRIM29	ONECUT2	NADSYN1
	CTD-2377D24.6	GLS2	SYNGR2
	ZFP36L2	HIGD1A	SH2B1
	KRR1	IMPACT	PDE10A
	HINT1	MAGOHB	MAP2K7
	HIST1H2BG	TNFAIP8L1	PGLS
	PIK3R1	ASCC3	TAF15
	EIF2D	MRPS35	AC002117.1
	PAPD7	APPL2	ARHGAP1
	SAMM50	GSTP1	RP11-155D18.14
	USP33	1810027O10RIK	DCUN1D2
	OXR1	UQCR11	ARHGEF10
	CD9	PRKG2	STARD10
	PDS5A	ANGPTL4	TPM2
	CHEK2	ARNTL2	MLLT4-AS1
	LMF1	WDYHV1	SLC22A18
	C1orf43	SYNGR1	PUS1
	COLCA1	GUF1	DHX15
	IKZF2	PHB2	MFNG
	TMEM30A	CAV2	MTG2
	OSGEP	ATP5K	MROH1
	DHRS7B	TTC3	PDZD3
	TST	GCH1	PRPF38B
	HNRNPAB	BAD	SDC4
	MAMDC4	TRNT1	SMAD6
	CYB561D1	MRPL55	GANAB
	DAZAP1	1110008J03RIK	RPS21
	IPO11	TMEM51	SETD5-AS1
	DKC1	C1GALT1C1	CLDN7
	ARHGAP42	MRPL42	EEPD1
	APRT	RP24-64D24.4	TMEM45B
	RP11-206M11.7	HEBP2	SERPINB6
	SLC25A39	PAQR8	ORMDL3
	BRCA2	CD9	KANSL3
	UBP1	FAM72A	ZNF846
	TET3	TIMM13	ARHGEF2
	RPL41	AC124681.2	INADL
	MAD2L1	CCDC71L	C2orf48
	EIF3B	FKBP4	PLEKHA7
	H2AFJ	ARPC1B	UBE2I
	PRKRA	NETO2	CTBP1
	MGST3	RPL24	CUL9
	PAPD4	RPL36A	TIMP3
	PCAT14	METTL7A1	CEPT1
	TALDO1	H2-K1	FER1L4
	GALNT11	TMCC1	RPL31
	IMPA1	S100A3	GET4
	FAM64A	S100A4	ANAPC7
	SRSF7	2810008M24RIK	AP3D1
	ANKRD52	WDR4	PPP1CB
	MED30	RANBP1	HNRNPH1
	AC103965.1	HES6	KIAA0355
	C3orf58	HINT1	GRIPAP1
	RPL18A	GRK5	MCU
	SDF2L1	NME4	STXBP2
	MT-ND5	MMD	RHPN2
	FAM122A	SDC1	GPR35
	TIAM1	PIR	MAL2
	DCXR	GM11974	LINC00342
	SNX13	NDUFA9	RARG
	TPM3	FAU	TSC2
	THEM6	AKR1B8	WDR1
	PAK2	PEX7	LINC00894
	TIMELESS	NSDHL	SLC35C2
	MRPL11	RPS15A	AHNAK
	ORC1	1810062G17RIK	PTMA
	RPL6	CYP51	TYK2
	ELOVL5	GGTA1	MGEA5
	ST6GAL1	RPS16	STRBP
	RAD21	CHIC2	EFHD2
	FEN1	MT-RNR1	PBRM1
	AKR1B10	TMEM97	DDR1
	CDK1	MRPL51	CRCP
	ACAT1	MCTS1	SDF4
	EXOSC5	FAM136A	SPATA6L
	SGSM3	TAF9	LFNG
	AC104794.5	CINP	ZNF580
	BRIP1	S100B	BCAR3
	PALB2	POLR1D	EIF4G2
	HMGN4	EBNA1BP2	NACC1
	SRP9	SLC25A1	COX20
	ICT1	GLUL	2023-09-02
	PTTG1	CIRBP	KRT8
	MGAM2	TMEM223	NUFIP2
	RPS11	HEBP1	BRD4
	CCDC61	STRA13	SON
	STAG3L5P-PVRIG2P-PILRB	GM4540	CHST3
	SPRYD3	ATP6V1E1	EIF4A1
	GATA6	ERMP1	RP11-429J17.2
	CHMP3	ATOX1	ARHGEF16
	TTC19	H2AFJ	RIBC2
	DUT	CDK2AP2	CD82
	SHMT1	METTL21D	TLCD2
	UTP18	RPLP1	SH3BP2
	DDX10	TNFAIP8	EHMT1
	ISY1	POLR2J	FASN
	RCBTB1	BC002059	PRKAA1
	PAXIP1	PIGF	SSU72
	SDC4	MANF	UBE3C
	EMC3	PLAT	RGP1
	VWDE	CAPG	PLEKHM1P
	EIF4A1	SEMA3E	LAMA5
	SLC11A2	FAM129A	NCOA2
	MZT2A	NIPAL1	PILRB
	FH	DERA	LRPAP1
	KIF20B	CABLES2	EGFR
	SLC28A3	PDIA6	CPNE7
	KIF18B	RILPL2	NECAB3
	MYCBP2	RPL22	AKIRIN2
	CLDN15	RAD52	STRIP1
	PPARGC1B	FKBP3	CHTF8
	RAB27A	SNRPG	IRAK2
	MTFR2	HPRT	PADI1
	AKAP8	MRPL1	LINC00511
	FUT4	SOD1	TRIP12
	WDR41	TTC32	SIRT5
	HMGN3	SERPINB6A	CIRBP
	RPL37A	PLLP	RBM47
	PIGW	2700094K13RIK	ZNF148
	CACNB3	MED21	ANKRD18B
	MRPS24	DPY30	SP6
	GOLM1	ABCC4	RASSF7
	TTC37	TRMT10C	XRN2
	LRRC37A2	BPHL	GOSR1
	CREBZF	RPS17	LRRFIP1
	AC009133.22	TPI1	COMT
	CDCA3	GCNT1	ARF5
	NRN1	POLD4	AMOTL2
	WASHC2A	PIN4	DNAJC5
	GMPR	BC046404	IL18BP
	RPL19	GPX1	ERGIC3
	CHRNA5	FAM165B	PIK3C2B
	CCNB1	PIGX	CDC16
	CDS1	NDUFB4	AL591025.1
	ARHGAP17	1810043H04RIK	DAPK1
	RP11-111K18.1	PRPS1	SMG7
	RP11-445F12.1	CIB1	TRIOBP
	RPS13	COX16	BAIAP2L1
	MYC	SNRNP48	C1orf132
	PPM1H	ATP2A3	FBXW4
	EFCAB14	CRB3	TTYH3
	NEFL	MIF	TCF3
	RP11-379F4.7	RTN2	UGP2
	CEP120	TGFA	GGA2
	COLGALT2	ETNK1	FAM102A
	NPRL2	NEU1	RCOR3
	SF3B5	CDCA3	PCSK5
	MYH14	AC122223.1	TMEM51
	TC2N	SNRPD2	ATG4B
	GMPR2	PWWP2B	FAM105A
	AIF1L	9630033F20RIK	ABHD17B
	NIF3L1	E2F6	TAOK1
	ID2	CCND2	DGKD
	DAP	SDR39U1	GALNT14
	TIA1	TMEM41A	GSDMB
	TMEM51-AS1	NHP2	IRF3
	UHRF2	TMED4	TRHDE-AS1
	KIF14	TECPR1	CNN2
	RGS7	IFRD2	JAZF1
	PRPF38B	COX7C	SGSM3
	UBE2C	NGLY1	EPHA2
	MPND	HNF4A	PTP4A1
	CTC-251H24.14	TOMM5	B3GALT5
	ZFP91	LEFTY1	CASZ1
	MRPS12	SYNGR2	TNPO2
	M6PR	GLDC	IGSF9
	GLE1	TIMM23	RHBDF2
	LTB4R	GM14303	ZBTB1
	CADPS2	PLAUR	HMGA1
	ATP5G3	VEZT	RP11-475N22.4
	KDM4C	STAMBPL1	PDIA6
	NUDT2	PRDX1	PCED1A
	C4orf46	ITGA3	NDUFB7
	RPL7L1	SDF2L1	GBA2
	RPL27	IPPK	NCAPD3
	ZNRF2	TNFAIP2	FAM84B
	IMMP2L	1810012P15RIK	CAPRIN2
	TMCC3	PTER	VEGFA
	GINS1	1110004E09RIK	NCKAP1
	AKIP1	TMBIM1	UBAP1
	TRAPPC3	1110007C09RIK	MOB3C
	NTRK2	EMG1	CTDSPL
	CHMP4C	KRT20	ZDHHC13
	RBM39	LGALS9	CDK10
	RCC1	FAM83G	FAM214A
	SLC2A3	AMMECR1	MED22
	AP1S1	EPHX2	MAN2C1
	PDGFD	GM12603	PRMT1
	EWSR1	S100A6	SPOPL
	CCNB1IP1	HDDC2	ZFYVE28
	DBI	GM8186	AVL9
	U2AF1	GM2A	DTX2
	FBXL19-AS1	POLR2H	GUK1
	PPP1R37	ACER2	STK25
	RSRP1	RAB27B	CAPN5
	RPL23	PDXK	SMPD3
	RPL35A	COA3	DDX39B
	VGLL1	ACAT2	ARF3
	FANCI	CCDC91	OMA1
	MEIS2	TAF4B	DDAH2
	SUCLG2	STARD10	CLOCK
	APEX1	NUDT19	LRPPRC
	OAZ1	SGK3	DLEU1
	EVX1	AL732311.1	FBXO34
	RAB11FIP4	BOLA2	CABLES1
	ZNF330	AHR	MGAT3
	PFKL	METTL20	ARFGAP1
	ENDOV	FOXA1	ABHD2
	CLK4	HAUS7	UST
	RBMX2	RPL35A	MYLIP
	ASL	IGSF5	DUT
	AHI1	COX7B	PLXNB2
	LSM7	PORCN	PYROXD2
	ERN2	GRAMD1B	CENPM
	SIGMAR1	CSGALNACT2	SENP6
	FBXO5	GNB1L	BTBD3
	LRRCC1	SQRDL	RREB1
	RPL34	CYP2S1	RGL3
	AHCY	HILPDA	PPP1R12C
	C14orf166	NT5C	ITM2C
	ZMYND11	CREM	VPS37B
	JTB	MRPS24	CIC
	TCTEX1D2	SYTL2	B4GALT4
	RP11-513I15.6	SSR4	hsa-mir-6080
	CASC4	CD47	LGALS9B
	TIMM13	FAM83F	BID
	TNFRSF11A	PITPNC1	ZBTB4
	FAT1	WFDC2	RAB17
	NUSAP1	INPP4B	OAF
	UBE2T	CTSC	BCAR1
	SRSF2	HS3ST1	PYCR1
	PREP	PAOX	BAIAP2
	ATAD2	TRNAU1AP	LCN2
	TRIM7	DCTPP1	YJEFN3
	KL	CHCHD8	DGCR2
	SCRN3	SLC9A3R2	C5orf15
	APTX	EZR	JUP
	NUP205	ANXA4	C1orf106
	CDK5RAP2	BC017612	U2AF1
	SLC29A1	2200002D01RIK	PCBP2
	PA2G4	FGFR4	SLC16A5
	PHKB	ANKS4B	PTPN3
	SART3	OAZ1-PS	C21orf33
	GLDC	TEAD4	R3HDM4
	WASH3P	CMAS	SPESP1
	YDJC	RALGDS	TCF25
	SETD5	SPINT2	ZMYM2
	PPP1R12C	MRPL33	MDM2
	NOLC1	CX3CL1	OSER1
	NUP107	MMU-LET-7D	MED1
	STOML2	SDPR	IFNGR2
	C5orf15	CES2G	MIR940
	ACY1	2310033P09RIK	WWC1
	AC112229.1	AKAP9	UNC93B1
	TOM1L2	S100A13	RTEL1
	GAS6-AS1	ID1	SBF1
	ADAMTS6	AS3MT	TAB2
	RALBP1	RNF183	EFCAB13
	SLC39A9	TNFRSF23	NPR2
	RASGRF2	CCNE1	CHMP4B
	RPS17	CDK5RAP3	TPM4
	RBL2	ELF3	PHF23
	PLEKHM2	PPL	PPP4R2
	COL5A3	ITGA1	PYGB
	RPS18	TNFSF9	DDX39A
	FAM213A	1700016C15RIK	ARID1A
	MPHOSPH9	STK38L	BAX
	ATOH8	FAM162A	LINC00657
	SAMD5	SORBS2	EXT1
	CPSF4	5730469M10RIK	PLCB3
	RETSAT	KCNU1	SUZ12
	TFDP1	KLRA4	CBX3
	THOC3	GEM	SHROOM1
	VPS26B	AKR1C19	CLUH
	SLCO1B3	DUSP5	RAB4A
	TGFBRAP1	PGAP1	LRRC41
	TTC9C	NADSYN1	AP000347.2
	H2AFZ	MAL2	FBXL19
	SLC35A3	GM9531	SSBP4
	SH3BP4	GM10177	IGF1R
	TXNDC12	RPP25	TRIP10
	RRNAD1	FKBP11	TMED9
	PDE5A	DHH	TBKBP1
	GSTO2	CHN2	NAA60
	PKP2	TMEM29	LBR
	DDX23	ST3GAL4	FAM83B
	ZNF524	TSPAN9	ZC3H11A
	YTHDC2	MCEE	SIPA1L1
	RPL30	TNFRSF10B	MNT
	RPL36	AREG	STX4
	HIST1H2AG	ZFP948	AP000350.10
	FPGS	CD14	HOXB-AS3
	PEG10	SIGIRR	ANKRD52
	KIF15	9130017N09RIK	FUT3
	SRSF3	IDI1	ARRB1
	MKRN1	IGF2BP1	MAFK
	EXO1	PCDH1	BLCAP
	CDC42EP4	KRT19	PVT1
	THBS1	TPT1-PS3	HOXB8
	SIAH2	2700023E23RIK	AHDC1
	LMNB1	SMPD3	NPTN
	FRRS1	SLC12A2	CYTH3
	TOMM22	RAP1GAP	ORAI3
	ERLIN1	CAPRIN2	C7orf55-LUC7L2
	SLC7A6	IL22RA1	PARD6B
	RPS2P5	NRARP	FOXJ3
	DIABLO	TRAPPC6A	ASPH
	DLL1	RPL36	SURF1
	KIF11	TSPAN8	DNAJA4
	ALG5	DSP	AK3
	ARL17A	GRCC10	AC010646.3
	NDUFA2	GPRC5A	BDH1
	AHCYL1	CLDN7	ADD3
	MIS18BP1	SEPP1	SLC9A3R1
	RNF170	AC139320.1	TAF5L
	E2F8	TSPAN7	ZNF664
	CDC45	RNF130	RIOK3
	CYCS	ST3GAL6	IER3
	EEFSEC	GM1045	SS18L1
	CKS1B	NCMAP	SLC45A3
	TMBIM1	RAD51L1	RPS23
	SDAD1	PADI2	ZNF362
	GRB10	RNF128	C1RL
	RNF128	0610010O12RIK	UGT1A3
	CASR	MLPH	RP11-465B22.5
	BOLA2B	BCL2L15	SNRNP70
	GPR158	2810008D09RIK	NOL3
	ATP5J	TTLL7	SLC35C1
	CRAT	PTPN3	ACTR2
	INCENP	9030617O03RIK	SRRM2
	ALDH9A1	GJB4	ACVR1B
	MRPS18A	ITGB6	DTX4
	SUPT4H1	KRT13	STX16
	BCCIP	CMTM8	GLTSCR1
	ZNF124	SUOX	EPB41L1
	FGFR1OP2	CENPV	RP11-510N19.5
	CDC42EP1	CYB5	MACROD1
	CTC1	RASGRP3	UACA
	DPH1	CTSL	LINC01004
	HMGB3	CEBPD	CCNT1
	NAPB	PTPN22	CELF1
	FOXN3	IQGAP2	TRIM65
	RNF219	5430407P10RIK	ATXN2L
	BRK1	TMSB4X	NCAPG2
	RPE	MLH3	PURA
	NKD2	IER3	KAT2B
	RFC1	KLF4	TPT1-AS1
	C8orf33	FAM78B	EHBP1L1
	H2BFS	PBP2	MAGI1
	CH507-42P11.1	ADIPOR2	UBASH3B
	FLAD1	CTH	ZNF700
	SPCS2	RASL11B	MCTP2
	CA2	SH3BGRL2	TBL1XR1
	P2RY1	RPS4Y2	IQSEC3
	PDE10A	PAQR5	CEP192
	GNAI1	RAB38	EGLN2
	SLC19A1	TTC9	MON1B
	RP11-566E18.3	CLEC2D	MGAT4B
	PEX19	HS6ST2	RAB25
	SMAGP	SLC40A1	HSPG2
	GOT2	PLEK2	TAF1C
	MARS	LBH	TRIM56
	CNOT1	UPP1	ENTPD6
	POC1A	CFI	PITPNA
	HAUS4	TMEM158	ZFYVE27
	ASF1B	CXCL16	CYSTM1
	PACSIN3	ACSBG1	PIGG
	DUSP16	EN1	COLCA2
	EIF3D	TM6SF2	TGIF1
	AGPAT6	1110017F19RIK	VILL
	COX7A2	ARL14	ADRBK1
	PUS7L	NFKBIZ	TBC1D10B
	PES1	VSTM5	BIN1
	HMCN2	IMMP2L	LUC7L
	NDUFA5	IFI27L2B	NTAN1
	ATP11C	PRSS12	GEMIN7
	MUC13	TMTC2	ZNF592
	HELLS	GCA	EFCAB4A
	DOK6	CDK3-PS	AGXT
	LAMTOR1	AC123702.1	PET100
	PATJ	SPRR1A	UGT1A1
	DOCK8	TNNT2	ZNF775
	TRAPPC6A	MSLN	ASB1
	ZBTB7B	NFE2L3	NDUFA3
	RPL9	RDM1	TMC4
	COCH	PRSS22	ALOX5
	ETFB	KCNAB1	PLA2R1
	CTSE	DENND2D	HNRNPA1
	FN1	SLC26A2	DMPK
	IMPDH1	TMEM132C	BCAT2
	TMEM183A	CCL20	AGAP1
	MTIF3	EMP3	ANKRD10
	BEND7	SLC43A3	ANO1
	RAD18	CLU	C19orf43
	SH3GLB1	CMBL	KRT86
	HAS2AS	LAMC2	UBR5
	RPS16	TPD52L1	TXNDC5
	GGH	PKP3	AKT1
	AFG3L2	ABCB1B	ZFYVE9
	ARHGAP11A	RPS16-PS2	PPIL2
	THOC2	OCIAD2	CD2AP
	ABCG2	PKLR	LMAN2
	PKP4	AC125279.2	SFPQ
	GJB3	PDLIM2	LTB4R2
	APOL6	VNN1	ABHD17C
	FAAH	NOSTRIN	RP11-304F15.4
	FAM32A	RIPPLY3	KRT7
	KCNV1	KIF5C	NCOR2
	TWISTNB	CDX2	CYBA
	CMPK1	2510049J12RIK	TCEA3
	ATP5F1	2310002L13RIK	LENG8
	BCKDHA	UGT1A7C	STYK1
	DHRS4-AS1	GSTA4	2023-09-11
	DTL	CAR2	GATS
	EBPL	TSPAN15	BCAM
	DHRS11	1810011O10RIK	LIF
	TM4SF1	TMPRSS2	ZSCAN18
	RPS23	LY6A	STAG3L5P
	RPL4	SULF2	CES5AP1
	OLFM2	PTPRR	RAB35
	PRADC1	TSPAN13	RP11-216L13.17
	HIST1H2BE	WNT7A	SIM2
	TBC1D3E	LAMB3	PBX1
	TRIB2	SDCBP2	LRRFIP2
	HIST1H2BN	BTC	ITGB4
	MRPS35	IGFBP4	MGAT5
	RPS10	IL5RA	SCAF8
	CCDC85C	SH2D4A	FGD5-AS1
	PDIA4	HGFAC	CCDC159
	GINS2	IL33	ARRDC1
	ARL6IP1	HNRNPF	TOR1A
	AC011247.2	FCGR3	AKT2
	ACTL6A	A330021E22RIK	UGT1A6
	ST6GALNAC4	EHF	RP1-168P16.2
	EBNA1BP2	FAM84A	CYC1
	CCNH	MAL	SIGIRR
	DHFR	MORC4	ADAP1
	PYURF	GM13387	ARAP1
	APH1A	S100A14	SLC2A10
	SNRNP200	GATA5	SAMD10
	LYN	TMEM151A	TRAF4
	HIST2H4A	ABCB1A	MPP6
	PFKFB3	PRSS35	DDX5
	IREB2	ANXA13	ITPA
	RPL5	SCEL	SLC25A37
	TXNRD3	EFEMP1	PUF60
	ATP5A1	ANXA10	GPAA1
	THAP4	SUSD1	MZT2B
	COX14	SERPINH1	FAM122B
	OXCT1	GIPC2	NAB1
	STEAP1	TIGIT	EED
	AC090937.2	CLIC6	PAQR8
	LSM5	BC030870	ADCY6
	MRPL4	AQP1	OSBPL2
	PDCD4	GM98	FAR1-IT1
	CCDC183	SLC39A4	PIM1
	SKP2	LGALS4	LLGL2
	MRPL16	AVIL	SDHAP2
	GTF3C5	CIDEC	CTDSP1
	AC034193.5	MRC1	CERS2
	MAEA	RGS2	SLC39A10
	RAD51AP1	SPATS2L	ST20
	PODNL1	RBP4	COPB1
	C11orf83	TCEAL8	DDX56
	USPL1	SERPINB5	ALOX12P2
	SMYD5	AQP8	SRSF6
	RP11-229P13.23	APOB	FAM107B
	ALDH3B1	CXCL5	HNRNPL
	TRPM4	SYT8	MPG
	KRT15	MUC1	SAP30BP
	NFIX	CDH17	RP11-574K11.28
	TLCD2	PHLDA2	CLIC6
	MIEF1	S100A7A	POLG
	MDN1	EPB4.1L4B	ABCA5
	ATP5C1	CDHR2	YY1AP1
	NOP16	VSIG1	SLFN13
	KIAA1109	PALMD	ZBTB34
	COX6A1	LGALS2	CLSTN3
	HR	DOK2	UBQLN4
	IKBKB	KRT7	PPP2CB
	CDCA8	CTSE	RPS16
	HSPA14	CLDN2	AGAP3
	NUDT3		CHID1
	ILF3		MIER3
	VARS		BRD9
	RP11-373L24.1		RP11-315D16.2
	MAT2A		CSRNP2
	KIF4A		IP6K1
	SLC25A36		DOCK9
	SSR2		ZNF587
	SCD5		PSME4
	MARK2		SCAF11
	SPAG9		APLP2
	SHCBP1		IGF2BP1
	CYP4F8		TRAPPC9
	ALDH4A1		MIR29B1
	HNRNPA2B1		UBE2V1
	RP11-253E3.3		SLC22A23
	RRS1		RP11-235E17.6
	MOB3C		SMG5
	RPA3		LRRC56
	44993		FOXP1
	NUDT5		TMEM55B
	UGGT1		SEPW1
	RPL35		ECHDC2
	ARHGAP19		SENP3
	EMP1		SCNN1A
	BIVM		CYP3A5
	SPSB1		ZNF609
	DONSON		MIF
	POLR3D		PSMA1
	TMEM120A		RPAIN
	NUP50		CDC42EP5
	MED1		GLYCTK
	RDM1		ANP32B
	SMARCA2		SERPINH1
	RSRC1		UPF1
	WDR83		PLEKHA6
	BTF3		FDFT1
	ZNF695		ZSCAN5A
	PRMT1		SERTAD2
	TCFL5		IRS1
	VEPH1		LASP1
	EIF3H		STRA6
	CTC-539A10.4		BANF1
	FDPS		PCSK6
	OGT		PPP1R21
	SRF		HSP90AB1
	TMEM38B		ST20-MTHFS
	TTC23		NPLOC4
	DSN1		SCAMP5
	DNAJC4		REPIN1
	ICK		PLCD3
	NQO1		HNRNPH3
	TRAFD1		AMN
	PSMG2		GAK
	CYP4Z1		ITGA3
	MAP3K20		DLGAP4
	FBXO4		JDP2
	RFFL		TNFRSF21
	COG4		ANP32A
	NDUFA9		SMAD2
	MAZ		C2orf72
	ZNF202		CAPN15
	BLM		QSOX1
	IGFBP7		WDR34
	PEX6		BSCL2
	LPCAT3		SIN3A
	AC005062.3		GJC2
	PRIM1		KLF16
	BCL7A		RP11-706C16.8
	SART1		EIF6
	HECA		GUSBP11
	NEURL1B		SPIRE2
	XPC		ADCY5
	DFFA		ING5
	LRRN1		THRB
	SAMHD1		ASS1
	RPL39		CHD9
	STAT1		PRSS3
	RP5-998N21.10		RP11-761B3.1
	RP11-673C5.1		BTF3
	EPB41L1		SGK494
	HMGN1		SYMPK
	SCP2		MIR17HG
	AC006128.2		EPOR
	ANP32A		TPRN
	DENND4A		HSF1
	TMEM165		AATK
	PRR11		LIG1
	NXT1		KIAA0753
	FAM101A		TMEM141
	ATP1A1		ALDH3A2
	TOMM34		PRKCE
	MCM2		CPSF7
	RP11-220I1.1		REV1
	NBAS		AC110619.2
	ALYREF		MUC5B
	RPS2		SREBF1
	ZKSCAN1		CD9
	RP11-110I1.12		AL589743.1
	ACPP		UBALD2
	TAF5L		ERF
	METTL5		KLK11
	NSMCE4A		CD151
	MMS19		U2AF2
	CHST6		MLLT6
	MMP15		ST3GAL4
	HECTD3		RFFL
	EEF1A1		FKBP2
	ADAMTS1		TRNP1
	TOP1MT		OCIAD1
	RCL1		NUP210
	LNPEP		LINC00963
	EMX2		RAB24
	HIP1R		B3GNT3
	NME1		ATP6C
	OIP5-AS1		MICALL2
	SMN2		FBLN1
	SMAD1		PTPN9
	USP28		DHRS3
	FBXO3		ZNF587B
	NOB1		TJP2
	JAG1		PIP4K2B
	RP11-475C16.1		PRKAR1B
	GADD45A		MPRIP
	KNSTRN		PTP4A2
	LGALS9		TRAF7
	CHMP2A		FAM193B
	ZMAT2		EXOC6B
	KCTD12		DOCK1
	NEK3		C2orf61
	UBA52		MAP7
	PTK2B		CHAF1A
	CCBL2		UGT1A7
	ASCC2		DGAT1
	RPS3A		CEP164
	SLC14A1		FAM76B
	ZFAND1		NEURL4
	CTNNBL1		TAF4
	CHCHD2		MAP2K3
	CCNY		STAT6
	PLEKHJ1		ITGA6
	SHISA3		WASH7P
	PRR15		MBD6
	FRY		BTBD7
	HEATR1		UGT1A10
	GABPB2		VKORC1L1
	OAS3		SLC25A39
	TOMM5		MFI2-AS1
	ICMT		LAMP1
	SNRPD1		ADORA2B
	CDC42SE2		SMUG1
	FUT7		PIK3CA
	RPL7		TAOK2
	TDRD3		PPAN-P2RY11
	EPN3		POLD4
	SLC4A1AP		UBE2K
	HES1		PIM3
	MAP4K2		ZDHHC8
	KIFC1		MYO5C
	ZNF639		SDC1
	COX8A		CTD-2517M22.14
	LAP3		ZNF763
	ARL2		TARDBP
	KDELC1		FAM129B
	CALM2		ARGLU1
	SNX17		MMP14
	AFTPH		GOLGA2
	BMP2		GATA6
	SNRPF		CCHCR1
	ANKHD1		KRTCAP2
	RNF7		SLC38A2
	PFKM		GALE
	TMEM261		PARD3
	TCOF1		TNK2
	BTBD7		DEDD
	RNF123		IL17RA
	FUBP1		TSTA3
	SRXN1		KAT8
	ENAH		RASA2
	CMTM6		CSNK1G3
	USP13		CSNK1E
	PHF6		TNS3
	AC007240.1		UNC5B
	RB1		TAF9
	SRSF5		LRRC14
	TUG1		AL133458.1
	SRSF6		NISCH
	CENPM		NUDT5
	PLCH1		ZNF782
	CEBPG		NUS1
	PDXK		EPN1
	RP11-603J24.17		ZDHHC8P1
	POR		FAM168A
	ZNF215		ARFGEF2
	CIRBP		MORC2
	C9orf114		ARHGDIA
	POLA1		SHB
	RNF26		NRG3
	NAP1L1		TRIM33
	DSC3		USP3
	NOP14		PAK4
	PANK1		CLASRP
	ZIC2		FNDC3B
	UBE2S		RTN3
	BHLHE40		MYL6
	DENND1C		ARHGAP29
	IGFBP3		MYEOV
	DENND5B		E4F1
	VDAC3		CLIP2
	DLG1		PRKCSH
	CTAGE4		ANKRD11
	EML2		RAB11FIP3
	RP5-862P8.2		FAM120B
	PALM2		TNFAIP2
	ELP5		CBS
	HNRNPD		EME2
	SRSF4		DIDO1
	EXOSC8		CDC45
	FBXW2		DNAH1
	NPM1		DAZAP2
	ABC13-47488600E17.1		POU4F1
	PSMG4		UPF2
	BOLA1		SKIL
	CTB-25B13.12		NOP9
	UTP23		BIVM
	LNX2		SNAPC4
	AC121253.1		ZCCHC24
	RP11-579D7.2		CBLC
	CDC42EP5		PIK3R4
	WDR3		PDCD6
	TXNDC16		HERC4
	METTL13		DENND4B
	RBMX		TJP3
	DYRK1B		TAOK3
	ZNF600		ONECUT3
	KCNS3		FBRS
	DDX18		KLHL17
	SMAD6		HNF1A-AS1
	LAMP1		MSH6
	RP11-752G15.7		HSPBP1
	FGD5		TGIF2
	CRYL1		MTA2
	NBPF11		ANKRD40
	RFC3		PACSIN2
	SLC43A3		MAPK8IP3
	POP5		BCR
	CEP55		AP000344.3
	AKR7A3		TNFRSF1A
	SLC39A7		NUDT16L1
	RSL24D1		PTOV1
	C9orf172		ZFP91
	TBC1D13		NPM1
	ABCC3		UBE2M
	AKNA		SCRIB
	FAM156A		ALDH1L1
	GINS3		INO80E
	FAM122B		PRMT2
	NAXD		DHPS
	CDK4		CTNND1
	ZDHHC8P		CDK16
	TBC1D31		PATZ1
	LGALS9B		MYO1E
	VCL		LRRC8D
	PDE7A		ATAD3B
	REXO4		MEGF6
	C3orf70		2023-09-09
	KIF22		PCMTD1
	KARS		DENND1A
	TFAP2C		ZBTB45
	CHCHD1		SLC38A10
	PWWP2A		LARP4B
	GPX8		GCN1L1
	GLYR1		FHL2
	PTAR1		ANKRD18A
	NGLY1		RNF121
	DDX42		NUMB
	SREK1		C7orf43
	COX6C		RP11-285F7.2
	BLOC1S5-TXNDC5		CTNNB1
	NUP93		CPNE1
	HHEX		RP11-192H23.4
	RAB28		BCL2L2-PABPN1
	DCAF11		SYT17
	DOHH		EMG1
	GART		RPL15
	ELOC		C1RL-AS1
	LRRC8C		ZNF865
	PPP2R5D		ARPC5L
	JARID2		ZDHHC11
	MGST1		SPG7
	HSD17B2		TMEM41B
	TSTA3		MAZ
	PIP5K1B		SLC1A7
	RPL17		PPARA
	COQ4		ZBTB7C
	PER3		TMPRSS4
	AEN		TCF7L2
	PLK1		NBPF15
	GLTSCR2		PLEKHG4B
	AAR2		FAM111A
	FOXK1		ZHX2
	TRIP13		RP11-640M9.2
	PHIP		PRDM2
	ARV1		TANK
	TADA3		GTPBP2
	DNAJC2		EDEM2
	CYP27A1		SLCO4A1
	REPS2		CCT6P3
	CHML		KIFC2
	GSTA1		C9orf16
	C7orf26		POU5F1
	FPR3		CCDC33
	CENPA		AGFG2
	SFXN4		CCDC64B
	TBCK		TMEM189-UBE2V1
	SDHAF1		LARP1
	PLSCR4		GNG12
	CCDC18		ERMP1
	FOLH1		PPIF
	CPHL1		ABO
	ST6GALNAC2		PAX7
	DGKZ		ZNF710
	ATAD5		THAP4
	ORC6		THRA
	INIP		TRERF1
	TMEM248		PEX26
	ALDH7A1		N4BP1
	MSI2		CAPN8
	RFC4		C19orf68
	ABRACL		MISP
	MRPS34		TRIM41
	C4orf3		MIR22HG
	TMEM93		NAPG
	SOAT1		IQCE
	EEF1B2		TINAGL1
	CLUH		SPTBN1
	HMGN2		ANKRD28
	HOTTIP		C1orf122
	VDR		LAD1
	TBRG1		RNPEPL1
	UBR7		RBM33
	LAS1L		KHNYN
	GUCY1B3		BAP1
	SORCS2		SDCCAG3
	LMBRD2		PFDN6
	DNAH2		LIME1
	ZNF121		SPRED2
	SBDSP		AKT1S1
	SLC27A4		MCF2L
	LINC00493		ELMSAN1
	KTN1		CLTCL1
	TCN1		RPL37A
	DCTN3		CAPN10
	NIPA2		POLR2H
	SDHD		RXRA
	FXN		SH3BP5
	RPL14		LMO4
	RNF168		USP22
	TACSTD2		KIFC3
	ATF7IP2		CTD-2314B22.3
	UNC13C		RBM14
	EMC2		UGT1A4
	TUBGCP4		TET3
	LPGAT1		ZNF251
	NAA20		UBTF
	HADHA		CNBP
	SGTA		CDKAL1
	KDM4A		PKNOX1
	MFSD14B		DNAJB2
	MED11		RBX1
	HNRNPDL		TMUB1
	MCMBP		BAHD1
	SRPRB		FBP1
	RGS3		C16orf93
	PDZD3		SPHK2
	PRKCE		ISYNA1
	CNNM4		GCLC
	AATF		SH3PXD2A
	MRE11A		MYO7B
	RPL7A		SUN2
	RAB3C		PPAN
	TAB2		USP12
	POF1B		ZFPM1
	HIST1H3E		ERCC2
	ZNF12		NDUFA10
	PDDC1		CDK3
	CHCHD3		CYHR1
	TMEM11		PFKL
	CYB5D2		LARP4
	CSRP2		MIR10A
	IMP3		GNB1
	RNF213		SPINT2
	PHYH		ATXN1
	NMT2		MORF4L2
	SLF1		EGFL8
	RPS7		WWP1
	PTCD1		MAFF
	SMARCD2		PPARG
	TMEM167B		PRKCZ
	SNHG6		MIDN
	TYK2		AGFG1
	ERP44		KCNQ1OT1
	C5		CCNYL1
	NOC3L		KDM5B
	TCAIM		ARHGAP26
	PRELID2		EIF4G1
	SEC11A		SLC16A3
	CTA-217C2.1		MEF2A
	KRTCAP3		SLC25A28
	C8orf59		CPSF3L
	MPZL2		H19
	RECQL		CDON
	DUSP10		RP11-65I12.1
	SMC2		ZMIZ2
	MAVS		ESRRA
	CRISPLD2		UVSSA
	MTIF2		RP11-802E16.3
	MON2		CARD10
	HMOX1		NUP50
	PRNP		SRSF5
	QTRT1		LZTS2
	MITD1		AC008746.3
	ZNF680		PDE4D
	SLC35E1		SERINC2
	TOMM6		AGRN
	AC005062.2		BCL2L1
	REL		NR1H3
	WASHC1		SSTR5-AS1
	EFHD1		WBP2
	PRR15L		STRN3
	CWF19L1		AP2A2
	RSPRY1		MYBBP1A
	CYP2J2		PKM
	TERF1		DDX6
	TCF4		DYNC1LI2
	RP11-1148L6.8		ANAPC2
	CYP20A1		RPL4
	CRYBG3		ANXA4
	SEMA5A		KCNK5
	PI4KB		PSMA4
	FAM76B		IGF2BP3
	SLC30A6		RPS19
	HOOK3		TST
	RAD54L		CLN8
	IL6R		CNOT1
	RP5-886K2.3		ACSF2
	NUDT22		TERF2
	ATP5O		UBAC2
	ALDH3A2		HS2ST1
	EIF3M		KLF5
	MTRF1		FAM83E
	SPECC1		NFE2L1
	ACSL5		DENND1B
	BAAT		RELL2
	POLE2		HNRNPUL1
	COQ2		AK2
	RAD54B		MLPH
	HNRNPR		CTD-2583A14.10
	AC068831.18		NSUN2
	CECR5		HOXB2
	PFDN5		CD164
	KIF21B		SMAD3
	LSM8		NFATC2IP
	CYB5D1		RP11-464F9.1
	MELK		RRAS2
	CXorf57		RALGAPA2
	CCDC124		DNM2
	FAU		KRT13
	GRM8		U47924.27
	TRMT2A		CTSD
	CCDC47		ATF4
	MAPK9		TRIM25
	HOXA13		ZNF207
	POLR3A		RPS24
	NARS2		TMEM8A
	BRD3		FDPS
	ELP4		CARS
	RP1-86C11.7		SH3GLB2
	GSDMB		HIRA
	POLE3		PKN3
	C1GALT1C1		SYT8
	TRUB1		PTPRCAP
	MRPS21		RBM14-RBM4
	ZNF587B		UHRF1
	SMN1		SCGB2B2
	SHH		RANBP1
	KIF24		DAB2IP
	TTC12		ARMC6
	SPSB3		CUEDC1
	COG6		EPS8
	MTF2		MDFI
	SF3B1		CANT1
	VPS72		DDIT4
	FAM210B		MTA1
	ELMOD3		SETD5
	SMC3		PTPN18
	PDE3B		SPTBN2
	BCL2L15		NFE2L2
	TIMM10B		SYNCRIP
	SLC16A1		CTAGE5
	ZNF271P		ZNF638
	APOL2		AHCTF1
	KBTBD8		DUS1L
	PRPF4B		AHSA2
	RP11-21N3.1		ONECUT2
	NAAA		CTB-131B5.5
	SH3YL1		LY6E
	SAMD13		SSH3
	PMS1		AKAP11
	ADGRG7		NR5A2
	CBWD3		LPP
	UBAP2		RPL18A
	U2AF2		DHX34
	XBP1		MALAT1
	CMC1		PIP5K1A
	CTB-193M12.5		GLI4
	TOX4		LPCAT4
	CCDC77		IER2
	REG4		FADS2
	ZDHHC6		NELFB
	C18orf25		IFITM10
	URB1		AES
	NACA		HDGF
	BOP1		GABBR1
	SDHC		DNM1
	GOLGB1		PRKCI
	RAP2A		DYNLL2
	CTB-39G8.3		CUL4A
	WDR43		ZFAS1
	PPAN		PPP1R16A
	DDB2		P2RY11
	NR2F2		HNRNPUL2
	MSL2		ERICH1-AS1
	RPL9P9		COMMD4
	EIF2B5		TCTEX1D2
	EXOSC9		KMT2D
	RALGPS1		MICAL2
	ATP8B1		SH3TC1
	PARP2		DYRK1A
	HAUS6		ZNF581
	ITGB3BP		IGF2BP2
	LYAR		ZXDC
	DPM1		TMEM238
	TBC1D16		TALDO1
	TSN		SLC25A36
	SLC25A27		ZNF692
	AURKB		H2AFZ
	RPL24		RP11-514O12.4
	LAMTOR2		SSBP3
	UTP14A		ZNF516
	VPS37B		SPRY4
	TAOK3		EPS8L2
	ATG3		ATP6V0C
	KCTD13		RAB40C
	ANAPC5		TRIM31
	SPATA5		ARRB2
	VAMP4		FUBP3
	MTFR1		ZNF644
	ZNF146		CSNK1D
	SIK2		ZFP41
	PHF5A		MPC1
	BAZ1A		CORO2A
	FAM72B		PPL
	MT1E		BZW1
	SCMH1		FARP2
	POLD3		DNAJC15
	FAM53C		HNRNPF
	AMOT		PPP6R2
	DEF6		TPT1
	TMCO1		CRK
	EXOC4		INTS6
	RP11-736I24.5		HNRNPA3
	DTNBP1		RP1-63G5.5
	MDGA1
	SOS2
	STIL
	GSTZ1
	SEH1L
	SMPD4
	ARHGAP24
	RPS10-NUDT3
	ATP2A1
	TMEM258
	SOX2
	BMI1
	PPP1CA
	DTYMK
	RPS8
	SYMPK
	ZNF324B
	GGCT
	CCDC41
	RPA2
	ENOX2
	NEIL3
	RAB11FIP5
	CYB5RL
	CDC14B
	GRIN2A
	SNRPD3
	GS1-251I9.4
	MRPL27
	MMS22L
	BAP1
	AGPHD1
	AC005944.2
	RBCK1
	MAST4
	GOLGA6L9
	SLC50A1
	UBC
	MRPS22
	FARSA
	PAK1IP1
	CINP
	DUXAP10
	FANCG
	KBTBD11
	SATB1
	GSAP
	ING5
	RP11-50E11.3
	PXMP4
	PYCR2
	HRK
	OIP5
	ARNT
	ZNF266
	PHF20
	EDIL3
	C1QBP
	AGTPBP1
	MRPL32
	ETNPPL
	JHDM1D-AS1
	PPP6R2
	FAM173B
	ZFAS1
	TSHZ3
	CARD11
	PPIC
	RP4-758J18.2
	SFT2D1
	RP11-27I1.4
	MYNN
	PGLS
	C9orf40
	CKAP5
	CKAP2
	PSPN
	GATM
	WDR92
	STK16
	OXA1L
	EGLN1
	SRP72
	DHX15
	EXOSC1
	PUM2
	PRTG
	CDC25C
	EFL1
	TCF19
	ANKZF1
	NSD3
	RP11-196G18.22
	CDK5RAP1
	MRPL2
	PIGC
	MTCL1
	RP11-818F20.1
	TROAP
	PLA2G12A
	PIGN
	INO80E
	CDC26
	MZT2B
	MTFMT
	WDFY3
	SH3GL2
	SDHB
	MAGOHB
	STRBP
	FAM212B
	HAUS3
	LLPH
	DDX21
	TRMT61B
	SYF2
	ALDH6A1
	INTS8
	TIMM50
	DKK4
	SMIM22
	IFFO2
	PLPP1
	MRPL9
	ACADS
	PLS1
	CHP1
	ZNF440
	FZD2
	CAMK2D
	MBTD1
	ZMYM1
	EIF2A
	PSMB10
	COMMD4
	EEF1A1P5
	MTURN
	PEX11G
	TOMM7
	SCIN
	ADA
	RASSF8
	C16orf70
	HYLS1
	KIAA1958
	NRF1
	CTC-281B15.1
	UQCRC1
	CEP295
	MID1
	G3BP1
	EMSY
	NOL11
	FOXRED2
	PUM3
	FAM126A
	RP11-295G20.2
	SLC7A7
	SFPQ
	MLST8
	DCK
	LUC7L
	SAE1
	RP11-216L13.19
	FBXW5
	MT2A
	SLBP
	BTN3A1
	TCF20
	OGFOD1
	KIAA1211
	AC009237.8
	DDX39A
	CES2
	CTU2
	LETMD1
	TFDP2
	TNNI2
	MLF1
	RPS27
	LRRC16A
	USP48
	PPP1R8
	RP11-528A4.2
	FAM3B
	DNAJC9
	OAT
	VRK1
	DPYD
	MRPS11
	MR1
	DRAM2
	DLGAP1
	ANKRD44
	NABP1
	CA4
	HSD17B10
	VPS13A
	GUF1
	TMEM186
	DIS3
	RCAN1
	PCNT
	PRIMPOL
	DYNLL2
	SNRPA1
	ADHFE1
	SNHG3
	STRA13
	CHURC1
	EPB41
	PTMAP5
	HERC2P5
	TCAF2
	PDE2A
	TBC1D2
	CIT
	AARS2
	MYO5A
	OGFR
	PBK
	FAM91A1
	GTF2H3
	MRPS25
	RRP12
	MRI1
	KCNK5
	GPD1L
	PRKDC
	HIST1H1D
	CENPC
	UBXN1
	UHRF1
	ADRA2C
	RAB4A
	MAN2A2
	DEPDC1B
	H1FX
	TAF4B
	DDX46
	GXYLT2
	BBOF1
	TRMT10A
	SNHG1
	FGFR2
	DNPEP
	CYB5A
	FITM2
	KRI1
	IFRD2
	MOCS2
	EIF3F
	ONECUT2
	YARS2
	LHPP
	TMEM168
	CTD-2587H24.14
	LRIG2
	NOL8
	CH17-360D5.3
	SIRT7
	MFSD9
	TMEM129
	NOL10
	TIMM44
	PDS5B
	SPCS1
	CGREF1
	IQCE
	SRPK1
	CCSAP
	BTG3
	AGR3
	ILDR2
	NDUFS6
	DIAPH3
	TPR
	ZNF830
	EED
	ARRB1
	MRPL50
	ARFGEF1
	GFM1
	TINCR
	RP11-295P9.3
	NEU3
	ZNF219
	CYP4F23P
	UGT1A6
	DACH1
	RPF2
	ESAM
	HMG20B
	COA5
	ONECUT3
	RP11-626H12.1
	MIPEP
	TPRKB
	MTO1
	USF3
	SNRNP35
	UBXN2B
	FAM27E3
	SYPL1
	FAS
	DR1
	RP11-631N16.2
	S1PR3
	GABPA
	HGH1
	ZBTB5
	NDUFA8
	SLC5A6
	SNHG4
	NISCH
	ZC3H4
	GEMIN2
	RPS26
	GNPTG
	PAR
	VAMP7
	ESRRA
	BAZ1B
	CMTR1
	HTRA1
	SARNP
	SIPA1L2
	RBMXL1
	ERCC3
	PPP1CC
	ALKBH3
	SLC31A1
	AGAP4
	PHACTR2
	HOXD13
	MDM1
	PPT2-EGFL8
	DGCR6L
	KIAA1524
	RNF169
	SMOX
	RPUSD2
	ARGLU1
	RPS19BP1
	TAF2
	PGBD2
	KIAA0141
	MTOR
[truncated: 587 more rows]

## Sheet: Figure 4
Figure 4a								Figure 4b												Figure 4c												Figure 4d
									Times (h)	Parental			Prmt1 KO			KO + Prmt1					Times (h)	Parental				Prmt1 KO							Parental	PRMT1 KO	PRMT1 KO + PRMT1
									0	7.54604	5.51758	4.56048	4.39074	3.65547	4.47683	9.40582	4.22536	4.5265			0	5.1083	6.74123	3.75223	7.37933	4.00201	5.44769	4.56801	7.24335				437	14	227
									4	10.2062	6.73554	6.63296	6.14705	4.18748	5.09736	14.1365	5.46956	6.61249			4	6.20533	8.75036	4.5429	9.76982	4.56789	5.77725	5.29209	8.0805				490	0	263
									8	12.7714	7.61713	8.69914	8.17879	4.88458	5.88161	18.3391	6.34775	8.49609			8	6.24601	10.4931	5.58329	11.6191	4.73535	6.49484	6.01345	9.29708				383	25	244
									12	14.8098	9.33161	9.55692	10.0342	5.48867	6.69022	21.4629	9.16913	9.80568			12	6.99722	11.7369	5.74441	12.9006	5.26473	7.32595	6.39863	10.9201					11	211
									16	18.1867	10.6853	11.0984	11.9445	5.93	7.58015	27.5618	10.636	12.6294			16	9.09567	12.4174	6.40288	13.8568	6.16744	8.20788	7.01786	12.4887
									20	22.3857	12.1175	12.7944	13.9918	6.66162	8.78163	34.0891	12.5917	16.1916			20	10.1538	13.1103	8.25522	15.9514	6.79606	9.51716	8.30757	14.2429
									24	26.7582	14.9517	14.7452	16.1903	7.5954	10.1786	41.0243	16.2873	19.431			24	13.5104	15.5671	9.36276	19.5429	7.77576	11.0708	9.05156	17.1566
									28	32.9255	18.2095	17.828	18.6554	8.78546	11.9415	50.1758	20.2413	24.7958			28	17.141	18.7634	12.4595	22.6661	9.23425	12.8982	10.4599	19.4982
									32	40.578	22.4994	21.7107	21.3264	10.4438	14.2183	58.8634	25.3268	31.5307			32	21.9843	22.2847	15.6917	26.7904	11.0782	15.2748	12.2774	22.4475
									36	48.7508	28.7184	26.493	24.4744	12.447	16.825	67.5874	32.7713	38.5764			36	29.9331	27.1955	20.0554	32.3852	13.4134	18.1977	14.7286	26.0913
									40	57.8933	35.7066	32.8674	27.6899	14.7887	20.1825	76.0771	40.1635	47.9666			40	37.0524	34.5339	27.1313	38.3373	16.2782	22.3019	17.8204	29.8974
									44	66.8139	44.6074	39.9853	31.1852	17.6173	24.1233	82.7728	49.139	57.4533			44	46.945	41.4411	33.7095	45.0707	19.691	26.2846	21.6178	34.4312
									48	74.4747	54.7416	47.7536	34.5294	21.0561	28.6221	88.3944	58.9058	66.8325			48	57.36	49.7879	43.3317	52.3991	23.798	31.08	26.1643	39.1976
									52	81.4111	64.9634	55.7749	38.2631	25.038	33.8543	92.7323	68.3011	76.3241			52	66.2294	58.3193	53.5509	59.7488	28.658	36.7324	31.5027	44.5336
									56	87.1742	73.7381	63.7904	42.0335	28.787	39.6272	95.7976	76.6916	84.3707			56	75.314	66.7743	63.1882	66.4766	34.2653	42.6977	37.6382	49.7289
									60	91.4221	81.7718	71.3252	45.8295	33.2707	45.8833	97.7449	84.5517	90.0096			60	82.5075	74.3525	73.6917	73.3666	40.1744	48.674	44.564	55.4024
									64	94.5354	88.0747	78.455	49.4807	38.0107	52.4676	98.9038	90.388	93.7907			64	87.9836	82.0827	82.6468	79.3428	46.4522	56.7874	52.0386	60.9468
																					68	92.3922	88.2238	89.3889	84.5006	53.0232	63.9354	59.6953	66.4763
																					72	95.592	92.4066	94.3918	88.8297	59.7545	70.8194	67.4438	71.7701
																					76	97.728	95.3434	97.364	92.1454	66.0187	77.0185	74.9856	77.069

## Sheet: Figure 5
Figure 5a						Figure 5d										Figure 5c							Figure 5d						Figure 5e					Figure 5f
	Parental	PRMT1 KO	PRMT1 KO + PRMT1				Time (h)	Parental			PRMT1 KO													Retention Time	Parental (Light)	PRMT1 KO (Heavy)				Early Stage	Late Stage				Ubap2l	Rps3
	100	27.7778	48.1928				0	0.0759173	0.07136	0.0985371	0.0667453	0.0582897	0.0382527											97.3003	0.004623	-0.00049				65.6	86.5				0.736867	1.06427
	100	62.3656	136.986				0.03	0.0759969	0.0715549	0.0985561	0.0667734	0.0584013	0.0381985											97.3086	0.004722	-0.00035				75.8	79.2				0.32718	0.735431
	100	63.2219	163.652				0.06	0.0762156	0.0715145	0.0985914	0.0668224	0.0583526	0.0381729											97.3168	0.00453	0				71.5	75.1				0.757298	1.48809
	100	30.1205	122.581				0.09	0.0763364	0.0714667	0.0986027	0.0671196	0.0583497	0.0381729											97.325	0.00464	0				61.1	84				0.702655
	100	30.9696	108.692				0.12	0.0764267	0.0714112	0.0986354	0.0699021	0.0583723	0.038189											97.3332	0.004134	0				45.7	45.4				0.347598
							0.15	0.0764894	0.0714348	0.0984681	0.0789221	0.0583836	0.0381554											97.3414	0.002611	0				39	79				0.515051
							0.18	0.0767731	0.071533	0.0985095	0.0973519	0.0583187	0.0382336											97.3496	0.000743	0				52.3	71.2				0.667378
							0.21	0.0791049	0.0715599	0.0986216	0.124606	0.058527	0.0382412											97.3578	-0.00017	0				66	40.8
							0.24	0.0871559	0.0716825	0.0996444	0.164263	0.0596264	0.0382432											97.366	-0.0002	0				49.3	66.2
							0.27	0.104351	0.0728416	0.103969	0.202389	0.0666971	0.0381619											97.3742	-5.5e-05	0				3.41	85.2
							0.3	0.13554	0.0773176	0.114681	0.242755	0.0821598	0.0382045											97.3824	-4.1e-05	0				8.41	88.1
							0.33	0.169279	0.089735	0.132728	0.284572	0.106875	0.038472											97.3906	-2.3e-07	-9.7e-05				67.6	40.3
							0.36	0.206799	0.112655	0.16143	0.33442	0.144528	0.0405712											97.3988	0	-0.00017				76	77
							0.39	0.246697	0.150841	0.190745	0.37789	0.181612	0.0477872											97.407	0	7.74e-05				59
							0.42	0.294945	0.190289	0.223491	0.422034	0.221489	0.0651231											97.4151	0	0.000737				44.2
							0.45	0.337461	0.232959	0.259056	0.466583	0.263197	0.0940159											97.4234	0	0.001441				24.4
							0.48	0.380551	0.277366	0.303811	0.51903	0.306368	0.139524											97.4316	0	0.001804				23.8
							0.51	0.424236	0.330279	0.344676	0.564589	0.358514	0.184902											97.4398	0	0.001828				54.9
							0.54	0.475894	0.376926	0.387263	0.610712	0.404235	0.233107											97.448	-0.00049	0.001512				68.2
							0.57	0.520824	0.423872	0.431198	0.657235	0.450542	0.283415											97.4561	-0.00078	0.000856				32.4
							0.6	0.565896	0.479132	0.483344	0.7121	0.505377	0.343375											97.4644	0.00025	0.000165				75.4
							0.63	0.6115	0.527024	0.52861	0.758745	0.552718	0.395382											97.4726	0.002676	-0.00018				73.4
							0.66	0.665101	0.575054	0.574257	0.802465	0.600623	0.447708											97.4808	0.00631	-0.00012				28.3
							0.69	0.711326	0.623404	0.620306	0.839503	0.648854	0.500422											97.489	0.011147	0				87.7
							0.72	0.757218	0.680162	0.674309	0.871888	0.697692	0.56154											97.4972	0.015169	0				35.3
							0.75	0.800701	0.728937	0.720749	0.89154	0.754631	0.61424											97.5054	0.015044	0				67
							0.78	0.842814	0.777617	0.765751	0.905972	0.801436	0.667025											97.5136	0.012152	0				67.8
							0.81	0.869581	0.825186	0.807087	0.917068	0.842372	0.719808											97.5218	0.010847	0				65.7
							0.84	0.88874	0.874391	0.846806	0.927388	0.874814	0.781531											97.5299	0.011189	0				40.8
							0.87	0.902442	0.907283	0.874039	0.935012	0.902241	0.834053											97.5382	0.011921	0				48.5
							0.9	0.914215	0.930251	0.895872	0.942047	0.919442	0.88364											97.5464	0.012898	0				65
							0.93	0.922091	0.94553	0.913797	0.948703	0.932684	0.926678											97.5546	0.013385	-0.0007				36.9
							0.96	0.928702	0.956819	0.930819	0.956035	0.945272	0.963352											97.5628	0.011581	-0.00142				41.1
							0.99	0.934502	0.963439	0.942307	0.962	0.953865	0.982806											97.5709	0.006955	-0.00032				19.3
							1.02	0.94078	0.968608	0.95129	0.967603	0.961198	0.993665											97.5791	0.003962	0.005665				77.6
							1.05	0.945758	0.972545	0.958279	0.972786	0.967401	0.99871											97.5874	0.004929	0.012981				32.3
							1.08	0.950365	0.975926	0.964846	0.978207	0.972822	1											97.5956	0.007321	0.017162				29.2
							1.11	0.954685	0.979429	0.969412	0.982474	0.978105	0.998795											97.6038	0.010288	0.018055				24.6
							1.14	0.959321	0.982107	0.973315	0.986299	0.982284	0.996262											97.6119	0.013896	0.0167				65.2
							1.17	0.963185	0.984574	0.976792	0.989618	0.985948	0.992907											97.6202	0.017632	0.013865				7.85
							1.2	0.966926	0.987198	0.980473	0.992839	0.989588	0.988188											97.6284	0.020958	0.010532				74.9
							1.23	0.970563	0.989321	0.983375	0.995093	0.992352	0.983762											97.6366	0.024186	0.009095				37.7
							1.26	0.974426	0.991128	0.986154	0.996905	0.994721	0.978942											97.6448	0.027088	0.011328				51.3
							1.29	0.977558	0.992729	0.988707	0.998351	0.99656	0.973634											97.653	0.028513	0.011492				22
							1.32	0.980373	0.994567	0.991329	0.999433	0.998226	0.967101											97.6612	0.027602	0.008609				64.2
							1.35	0.982937	0.99587	0.993299	0.999984	0.999151	0.961133											97.6694	0.022733	0.006339				61.7
							1.38	0.985848	0.996968	0.994762	1	0.999763	0.954853											97.6776	0.017681	0.006063				37.5
							1.41	0.988218	0.998082	0.99605	0.999533	1	0.948301											97.6857	0.019638	0.007299				45.4
							1.41	0.988555	0.998252	0.996264	0.999388	0.999971	0.947196											97.694	0.027391	0.00891				10.3
							1.44	0.990255	0.999006	0.997227	0.998375	0.999783	0.940642											97.7022	0.035873	0.011031				75.7
							1.47	0.99208	0.999587	0.998113	0.997017	0.999151	0.934311											97.7104	0.040389	0.013203				43.3
							1.5	0.994146	0.999882	0.998944	0.995233	0.998253	0.928259											97.7186	0.041507	0.013173				43.3
							1.53	0.995665	1	0.999505	0.993278	0.997246	0.922663											97.7267	0.040253	0.011811				60.9
							1.56	0.996945	0.999903	1	0.99055	0.995845	0.916558											97.7349	0.034817	0.010194				17.2
							1.59	0.998118	0.999326	0.999954	0.987788	0.994423	0.911774											97.7432	0.028387	0.007965				75.5
							1.62	0.999173	0.998507	0.999825	0.984725	0.992952	0.907464											97.7514	0.023657	0.004543				46.9
							1.65	0.999755	0.997573	0.999453	0.981315	0.991433	0.903557											97.7596	0.020235	0.001249				17.7
							1.68	1	0.996512	0.998679	0.97692	0.989726	0.899509											97.7678	0.0169	-6.5e-05				18.7
							1.71	0.999963	0.995167	0.998015	0.972937	0.988119	0.896437											97.776	0.01245	0.00084				95.5
							1.74	0.999362	0.993965	0.996877	0.968963	0.986618	0.89365											97.7842	0.007692	0.001829				60.6
							1.77	0.998375	0.992657	0.995835	0.96477	0.985332	0.891152											97.7924	0.005698	0.002253				60.6
							1.8	0.99714	0.990907	0.994253	0.959793	0.983773	0.888497											97.8006	0.006732	0.002347				56
							1.83	0.995473	0.989225	0.992626	0.95552	0.982428	0.886525											97.8088	0.008493	0.002393				53.6
							1.86	0.993082	0.987372	0.990916	0.951118	0.981093	0.884786											97.817	0.008147	0.002455				44.3
							1.89	0.990881	0.985501	0.988996	0.946683	0.979852	0.883217											97.8252	0.00806	0.003249				16.1
							1.92	0.988419	0.983207	0.986789	0.941566	0.978718	0.881831											97.8334	0.009697	0.004623				22.4
							1.95	0.985755	0.981164	0.984836	0.937311	0.97783	0.880876											97.8415	0.010832	0.005407				81.5
							1.98	0.98241	0.978993	0.98276	0.933079	0.977109	0.879954											97.8498	0.009942	0.004822				36.9
							2.01	0.979446	0.976944	0.980788	0.928885	0.976542	0.87927											97.858	0.011036	0.003537				38.7
							2.04	0.976338	0.974898	0.97849	0.923892	0.975915	0.878425											97.8662	0.014181	0.001997				60.2
							2.07	0.973287	0.972737	0.976391	0.919592	0.975446	0.877801											97.8744	0.016752	0.000589				74.8
							2.1	0.969604	0.971165	0.974584	0.915433	0.975135	0.87718											97.8825	0.017796	-0.00025				80.2
							2.13	0.966356	0.96958	0.972918	0.911586	0.974783	0.876488											97.8907	0.017956	-0.00028				59.2
							2.16	0.963068	0.967813	0.970847	0.907183	0.974558	0.875737											97.899	0.018078	-6e-05				80.9
							2.19	0.959719	0.966242	0.969335	0.903795	0.974264	0.875051											97.9072	0.01789	0				60.1
							2.22	0.955818	0.96471	0.967896	0.900655	0.974226	0.874268											97.9154	0.019109	-9.2e-05				21
							2.25	0.952487	0.963093	0.966635	0.897559	0.974038	0.873555											97.9236	0.023031	-0.00016				3.89
							2.28	0.949147	0.961201	0.96524	0.894088	0.973736	0.872819											97.9318	0.027026	0.000184				76
							2.31	0.945763	0.959674	0.964146	0.891427	0.973625	0.872264											97.94	0.028978	0.000698				75.2
							2.34	0.941762	0.958194	0.963123	0.888772	0.97344	0.871631											97.9482	0.029202	0.001114				57.3
							2.37	0.93833	0.956744	0.962264	0.886419	0.973169	0.870927											97.9564	0.028673	0.001294				47.3
							2.4	0.934844	0.955271	0.961474	0.883907	0.973021	0.870057											97.9646	0.027506	0.001239				81.2
							2.43	0.931443	0.954125	0.961222	0.88185	0.972795	0.869331											97.9728	0.025792	0.000948				15.6
							2.46	0.927477	0.953043	0.960935	0.880002	0.972716	0.868567											97.981	0.024637	0.000421				13.8
							2.49	0.924078	0.951797	0.960853	0.878381	0.97262	0.867786											97.9892	0.022142	-0.0004				65
							2.52	0.920767	0.950584	0.96083	0.876634	0.972432	0.86685											97.9973	0.021857	-0.00057				46.1
							2.55	0.917415	0.949542	0.960891	0.875308	0.972266	0.865911											98.0055	0.028136	0.00037				36.7
							2.58	0.913385	0.948621	0.960905	0.874291	0.971995	0.864902											98.0138	0.040687	0.002061				51.2
							2.61	0.910069	0.947653	0.961118	0.87331	0.971648	0.863927											98.022	0.056876	0.004024				14.3
							2.64	0.906765	0.946391	0.961217	0.872197	0.971382	0.862777											98.0302	0.073962	0.005756				87.3
							2.67	0.903633	0.945237	0.961438	0.871304	0.971032	0.861781											98.0383	0.087566	0.006508				31.4
							2.7	0.899834	0.94414	0.96161	0.870526	0.970651	0.860629											98.0465	0.09843	0.005956				92.2
							2.73	0.896654	0.943106	0.961733	0.869734	0.970282	0.859442											98.0548	0.110479	0.004055				17.4
							2.76	0.893565	0.941817	0.961964	0.868801	0.969818	0.858054											98.063	0.135676	0.001417				52.1
							2.79	0.890587	0.940716	0.962335	0.868128	0.969267	0.856738											98.0712	0.170559	-9.4e-05				41.6
							2.82	0.887023	0.939751	0.962581	0.867504	0.968591	0.855336											98.0794	0.205228	0.000448				81.3
							2.85	0.884255	0.93851	0.963035	0.867004	0.967894	0.854071											98.0875	0.235804	0.003118				9.99
							2.88	0.881499	0.936864	0.963514	0.866428	0.966994	0.852385											98.0958	0.262504	0.007161				60.9
							2.91	0.878887	0.935382	0.964058	0.865885	0.966309	0.850964											98.104	0.287166	0.011469				27.4
							2.94	0.875896	0.933717	0.964583	0.865329	0.965556	0.849517											98.1121	0.320378	0.01508				88.6
							2.97	0.873302	0.932199	0.965204	0.864814	0.964654	0.848007											98.1204	0.375823	0.016474				25.5
							3	0.870694	0.93039	0.96576	0.864213	0.963368	0.846057											98.1286	0.449364	0.017919				33.2
							3.03	0.868041	0.928685	0.96611	0.863548	0.962293	0.844406											98.1368	0.526179	0.021688				79.9
							3.06	0.865035	0.927046	0.966539	0.862877	0.961146	0.842606											98.145	0.604068	0.025502				76.4
							3.09	0.862549	0.925333	0.967103	0.862085	0.959903	0.840737											98.1531	0.690852	0.025866				72
							3.12	0.860007	0.923138	0.96771	0.861181	0.9583	0.838533											98.1613	0.780413	0.022977				54.4
							3.15	0.857335	0.92143	0.968107	0.860255	0.95685	0.83659											98.1696	0.862053	0.017423				31.2
							3.18	0.854165	0.919573	0.968616	0.859385	0.955321	0.834446											98.1778	0.936255	0.009937				40.7
							3.21	0.851392	0.917511	0.96922	0.858544	0.95378	0.832206											98.186	1.02397	0.00231				78.5
							3.24	0.848554	0.914869	0.969756	0.857354	0.951728	0.829468											98.1941	1.14663	0.000157				66
							3.27	0.845716	0.912446	0.970147	0.856258	0.949932	0.827062											98.2023	1.28347	0.00309				80.3
							3.3	0.842133	0.909923	0.970443	0.855106	0.948105	0.824455											98.2106	1.41871	0.006192				35.3
							3.33	0.839005	0.907281	0.970743	0.853871	0.946125	0.821824											98.2188	1.54151	0.006441				45.1
							3.36	0.835862	0.904123	0.971083	0.852239	0.943782	0.818574											98.227	1.6259	0.006798				39.4
							3.39	0.83264	0.901366	0.971307	0.850874	0.941708	0.815662											98.2352	1.66596	0.0081				46.1
							3.42	0.82881	0.898566	0.971718	0.849408	0.939511	0.812603											98.2434	1.71172	0.009307				59.7
							3.45	0.82553	0.89559	0.971961	0.84785	0.937269	0.809454											98.2516	1.82893	0.010067				41.8
							3.48	0.822304	0.89197	0.97219	0.845871	0.934505	0.805634											98.2598	2.02231	0.012787				35.7
							3.51	0.818396	0.888629	0.972223	0.844197	0.932055	0.802241											98.268	2.254	0.01768				37.4
							3.54	0.814975	0.885285	0.972439	0.842371	0.929504	0.798702											98.2762	2.47455	0.023167				50.1
							3.57	0.81139	0.881897	0.972738	0.840566	0.927029	0.795032											98.2844	2.64562	0.028854				50.5
							3.6	0.807802	0.878062	0.972626	0.838235	0.924026	0.790622											98.2926	2.74028	0.036219				46
							3.63	0.804042	0.874695	0.972666	0.836256	0.921479	0.786755											98.3008	2.72562	0.043106				62.7
							3.66	0.799578	0.87146	0.972563	0.834121	0.918693	0.782705											98.3089	2.61555	0.046596				25.6
							3.69	0.795612	0.868432	0.972458	0.831965	0.915885	0.778568											98.3171	2.43402	0.045085				75.2
							3.72	0.791568	0.865011	0.972119	0.829277	0.912507	0.773676											98.3254	2.18681	0.039181				51.6
							3.75	0.787568	0.862437	0.971739	0.826769	0.909692	0.769333											98.3336	1.91079	0.02971				29.4
							3.78	0.782745	0.859858	0.971468	0.824256	0.906754	0.764906											98.3418	1.64158	0.020113				85.1
							3.81	0.778622	0.85722	0.971143	0.8216	0.903735	0.760357											98.35	1.42425	0.015793				64
							3.84	0.774464	0.854263	0.970667	0.818401	0.900146	0.754898											98.3581	1.27029	0.015341				11.2
							3.87	0.769425	0.851618	0.969967	0.815612	0.89698	0.750125											98.3664	1.13646	0.013384				24.2
							3.9	0.76509	0.848764	0.969365	0.812746	0.893723	0.745316											98.3746	1.00864	0.012315				19
							3.93	0.760682	0.845676	0.968692	0.809686	0.890554	0.740433											98.3828	0.884276	0.014978				78.2
							3.96	0.756217	0.841779	0.96783	0.80608	0.886695	0.734712											98.391	0.763059	0.017826				59.1
							3.99	0.75174	0.838257	0.966971	0.802798	0.883309	0.729562											98.3992	0.640282	0.016932				49.5
							4.02	0.746532	0.834399	0.966137	0.799381	0.87984	0.724452											98.4074	0.530828	0.014656				91
							4.05	0.741918	0.830358	0.965196	0.795932	0.876348	0.719113											98.4156	0.447816	0.014519				56.3
							4.08	0.737401	0.82533	0.963862	0.791766	0.872149	0.71285											98.4238	0.381743	0.013745				35.1
							4.11	0.731897	0.820849	0.962844	0.788064	0.868491	0.707448											98.432	0.324177	0.009005				76.8
							4.14	0.727053	0.815841	0.961832	0.784347	0.864753	0.701974											98.4402	0.2834	0.004478				87.8
							4.17	0.722174	0.81071	0.960653	0.780463	0.861042	0.696385											98.4484	0.256208	0.003552				55.2
							4.2	0.71724	0.804358	0.959143	0.775806	0.856587	0.689812											98.4566	0.234147	0.003626				63.8
							4.23	0.712146	0.798512	0.957616	0.771647	0.852693	0.684062											98.4647	0.20887	0.002265				83.2
							4.26	0.70618	0.792409	0.956194	0.767375	0.848717	0.678361											98.4729	0.188043	0.000969				55.7
							4.29	0.701106	0.786106	0.954772	0.763192	0.844726	0.672601											98.4812	0.177242	0.001584				44.1
							4.32	0.695961	0.778691	0.952988	0.75821	0.839945	0.665797											98.4894	0.170646	0.003664				51
							4.35	0.690846	0.772225	0.951372	0.753868	0.835808	0.659872											98.4976	0.164273	0.005082				58.8
							4.38	0.684741	0.765637	0.949695	0.749477	0.831673	0.653873											98.5058	0.158944	0.005244				35.1
							4.41	0.679378	0.759192	0.947862	0.744988	0.827521	0.647783											98.5139	0.150699	0.004395				70.5
							4.44	0.674169	0.752009	0.945622	0.739726	0.822468	0.640569											98.5222	0.138971	0.002582				42.7
							4.47	0.667874	0.746047	0.943587	0.735092	0.818078	0.63445											98.5304	0.130309	0.000453				69.2
							4.5	0.662423	0.740058	0.941659	0.730487	0.813684	0.628292											98.5386	0.130141	-0.00055
							4.53	0.656969	0.734191	0.939555	0.72571	0.809062	0.6221											98.5468	0.135398	-0.00034
							4.56	0.651538	0.727643	0.936836	0.720137	0.803812	0.614857											98.555	0.138652	0
							4.59	0.646124	0.721987	0.934566	0.71521	0.799111	0.608604											98.5632	0.135712	0
							4.62	0.639722	0.71665	0.932091	0.710356	0.79452	0.602328											98.5714	0.128355	0
							4.65	0.634142	0.711178	0.929694	0.705386	0.789754	0.596099											98.5796	0.117389	0
							4.68	0.628721	0.705013	0.926599	0.699628	0.784168	0.588822											98.5877	0.108042	0
							4.71	0.622455	0.699933	0.924016	0.694546	0.779373	0.582571											98.596	0.103757	0
							4.74	0.61688	0.695023	0.921374	0.689597	0.774446	0.57642											98.6042	0.100444	0
							4.77	0.611296	0.690421	0.918518	0.684484	0.769498	0.57033											98.6124	0.09593	0
							4.8	0.605818	0.685615	0.915104	0.678334	0.76374	0.563112											98.6206	0.089335	0
							4.83	0.600229	0.681949	0.912191	0.673038	0.758494	0.556982											98.6287	0.080903	0
							4.86	0.593769	0.678384	0.909101	0.667593	0.753303	0.550923											98.637	0.070087	0
							4.89	0.588267	0.674902	0.905813	0.662156	0.748075	0.544899											98.6452	0.0616	0
							4.92	0.582726	0.670514	0.901896	0.655663	0.742064	0.537934											98.6534	0.061941	-0.00019
							4.95	0.577139	0.666604	0.898523	0.650204	0.736964	0.532157											98.6616	0.06848	-0.00033
							4.95	0.576174	0.66597	0.897949	0.64927	0.736058	0.531182											98.6697	0.074094	4.13e-05
							4.98	0.570544	0.662647	0.894943	0.644714	0.731607	0.526468											98.678	0.070971	0.00144
							5.01	0.565105	0.658568	0.891405	0.639265	0.726348	0.520811											98.6862	0.062513	0.003059
							5.04	0.559739	0.65368	0.887174	0.632445	0.72003	0.514265											98.6944	0.05433	0.003939
							5.07	0.553393	0.649374	0.883623	0.626517	0.714615	0.508809											98.7026	0.045946	0.004067
							5.1	0.547944	0.645258	0.879865	0.620545	0.709181	0.503407											98.7108	0.042576	0.003444
							5.13	0.542418	0.640854	0.875467	0.61465	0.703708	0.498133											98.719	0.048707	0.002069
							5.16	0.536972	0.635614	0.871449	0.607811	0.697161	0.491991											98.7272	0.059241	0.000536
							5.19	0.53076	0.63097	0.867368	0.602005	0.691591	0.486876											98.7354	0.068611	-0.0004
							5.22	0.525409	0.626273	0.86324	0.596189	0.685959	0.481847											98.7435	0.070071	-0.00031
							5.25	0.520128	0.621456	0.858238	0.59061	0.680344	0.476855											98.7518	0.065966	-4e-06
							5.28	0.514761	0.615577	0.853883	0.58426	0.673644	0.470961											98.76	0.059831	0
							5.31	0.508615	0.609856	0.849246	0.579015	0.66794	0.466083											98.7682	0.0533	0
							5.34	0.503394	0.603472	0.844703	0.573962	0.66229	0.461317											98.7764	0.048286	0
							5.37	0.498139	0.596897	0.839394	0.569223	0.656507	0.456497											98.7845	0.042971	0
							5.4	0.492813	0.589358	0.83458	0.564285	0.649817	0.451052											98.7928	0.037262	0
							5.43	0.48691	0.582719	0.829826	0.560347	0.643982	0.446268											98.801	0.034653	0
							5.46	0.481855	0.576173	0.824815	0.556519	0.638031	0.441559											98.8092	0.033627	0
							5.49	0.476806	0.569726	0.818876	0.552787	0.632162	0.436121											98.8174	0.032387	0
							5.52	0.471867	0.562167	0.813734	0.548476	0.625326	0.431436											98.8256	0.032705	-0.00019
							5.55	0.466115	0.555955	0.80855	0.544816	0.619346	0.426875											98.8338	0.037125	-0.00037
							5.58	0.461303	0.549747	0.803249	0.541137	0.61338	0.422213											98.842	0.045666	8.65e-05
							5.61	0.456378	0.543819	0.797227	0.53743	0.607418	0.417657											98.8502	0.054786	0.001522
							5.64	0.451551	0.537279	0.791862	0.533156	0.60047	0.412287											98.8584	0.062042	0.003102
							5.67	0.446005	0.532531	0.786329	0.529693	0.594472	0.407709											98.8666	0.067739	0.003938
							5.7	0.441284	0.528418	0.780817	0.526614	0.588595	0.403227											98.8748	0.071978	0.004029
							5.73	0.436659	0.524506	0.774132	0.523729	0.582629	0.398787											98.883	0.074375	0.003371
							5.76	0.43212	0.519969	0.768309	0.520295	0.575619	0.393637											98.8912	0.074858	0.00172
							5.79	0.426914	0.516517	0.762518	0.516663	0.569646	0.389367											98.8993	0.074458	0.000128
							5.82	0.42246	0.513386	0.756648	0.512596	0.563845	0.385113											98.9076	0.075069	0.000153
							5.85	0.418144	0.510636	0.749922	0.508457	0.55804	0.381029											98.9158	0.076541	0.001425
							5.88	0.413844	0.507128	0.743745	0.503298	0.551048	0.37638											98.924	0.0777	0.002455
							5.91	0.408858	0.503946	0.7377	0.49847	0.545166	0.372416											98.9322	0.077334	0.002716
							5.94	0.404761	0.500545	0.731625	0.492816	0.539399	0.368609											98.9403	0.0741	0.002491
							5.97	0.400683	0.497142	0.724667	0.485309	0.533563	0.36492											98.9485	0.068925	0.00178
							6	0.39656	0.493061	0.718449	0.478344	0.526857	0.360771											98.9568	0.064179	0.000596
							6.03	0.392011	0.48959	0.712292	0.471189	0.52117	0.357294											98.965	0.061663	-0.00026
							6.06	0.387999	0.486209	0.706156	0.463922	0.51545	0.353952											98.9732	0.062052	-0.00023
							6.09	0.384006	0.482774	0.698856	0.455488	0.509788	0.350247											98.9814	0.064146	-2.6e-05
							6.12	0.380141	0.478855	0.692499	0.448329	0.503164	0.347053											98.9896	0.068375	0
							6.15	0.375848	0.475344	0.686194	0.441206	0.497578	0.344053											98.9978	0.073121	0
							6.18	0.372085	0.471337	0.679957	0.434025	0.491956	0.341098											99.006	0.077199	0
							6.21	0.368351	0.466949	0.67257	0.426571	0.485486	0.338252											99.0142	0.082867	-8.9e-06
							6.24	0.364797	0.461205	0.666109	0.417628	0.480198	0.334983											99.0224	0.093405	-0.00027
							6.27	0.360693	0.455647	0.659735	0.409986	0.47476	0.332301											99.0306	0.106913	-0.00034
							6.3	0.357125	0.44955	0.653373	0.402568	0.469504	0.329664											99.0388	0.120588	0.0003
							6.33	0.353607	0.442948	0.645887	0.394526	0.464404	0.327089											99.047	0.132378	0.001642
							6.36	0.350119	0.434896	0.639587	0.388038	0.458274	0.324187											99.0551	0.14376	0.003326
							6.39	0.346208	0.428026	0.633206	0.381365	0.453244	0.321713											99.0633	0.152385	0.004849
							6.42	0.342967	0.421352	0.626857	0.374961	0.448157	0.319221											99.0716	0.152742	0.005499
							6.45	0.339792	0.414992	0.619543	0.368119	0.443356	0.316778											99.0798	0.148742	0.005051
							6.48	0.336774	0.407956	0.613069	0.362746	0.437747	0.314043											99.088	0.148392	0.003533
							6.51	0.333152	0.402188	0.606748	0.358033	0.432892	0.311582											99.0961	0.155628	0.00178
							6.54	0.330137	0.396452	0.600724	0.353726	0.428262	0.309338											99.1043	0.166258	0.000496
							6.57	0.327291	0.391046	0.59361	0.349046	0.423731	0.307082											99.1126	0.177218	-0.00016
							6.6	0.324482	0.384953	0.587395	0.345297	0.418634	0.304548											99.1208	0.187698	-0.00026
							6.63	0.321336	0.379627	0.581361	0.341705	0.414293	0.302382											99.129	0.192911	-7.2e-05
							6.66	0.318643	0.37439	0.575291	0.338388	0.409944	0.300327											99.1372	0.186904	0
							6.69	0.316057	0.36924	0.568195	0.334598	0.40585	0.297999											99.1454	0.175155	0
							6.72	0.313576	0.363686	0.562216	0.331487	0.401144	0.29597											99.1536	0.166345	-0.00032
							6.75	0.310696	0.35914	0.556267	0.328506	0.397351	0.294033											99.1618	0.163044	-0.00051
							6.78	0.308219	0.35487	0.550279	0.325479	0.393481	0.292116											99.17	0.158345	0.000422
							6.81	0.305711	0.350716	0.543348	0.322565	0.389151	0.289964											99.1782	0.150587	0.002374
							6.84	0.303431	0.347689	0.537402	0.319256	0.385453	0.288146											99.1864	0.140238	0.004047
							6.87	0.300748	0.345044	0.531742	0.31646	0.381769	0.286388											99.1946	0.129516	0.004831
							6.9	0.298424	0.342713	0.526236	0.313768	0.378246	0.28462											99.2028	0.122496	0.004726
							6.93	0.296231	0.340651	0.519718	0.310798	0.374925	0.282504											99.2109	0.12556	0.003733
							6.96	0.293969	0.338261	0.51416	0.30824	0.371072	0.280675											99.2191	0.136352	0.001851
							6.99	0.291309	0.336345	0.508623	0.305921	0.367962	0.278865											99.2274	0.149195	7.2e-05
							7.02	0.289101	0.334515	0.503167	0.303492	0.364855	0.277187											99.2356	0.1579	-0.00051
							7.05	0.286985	0.332389	0.496963	0.300753	0.361847	0.275224											99.2438	0.157541	-0.00019
							7.08	0.284873	0.330716	0.49155	0.298513	0.358441	0.273412											99.2519	0.148178	0
							7.11	0.28236	0.329173	0.486278	0.296401	0.355456	0.271575											99.2601	0.1363	-4.1e-05
							7.14	0.280261	0.32754	0.481032	0.294281	0.352526	0.269669											99.2684	0.131375	-0.00052
							7.17	0.278206	0.325835	0.475189	0.291849	0.349791	0.26741											99.2766	0.135345	-0.00053
							7.2	0.276271	0.324378	0.470091	0.289831	0.346535	0.265458
							7.23	0.274025	0.32299	0.465096	0.287773	0.343838	0.263531
							7.26	0.272212	0.321623	0.460225	0.285814	0.34111	0.261416
							7.29	0.270521	0.32047	0.454617	0.28375	0.338434	0.258875
							7.32	0.268894	0.318997	0.449932	0.281928	0.335233	0.256653
							7.35	0.266979	0.317688	0.445342	0.280263	0.332498	0.254474
							7.38	0.265587	0.316503	0.440935	0.278584	0.329789	0.252244
							7.41	0.264085	0.315362	0.435725	0.276934	0.326904	0.24965
							7.44	0.262756	0.314398	0.431463	0.274984	0.324234	0.247338
							7.47	0.261413	0.313423	0.42751	0.273451	0.321439	0.245043
							7.5	0.260411	0.312373	0.423612	0.271898	0.318642	0.242678
							7.53	0.259477	0.311561	0.418941	0.270189	0.315365	0.239953
							7.56	0.258494	0.310644	0.415048	0.268524	0.312604	0.237544
							7.59	0.25742	0.309882	0.411372	0.267008	0.309856	0.235158
							7.62	0.25676	0.309245	0.407663	0.265497	0.307195	0.232763
							7.65	0.256083	0.308508	0.403762	0.263738	0.303952	0.23003
							7.68	0.255457	0.308031	0.400283	0.262164	0.301137	0.22775
							7.71	0.25501	0.30741	0.397102	0.260529	0.298339	0.225427
							7.74	0.254702	0.306951	0.393811	0.258952	0.295459	0.22306
							7.77	0.254468	0.306693	0.390154	0.257154	0.292236	0.220444
							7.8	0.2543	0.306294	0.387028	0.255437	0.289466	0.218201
							7.83	0.25422	0.305992	0.383992	0.253788	0.286621	0.215951
							7.86	0.254162	0.305734	0.381199	0.252027	0.283768	0.213779
							7.89	0.254079	0.305596	0.377963	0.249977	0.280547	0.211228
							7.92	0.254336	0.305239	0.375143	0.248052	0.277676	0.208987
							7.95	0.254642	0.305098	0.37241	0.246139	0.27495	0.206795
							7.98	0.254831	0.304841	0.369664	0.24432	0.272127	0.204623
							8.01	0.255141	0.304626	0.366414	0.242014	0.268977	0.202191
							8.04	0.255551	0.304168	0.363621	0.239938	0.266334	0.200197
							8.07	0.255772	0.303811	0.361056	0.237866	0.263676	0.198211
							8.1	0.256039	0.303518	0.35849	0.235676	0.260917	0.196249
							8.13	0.256413	0.303075	0.355309	0.233104	0.257819	0.193924
							8.16	0.256571	0.302636	0.352541	0.230872	0.255302	0.191972
							8.19	0.256762	0.302063	0.34986	0.228581	0.252728	0.190055
							8.22	0.256995	0.301415	0.347407	0.226333	0.250135	0.188191
							8.25	0.256958	0.300411	0.344554	0.22364	0.247273	0.186054
							8.28	0.256975	0.299503	0.342401	0.221328	0.244836	0.184142
							8.31	0.256772	0.298437	0.339994	0.219024	0.242484	0.182314
							8.34	0.256561	0.297307	0.337576	0.21668	0.240079	0.180595
							8.37	0.256188	0.295959	0.335111	0.213985	0.237284	0.178553
							8.4	0.255791	0.29467	0.333298	0.211689	0.234964	0.176911
							8.43	0.255074	0.293197	0.331493	0.209458	0.232795	0.17524
							8.46	0.254426	0.291617	0.329775	0.207207	0.230628	0.17368
							8.49	0.253531	0.289919	0.32786	0.204626	0.228117	0.171893
							8.49	0.253412	0.289589	0.327642	0.204255	0.227745	0.171629
							8.52	0.252682	0.288155	0.326331	0.202443	0.225989	0.170408
							8.55	0.251459	0.286282	0.324914	0.200254	0.223891	0.168958
							8.58	0.250256	0.284351	0.323651	0.198148	0.221797	0.167472
							8.61	0.248919	0.282049	0.322335	0.195661	0.219438	0.165845
							8.64	0.247554	0.280003	0.321435	0.19359	0.217413	0.164504
							8.67	0.24577	0.278023	0.320431	0.191634	0.21544	0.163258
							8.7	0.244225	0.275954	0.31972	0.189653	0.213364	0.161978
							8.73	0.242576	0.27338	0.318978	0.187518	0.211236	0.160587
							8.76	0.240781	0.271139	0.318495	0.185612	0.209357	0.159441
							8.79	0.238656	0.26895	0.318057	0.1838	0.207579	0.158348
							8.82	0.236828	0.266661	0.317909	0.181924	0.20572	0.157336
							8.85	0.234925	0.263983	0.317611	0.179855	0.20353	0.1561
							8.88	0.233015	0.261689	0.317387	0.178055	0.201621	0.15505
							8.91	0.230633	0.25959	0.317228	0.176379	0.199814	0.154032
							8.94	0.228673	0.257435	0.316933	0.174647	0.198083	0.153061
							8.97	0.226604	0.254752	0.316662	0.172701	0.196058	0.151982
							9	0.224499	0.252591	0.316413	0.171092	0.194269	0.151081
							9.03	0.222036	0.250463	0.316325	0.169551	0.192618	0.150273
							9.06	0.219899	0.248321	0.316161	0.168016	0.190907	0.149512
							9.09	0.217917	0.245779	0.315888	0.166225	0.188979	0.148519
							9.12	0.215932	0.243762	0.315767	0.164774	0.187306	0.147634
							9.15	0.213577	0.241897	0.315521	0.163357	0.18576	0.146853
							9.18	0.211661	0.239886	0.315144	0.162004	0.184132	0.146044
							9.21	0.209883	0.237499	0.31458	0.160348	0.182356	0.145121
							9.24	0.207944	0.235655	0.313973	0.159068	0.180963	0.144321
							9.27	0.205809	0.233729	0.313418	0.157761	0.179531	0.143535
							9.3	0.203946	0.232002	0.312638	0.156513	0.178114	0.142745
							9.33	0.202129	0.230031	0.311582	0.155104	0.176502	0.141908
							9.36	0.200523	0.228286	0.31048	0.153932	0.175216	0.14124
							9.39	0.198583	0.226602	0.309411	0.152918	0.173886	0.14053
							9.42	0.19713	0.22497	0.308226	0.151776	0.17258	0.13979
							9.45	0.195626	0.223259	0.306467	0.150616	0.17113	0.139036
							9.48	0.194163	0.221713	0.304771	0.149707	0.169897	0.13851
							9.51	0.192465	0.220126	0.303105	0.148786	0.168696	0.137909
							9.54	0.191179	0.218815	0.301448	0.147774	0.167574	0.137267
							9.57	0.189862	0.217331	0.299279	0.146832	0.166232	0.136522
							9.6	0.188557	0.216007	0.297211	0.14597	0.165173	0.135884
							9.63	0.187234	0.214675	0.29519	0.145195	0.164132	0.135429
							9.66	0.186063	0.213249	0.292971	0.14452	0.163187	0.134818
							9.69	0.184942	0.211933	0.29008	0.143656	0.161959	0.134073
							9.72	0.183637	0.210676	0.287454	0.142892	0.160927	0.133483
							9.75	0.182606	0.209519	0.284874	0.142245	0.159881	0.133029
							9.78	0.181577	0.20835	0.282077	0.14171	0.158817	0.132467
							9.81	0.180607	0.207106	0.278947	0.140974	0.157742	0.131845
							9.84	0.179586	0.206288	0.276384	0.140386	0.156931	0.131315
							9.87	0.178461	0.20511	0.27366	0.139832	0.156087	0.130911
							9.9	0.177526	0.204031	0.270848	0.139345	0.15537	0.13044
							9.93	0.176741	0.202998	0.267774	0.138737	0.154371	0.12984
							9.96	0.175938	0.202146	0.265131	0.138181	0.15363	0.129361
							9.99	0.175077	0.201159	0.262582	0.137691	0.152841	0.128898
							10.02	0.174317	0.200267	0.260117	0.1372	0.152013	0.128408
							10.05	0.173548	0.199359	0.257032	0.13656	0.151041	0.127771
							10.08	0.172779	0.198383	0.254316	0.136161	0.150366	0.127212
							10.11	0.171898	0.197507	0.251723	0.13567	0.149632	0.126765
							10.14	0.171304	0.196782	0.248988	0.135246	0.148839	0.126321
							10.17	0.170751	0.19582	0.246227	0.134663	0.147962	0.125764
							10.2	0.169979	0.195106	0.243837	0.134187	0.147397	0.12524
							10.23	0.169118	0.194387	0.241744	0.13368	0.146669	0.124819
							10.26	0.168592	0.193574	0.239643	0.13316	0.146152	0.124359
							10.29	0.168119	0.192725	0.23728	0.13256	0.145276	0.123767
							10.32	0.167364	0.191987	0.235289	0.131999	0.144696	0.123274
							10.35	0.166695	0.191366	0.233396	0.131583	0.14408	0.122844
							10.38	0.166174	0.190697	0.231331	0.131177	0.143538	0.122342
							10.41	0.165647	0.189858	0.22902	0.13067	0.142768	0.12193
							10.44	0.165067	0.188997	0.227107	0.130196	0.142268	0.121469
							10.47	0.164553	0.188217	0.225464	0.129883	0.141704	0.121025
							10.5	0.164031	0.18762	0.223672	0.129431	0.141124	0.12062
							10.53	0.163561	0.186981	0.221585	0.128936	0.140436	0.120083
							10.56	0.163015	0.186261	0.220001	0.128463	0.139988	0.119718
							10.59	0.162421	0.185531	0.21862	0.128063	0.139455	0.119309
							10.62	0.162117	0.18486	0.217042	0.12772	0.138855	0.118946
							10.65	0.161612	0.184237	0.215176	0.127287	0.138403	0.118504
							10.68	0.161101	0.183719	0.213756	0.126849	0.13791	0.118173
							10.71	0.160585	0.182931	0.212501	0.12644	0.137287	0.117762
							10.74	0.160322	0.182339	0.211256	0.12609	0.136835	0.117417
							10.77	0.160014	0.181639	0.209708	0.12565	0.136262	0.11716
							10.8	0.159531	0.181143	0.208584	0.125302	0.13569	0.11682
							10.83	0.159199	0.180579	0.20749	0.12502	0.135316	0.116553
							10.86	0.158855	0.179947	0.206571	0.124672	0.134886	0.116327
							10.89	0.158426	0.179406	0.205392	0.124126	0.134295	0.116118
							10.92	0.158015	0.178713	0.204492	0.123766	0.133766	0.115904
							10.95	0.157834	0.178234	0.203412	0.123383	0.133312	0.115733
							10.98	0.157581	0.177805	0.202667	0.123016	0.132884	0.115569
							11.01	0.15735	0.17731	0.201664	0.122497	0.132606	0.115431
							11.04	0.157205	0.176931	0.200917	0.122093	0.132281	0.115377
							11.07	0.157047	0.176633	0.199981	0.121729	0.132176	0.115305
							11.1	0.156907	0.17626	0.199213	0.121321	0.132261	0.115284
							11.13	0.156785	0.175844	0.198363	0.120837	0.132564	0.11535
							11.16	0.156805	0.175464	0.197733	0.120426	0.13257	0.115431
							11.19	0.156744	0.175093	0.197082	0.120111	0.132413	0.115494
							11.22	0.156737	0.1746	0.196384	0.119683	0.132205	0.11562
							11.25	0.15682	0.174211	0.195723	0.119123	0.131762	0.115838
							11.28	0.157002	0.17399	0.195238	0.118775	0.131328	0.115989
							11.31	0.157181	0.173817	0.194634	0.118462	0.130864	0.11634
							11.34	0.157414	0.173628	0.193619	0.118167	0.130359	0.116713
							11.37	0.15769	0.173436	0.192925	0.117635	0.129773	0.117129
							11.4	0.15803	0.173252	0.192304	0.117287	0.129276	0.117579
							11.43	0.158273	0.173196	0.19166	0.117074	0.128951	0.118068
							11.46	0.15859	0.173084	0.191018	0.116857	0.128514	0.118536
							11.49	0.159087	0.173119	0.190257	0.116646	0.127995	0.119222
							11.52	0.159677	0.173045	0.189412	0.116418	0.127567	0.119858
							11.55	0.160271	0.1729	0.188682	0.116093	0.127005	0.120622
							11.58	0.160844	0.172866	0.188003	0.115906	0.126219	0.121435
							11.61	0.161528	0.172961	0.187492	0.115692	0.125379	0.122387
							11.64	0.162411	0.173305	0.186945	0.11564	0.124539	0.123296
							11.67	0.163233	0.173327	0.18628	0.115609	0.123733	0.124254
							11.7	0.164073	0.173537	0.185829	0.115549	0.122978	0.125292
							11.73	0.164924	0.1739	0.185364	0.115502	0.1224	0.126469
							11.76	0.16606	0.17415	0.185038	0.115511	0.122118	0.127535
							11.79	0.167226	0.174379	0.184584	0.115582	0.121874	0.128738
							11.82	0.168444	0.174782	0.184142	0.115687	0.121634	0.130064
							11.85	0.169742	0.175599	0.183698	0.115794	0.121406	0.13154
							11.88	0.171239	0.176015	0.183419	0.115949	0.121499	0.132829
							11.91	0.172699	0.176465	0.183088	0.116152	0.121598	0.134145
							11.94	0.174271	0.177012	0.182588	0.116444	0.121614	0.135574
							11.97	0.175913	0.178074	0.182282	0.116726	0.12174	0.137166
							12	0.177818	0.178822	0.182117	0.117032	0.121903	0.138696
							12.03	0.179683	0.179726	0.18183	0.117397	0.121954	0.140199
							12.03	0.180013	0.179867	0.18174	0.117486	0.121992	0.140444
							12.06	0.181527	0.18072	0.181573	0.117957	0.122151	0.141703
							12.09	0.183356	0.181748	0.181318	0.118658	0.122378	0.143584
							12.12	0.185748	0.182902	0.181036	0.119298	0.122691	0.14522
							12.15	0.18779	0.184151	0.180947	0.120048	0.122913	0.14677
							12.18	0.189915	0.185278	0.180632	0.120745	0.123309	0.148331
							12.21	0.192322	0.186882	0.180244	0.121724	0.123896	0.150197
							12.24	0.19505	0.188409	0.18012	0.122546	0.124364	0.15182
							12.27	0.197339	0.189914	0.180036	0.123565	0.124891	0.153495
							12.3	0.199749	0.191478	0.180065	0.124915	0.125639	0.155197
							12.33	0.202231	0.193367	0.180099	0.126006	0.126407	0.157043
							12.36	0.205152	0.195112	0.180238	0.127213	0.126971	0.158548
							12.39	0.207692	0.197099	0.180515	0.128509	0.12775	0.160151
							12.42	0.210285	0.199108	0.180722	0.129876	0.128624	0.161666
							12.45	0.212883	0.201373	0.180867	0.131604	0.129684	0.163335
							12.48	0.216066	0.203494	0.181138	0.133103	0.130592	0.164739
							12.51	0.218763	0.205481	0.181335	0.134691	0.131659	0.16613
							12.54	0.221367	0.207724	0.18139	0.13664	0.132647	0.167544
							12.57	0.223945	0.210548	0.181668	0.138349	0.13399	0.169069
							12.6	0.226931	0.21281	0.182027	0.140196	0.135139	0.170222
							12.63	0.22949	0.215229	0.182163	0.142007	0.136396	0.171527
							12.66	0.231863	0.217746	0.182448	0.143953	0.137497	0.172666
							12.69	0.234245	0.220626	0.182613	0.146211	0.139039	0.173869
							12.72	0.236923	0.223152	0.183031	0.148194	0.140421	0.174837
							12.75	0.239233	0.225739	0.183244	0.150291	0.141863	0.175784
							12.78	0.241394	0.228257	0.183414	0.152745	0.143379	0.176577
							12.81	0.243456	0.231385	0.183433	0.154778	0.145045	0.177464
							12.84	0.245843	0.233955	0.183435	0.156976	0.146463	0.178131
							12.87	0.247711	0.236694	0.18357	0.159119	0.147932	0.178808
							12.9	0.249337	0.239321	0.184144	0.161604	0.149502	0.179374
							12.93	0.251115	0.242284	0.184574	0.163821	0.151289	0.179874
							12.96	0.253077	0.244866	0.185176	0.16593	0.152923	0.180189
							12.99	0.254468	0.247396	0.185982	0.167972	0.154584	0.180552
							13.02	0.255853	0.249965	0.18724	0.17002	0.156141	0.180931
							13.05	0.257078	0.252877	0.18837	0.172335	0.15793	0.181131
							13.08	0.258215	0.255463	0.189585	0.174315	0.15946	0.18122
							13.11	0.259202	0.257813	0.19116	0.176275	0.161064	0.181189
							13.14	0.26002	0.26011	0.193119	0.178421	0.162616	0.18111
							13.17	0.260682	0.262676	0.194894	0.180301	0.164575	0.180998
							13.2	0.261383	0.264849	0.196797	0.182154	0.166078	0.180858
							13.23	0.261777	0.267047	0.198914	0.183807	0.167552	0.180671
							13.26	0.262084	0.26948	0.201423	0.185444	0.169016	0.180142
							13.29	0.262284	0.271321	0.203589	0.187193	0.170862	0.179815
							13.32	0.262398	0.273199	0.206075	0.188663	0.172239	0.179465
							13.35	0.262278	0.275013	0.208505	0.190061	0.173513	0.179031
							13.38	0.26216	0.276598	0.211401	0.191489	0.174952	0.178321
							13.41	0.261856	0.278432	0.213918	0.192579	0.17632	0.177797
							13.44	0.261376	0.27995	0.216543	0.193605	0.177503	0.177173
							13.47	0.260866	0.281386	0.219299	0.194548	0.178721	0.176497
							13.5	0.260233	0.282651	0.222463	0.195475	0.179793	0.175577
							13.53	0.259615	0.284082	0.22498	0.196309	0.181119	0.174737
							13.56	0.258792	0.285198	0.22772	0.196933	0.182244	0.173932
							13.59	0.257881	0.285852	0.23033	0.197349	0.18329	0.173102
							13.62	0.256905	0.286754	0.233448	0.197685	0.184206	0.172036
							13.65	0.255862	0.287541	0.236115	0.19793	0.185256	0.171097
							13.68	0.254598	0.288094	0.238763	0.198077	0.186013	0.170192
							13.71	0.253368	0.288558	0.241528	0.198112	0.186705	0.169195
							13.74	0.252102	0.289035	0.244679	0.19811	0.187516	0.167935
							13.77	0.250751	0.289352	0.24733	0.197944	0.188143	0.166873
							13.8	0.24908	0.289557	0.25015	0.197673	0.188676	0.165739
							13.83	0.247641	0.289576	0.252904	0.197313	0.189171	0.164712
							13.86	0.246115	0.289371	0.256069	0.196769	0.189538	0.163549
							13.89	0.244433	0.289155	0.258774	0.196264	0.189933	0.162271
							13.92	0.242655	0.289011	0.261419	0.195758	0.190231	0.161063
							13.95	0.241006	0.288603	0.264243	0.195123	0.190479	0.159993
							13.98	0.239325	0.288148	0.267434	0.1942	0.19064	0.158682
							14.01	0.237612	0.287476	0.270038	0.19331	0.190663	0.157495
							14.04	0.235543	0.286901	0.272456	0.192468	0.190676	0.156339
							14.07	0.233816	0.286184	0.275085	0.191454	0.190676	0.15519
							14.1	0.232033	0.285398	0.278017	0.190153	0.190726	0.15392
							14.13	0.230277	0.284415	0.280523	0.189069	0.190627	0.152762
							14.16	0.228142	0.283541	0.282867	0.187999	0.190361	0.15164
							14.19	0.226165	0.282593	0.285165	0.186839	0.190101	0.150512
							14.22	0.224302	0.281255	0.287936	0.185368	0.189662	0.149119
							14.25	0.222475	0.280201	0.290184	0.184155	0.189331	0.147933
							14.28	0.22026	0.27901	0.292446	0.1828	0.188804	0.146786
							14.31	0.218395	0.277696	0.294602	0.181466	0.188327	0.145753
							14.34	0.216474	0.276295	0.296978	0.179855	0.187642	0.14456
							14.37	0.214744	0.27477	0.298882	0.178619	0.187057	0.143571
							14.4	0.212602	0.2735	0.300813	0.177209	0.18643	0.142503
							14.43	0.210705	0.272107	0.302533	0.175859	0.185695	0.141402
							14.46	0.208934	0.270319	0.304129	0.174107	0.184788	0.140293
							14.49	0.207003	0.26875	0.30563	0.172607	0.184045	0.139354
							14.52	0.204967	0.26721	0.306968	0.171099	0.183131	0.138312
							14.55	0.203177	0.265635	0.308303	0.169642	0.182285	0.137328
							14.58	0.201436	0.264106	0.309738	0.167995	0.181198	0.136196
							14.61	0.199703	0.262137	0.310696	0.166584	0.180367	0.135305
							14.64	0.1977	0.260454	0.311549	0.165117	0.179384	0.134406
							14.67	0.196062	0.258863	0.312288	0.163657	0.178425	0.133489
							14.7	0.194459	0.256961	0.313073	0.161999	0.177175	0.132398
							14.73	0.192858	0.255251	0.313486	0.160592	0.176172	0.131543
							14.76	0.190846	0.253564	0.314014	0.159101	0.175234	0.130725
							14.79	0.189212	0.251872	0.314403	0.157685	0.174096	0.129939
							14.82	0.187727	0.249975	0.314624	0.155985	0.172932	0.128957
							14.85	0.18633	0.24823	0.314668	0.154609	0.171948	0.128089
							14.88	0.184551	0.24648	0.314436	0.153243	0.17075	0.127292
							14.91	0.18299	0.244748	0.314247	0.151961	0.169639	0.126522
							14.94	0.181589	0.242793	0.313878	0.150431	0.16834	0.125565
							14.97	0.180341	0.241133	0.313554	0.149162	0.16722	0.124836
							15	0.178625	0.239465	0.31304	0.14789	0.166112	0.124129
							15.03	0.177228	0.237726	0.312417	0.146629	0.165001	0.123401
							15.06	0.175984	0.235815	0.311733	0.145188	0.163682	0.122577
							15.09	0.174748	0.234286	0.310789	0.144048	0.162492	0.121848
							15.12	0.173308	0.232733	0.30995	0.142831	0.161334	0.121127
							15.15	0.172117	0.23114	0.308888	0.141713	0.160114	0.120436
							15.18	0.170974	0.229205	0.307644	0.140419	0.158916	0.119615
							15.21	0.169863	0.227521	0.306361	0.139276	0.157843	0.118921
							15.24	0.168381	0.225936	0.305138	0.138291	0.156676	0.118235
							15.27	0.167275	0.224277	0.30383	0.137305	0.15552	0.117634
							15.3	0.166132	0.222646	0.302085	0.136047	0.15428	0.116896
							15.33	0.165135	0.221035	0.300624	0.13504	0.153196	0.116363
							15.36	0.164005	0.219398	0.299101	0.134096	0.152181	0.115862
							15.39	0.16301	0.2178	0.297506	0.133151	0.151077	0.115297
							15.42	0.162054	0.216177	0.295515	0.132053	0.149814	0.114656
							15.45	0.161026	0.214917	0.293934	0.131142	0.148906	0.114065
							15.48	0.159808	0.213503	0.2922	0.130326	0.147932	0.113467
							15.51	0.15885	0.211997	0.290392	0.129382	0.146871	0.113018
							15.54	0.157996	0.21026	0.288165	0.128378	0.145504	0.112405
							15.57	0.157222	0.208973	0.286218	0.127554	0.144627	0.111915
							15.57	0.157128	0.208787	0.285933	0.127412	0.144416	0.111829
							15.6	0.156261	0.207647	0.284322	0.12676	0.143612	0.111435
							15.63	0.155383	0.20616	0.282492	0.125891	0.142537	0.110922
							15.66	0.154524	0.204506	0.280148	0.125013	0.141256	0.110351
							15.69	0.153688	0.203408	0.278195	0.124301	0.140284	0.109869
							15.72	0.152843	0.202113	0.276196	0.123543	0.139366	0.109442
							15.75	0.152009	0.200728	0.274155	0.122787	0.138472	0.109089
							15.78	0.151169	0.199273	0.272035	0.121961	0.137408	0.10867
							15.81	0.150422	0.198095	0.270052	0.121211	0.136656	0.108215
							15.84	0.149515	0.197017	0.268041	0.120526	0.135777	0.107747
							15.87	0.148882	0.195855	0.266119	0.119807	0.134913	0.107314
							15.9	0.14821	0.194424	0.263777	0.119038	0.133793	0.106848
							15.93	0.147676	0.193159	0.261879	0.118321	0.13298	0.106455
							15.96	0.146883	0.191934	0.260019	0.117756	0.132209	0.106001
							15.99	0.146243	0.190894	0.258072	0.117198	0.131479	0.105589
							16.02	0.145655	0.189704	0.255869	0.116434	0.130525	0.105203
							16.05	0.144947	0.188556	0.254004	0.115862	0.129959	0.10477
							16.08	0.144171	0.187484	0.252114	0.115341	0.129148	0.104384
							16.11	0.143496	0.186123	0.250243	0.114809	0.128382	0.104099
							16.14	0.142883	0.184889	0.248022	0.114059	0.127482	0.103663
							16.17	0.142257	0.18393	0.246383	0.113447	0.126978	0.103302
							16.2	0.141558	0.182941	0.244652	0.112928	0.126261	0.102963
							16.23	0.141056	0.181745	0.242729	0.112398	0.125621	0.102626
							16.26	0.140498	0.180493	0.240875	0.111934	0.124786	0.102357
							16.29	0.140098	0.179449	0.239395	0.111518	0.124111	0.102037
							16.32	0.139598	0.178439	0.237663	0.111144	0.123582	0.101725
							16.35	0.139225	0.17744	0.23626	0.110649	0.122924	0.101474
							16.38	0.138756	0.176324	0.234498	0.110114	0.122214	0.101217
							16.41	0.138244	0.175391	0.23306	0.109614	0.121665	0.101007
							16.44	0.137714	0.174616	0.23149	0.109239	0.120966	0.10081
							16.47	0.137255	0.173681	0.229999	0.108827	0.120375	0.100673
							16.5	0.136908	0.17257	0.228451	0.108442	0.11965	0.100329
							16.53	0.13643	0.171808	0.227113	0.108069	0.119108	0.100131
							16.56	0.135891	0.171001	0.225734	0.107632	0.118514	0.0999901
							16.59	0.135445	0.170172	0.224329	0.107214	0.117898	0.0997598
							16.62	0.135096	0.169221	0.222646	0.106786	0.117231	0.0996338
							16.65	0.134744	0.168633	0.221486	0.106428	0.116888	0.0995144
							16.68	0.134225	0.167873	0.220135	0.106116	0.116393	0.0993744
							16.71	0.133968	0.167044	0.218784	0.105791	0.115921	0.099236
							16.74	0.133628	0.166221	0.217313	0.105446	0.115345	0.0991326
							16.77	0.133255	0.165478	0.216147	0.105086	0.114919	0.0989926
							16.8	0.13292	0.164721	0.215051	0.104746	0.114467	0.0989209
							16.83	0.132495	0.164095	0.213806	0.104441	0.113997	0.0988747
							16.86	0.132355	0.163229	0.21246	0.104032	0.11335	0.0987934
							16.89	0.132122	0.162526	0.21145	0.103736	0.112998	0.0987106
							16.92	0.131755	0.16194	0.210414	0.103395	0.11266	0.0986966
							16.95	0.131438	0.161362	0.20935	0.103018	0.112322	0.0987428
							16.98	0.131292	0.160599	0.208267	0.10275	0.111789	0.0987934
							17.01	0.131091	0.160046	0.207176	0.102484	0.111305	0.0988697
							17.04	0.130938	0.159508	0.206322	0.102206	0.111088	0.0990879
							17.07	0.130836	0.158956	0.205436	0.102003	0.110667	0.09926
							17.1	0.130853	0.158228	0.204413	0.101638	0.110263	0.0994522
							17.13	0.130889	0.157752	0.203398	0.101435	0.10992	0.0996434
							17.16	0.130834	0.157339	0.202473	0.101235	0.109634	0.0999886
							17.19	0.130955	0.156848	0.201636	0.100994	0.109394	0.100304
							17.22	0.131086	0.156156	0.200468	0.100838	0.108955	0.10069
							17.25	0.131207	0.155673	0.199686	0.10069	0.108668	0.101066
							17.28	0.131465	0.155154	0.198805	0.100484	0.108391	0.101542
							17.31	0.131806	0.154749	0.197943	0.100292	0.108028	0.102107
							17.34	0.132146	0.154392	0.197115	0.100256	0.10754	0.102741
							17.37	0.132537	0.15399	0.196311	0.100181	0.107175	0.10345
							17.4	0.133009	0.153742	0.195542	0.100087	0.106843	0.104128
							17.43	0.133495	0.153473	0.194711	0.100017	0.106608	0.104811
							17.46	0.134096	0.153274	0.193781	0.0999817	0.106319	0.105772
							17.49	0.134654	0.152965	0.192856	0.0999189	0.106028	0.106632
							17.52	0.135363	0.152749	0.192047	0.0998334	0.105822	0.107553
							17.55	0.136079	0.152719	0.191349	0.0999205	0.105721	0.108551
							17.58	0.136896	0.152615	0.190624	0.100045	0.105585	0.10988
							17.61	0.137977	0.15262	0.189847	0.100193	0.105385	0.111007
							17.64	0.138885	0.152538	0.189158	0.100321	0.105103	0.112324
							17.67	0.139964	0.152602	0.188225	0.100486	0.10489	0.113719
							17.7	0.141163	0.15273	0.187632	0.100702	0.104662	0.115348
							17.73	0.142591	0.153052	0.187049	0.101001	0.104586	0.116844
							17.76	0.143989	0.153436	0.186441	0.101248	0.104539	0.118493
							17.79	0.14535	0.153726	0.185676	0.101568	0.104521	0.120231
							17.82	0.14675	0.154102	0.18512	0.102017	0.104476	0.122306
							17.85	0.14838	0.154416	0.184462	0.102544	0.104554	0.124224
							17.88	0.150061	0.154949	0.183766	0.10303	0.104603	0.126192
							17.91	0.151858	0.155436	0.183351	0.103663	0.104752	0.128258
							17.94	0.153601	0.156297	0.182814	0.104408	0.104779	0.130855
							17.97	0.155944	0.156878	0.182371	0.105114	0.104812	0.13315
							18	0.15785	0.157576	0.181761	0.10597	0.104911	0.135513
							18.03	0.159905	0.158479	0.181291	0.106905	0.10511	0.137944
							18.06	0.16196	0.159635	0.180881	0.107932	0.10528	0.140996
							18.09	0.164434	0.160544	0.180402	0.109028	0.105383	0.143652
							18.12	0.166702	0.161769	0.179929	0.11021	0.105634	0.146381
							18.15	0.169101	0.163128	0.179481	0.111497	0.105813	0.149221
							18.18	0.171535	0.16478	0.178982	0.113056	0.106203	0.152512
							18.21	0.174392	0.166104	0.178671	0.114469	0.106577	0.155402
							18.24	0.176923	0.167628	0.178277	0.115939	0.107	0.158399
							18.27	0.179506	0.169157	0.177714	0.117567	0.107403	0.161416
							18.3	0.182264	0.170977	0.177691	0.119575	0.107967	0.165094
							18.33	0.185393	0.172711	0.177451	0.121406	0.10853	0.168299
							18.36	0.188079	0.174653	0.177166	0.123431	0.109114	0.171509
							18.39	0.190767	0.176566	0.176879	0.125498	0.10978	0.17471
							18.42	0.193588	0.178967	0.176597	0.128114	0.11057	0.178521
							18.45	0.196715	0.181157	0.176411	0.130455	0.111399	0.181755
							18.48	0.199612	0.183334	0.176286	0.132935	0.112158	0.185022
							18.51	0.202479	0.185587	0.176236	0.135476	0.113249	0.188317
							18.54	0.205222	0.188363	0.176247	0.138651	0.114478	0.192148
							18.57	0.208401	0.190886	0.176324	0.141422	0.115688	0.195477
							18.6	0.211125	0.19326	0.176258	0.144373	0.116897	0.198808
							18.63	0.213987	0.195922	0.176356	0.147535	0.118299	0.202148
							18.66	0.216903	0.199089	0.176376	0.151239	0.120017	0.205904
							18.69	0.220093	0.201694	0.176611	0.154483	0.121417	0.209213
							18.72	0.222977	0.204479	0.176909	0.157816	0.123148	0.212443
							18.75	0.225745	0.207391	0.177213	0.16199	0.124891	0.21552
							18.78	0.228472	0.21079	0.177577	0.165601	0.126909	0.219242
							18.81	0.231652	0.213724	0.177997	0.169266	0.12879	0.222329
							18.84	0.234344	0.216649	0.178471	0.173042	0.130741	0.22528
							18.87	0.236887	0.219771	0.178982	0.176915	0.132694	0.228264
							18.9	0.23941	0.223376	0.179705	0.1815	0.135301	0.231643
							18.93	0.242309	0.226397	0.180396	0.185477	0.137643	0.23443
							18.96	0.244764	0.229637	0.181103	0.189449	0.139914	0.237146
							18.99	0.247194	0.232799	0.181901	0.194214	0.142179	0.239736
							19.02	0.249603	0.23666	0.182864	0.198283	0.145222	0.242654
							19.05	0.252112	0.239846	0.18398	0.202349	0.147921	0.245079
							19.08	0.25428	0.243147	0.184907	0.206533	0.150799	0.247538
							19.11	0.256321	0.246365	0.185895	0.210692	0.153762	0.249749
							19.11	0.25665	0.246845	0.186091	0.211386	0.154288	0.250096
							19.14	0.258281	0.250218	0.187213	0.215534	0.157303	0.252189
							19.17	0.26051	0.253462	0.188537	0.219631	0.160369	0.254239
							19.2	0.262216	0.256715	0.189831	0.223615	0.163505	0.256101
							19.23	0.263877	0.259878	0.191322	0.22758	0.166752	0.258215
							19.26	0.265454	0.263651	0.192621	0.23218	0.170679	0.259866
							19.29	0.267176	0.266831	0.194295	0.236052	0.174148	0.26144
							19.32	0.268426	0.269911	0.195977	0.239945	0.177664	0.262964
							19.35	0.269645	0.272988	0.19784	0.244312	0.181111	0.264262
							19.38	0.27081	0.276561	0.199598	0.247914	0.18501	0.265716
							19.41	0.272025	0.279609	0.201447	0.251376	0.188367	0.266851
							19.44	0.273064	0.282436	0.20336	0.254902	0.191913	0.26785
							19.47	0.274093	0.28592	0.205898	0.258265	0.195559	0.268931
							19.5	0.274772	0.288643	0.207942	0.262024	0.200022	0.269782
							19.53	0.275475	0.29126	0.210056	0.265062	0.203579	0.270476
							19.56	0.275892	0.293897	0.212365	0.268009	0.207108	0.271173
							19.59	0.27622	0.296327	0.215072	0.271369	0.210549	0.271852
							19.62	0.276472	0.299135	0.217512	0.274026	0.214502	0.272227
							19.65	0.276618	0.301474	0.220102	0.276593	0.217933	0.272582
							19.68	0.276521	0.303669	0.222576	0.27903	0.221376	0.272805
							19.71	0.276426	0.305833	0.225615	0.281332	0.224914	0.272914
							19.74	0.276263	0.308172	0.228221	0.283889	0.228744	0.272927
							19.77	0.275849	0.310013	0.231046	0.285751	0.23196	0.272854
							19.8	0.275412	0.311691	0.233787	0.287538	0.23521	0.272757
							19.83	0.274956	0.313404	0.23693	0.289259	0.238473	0.272482
							19.86	0.274214	0.315104	0.239745	0.29105	0.242383	0.27214
							19.89	0.273258	0.316308	0.242705	0.292385	0.245962	0.271738
							19.92	0.272297	0.317515	0.245454	0.293579	0.249483	0.271223
							19.95	0.271142	0.31869	0.248941	0.294816	0.253389	0.270704
							19.98	0.269871	0.319809	0.251889	0.295735	0.256482	0.269927
							20.01	0.268382	0.320768	0.25503	0.296541	0.25955	0.269268
							20.04	0.267109	0.321525	0.25823	0.297174	0.262446	0.26846
							20.07	0.265711	0.322148	0.261613	0.297833	0.265362	0.26747
							20.1	0.264251	0.322737	0.264743	0.298197	0.26872	0.266429
							20.13	0.262657	0.323096	0.267711	0.298455	0.271622	0.265468
							20.16	0.261182	0.323355	0.270739	0.298604	0.274525	0.264448
							20.19	0.259748	0.323507	0.274366	0.298499	0.27762	0.263089
							20.22	0.258208	0.323443	0.277547	0.298377	0.280023	0.26187
							20.25	0.256364	0.323251	0.280411	0.298125	0.282248	0.260601
							20.28	0.254579	0.323155	0.283357	0.297757	0.284357	0.259338
							20.31	0.252961	0.322758	0.286844	0.297287	0.286749	0.257815
							20.34	0.251067	0.322114	0.289747	0.296826	0.288635	0.256451
							20.37	0.248963	0.321535	0.292704	0.296254	0.290248	0.254966
							20.4	0.247085	0.320864	0.295649	0.295532	0.291681	0.253548
							20.43	0.245385	0.320126	0.299213	0.294703	0.293344	0.251858
							20.46	0.243556	0.31905	0.301992	0.29379	0.294678	0.250401
							20.49	0.241508	0.318037	0.304741	0.292809	0.295905	0.248877
							20.52	0.239674	0.316961	0.3076	0.291761	0.297069	0.247245
							20.55	0.237904	0.315853	0.310776	0.290427	0.298433	0.245666
							20.58	0.236167	0.314283	0.31333	0.289126	0.299305	0.243883
							20.61	0.234052	0.312919	0.315814	0.287921	0.300113	0.242233
							20.64	0.23222	0.311449	0.318281	0.286627	0.300839	0.240616
							20.67	0.230374	0.309763	0.321041	0.284973	0.30134	0.238743
							20.7	0.228552	0.308217	0.323525	0.283453	0.301777	0.237095
							20.73	0.226461	0.306541	0.325598	0.281898	0.302142	0.235435
							20.76	0.224694	0.30486	0.327729	0.280283	0.302305	0.233775
							20.79	0.222934	0.303131	0.329931	0.278394	0.302552	0.231796
							20.82	0.221214	0.301115	0.331977	0.276838	0.302657	0.230121
							20.85	0.219202	0.299249	0.333881	0.275154	0.302693	0.228462
							20.88	0.217654	0.297406	0.335655	0.273447	0.302678	0.226835
							20.91	0.216097	0.295455	0.337543	0.271368	0.302597	0.224917
							20.94	0.214494	0.293234	0.339179	0.269603	0.302355	0.223273
							20.97	0.212643	0.29135	0.34047	0.267842	0.301965	0.221655
							21	0.211127	0.28923	0.3417	0.265978	0.301338	0.220028
							21.03	0.209543	0.286802	0.342986	0.263866	0.300545	0.218222
							21.06	0.208017	0.284634	0.344127	0.26204	0.299826	0.216761
							21.09	0.206307	0.282651	0.345073	0.260181	0.299009	0.215111
							21.12	0.204883	0.280573	0.345735	0.258235	0.298104	0.213377
							21.15	0.203473	0.278005	0.346559	0.255918	0.296946	0.211576
							21.18	0.202214	0.275988	0.347094	0.254031	0.295903	0.210029
							21.21	0.200708	0.273967	0.34765	0.252134	0.294771	0.208532
							21.24	0.199451	0.271739	0.347978	0.250255	0.293531	0.207114
							21.27	0.198134	0.269466	0.348321	0.24805	0.292131	0.205489
							21.3	0.197018	0.267284	0.348337	0.246221	0.290611	0.204162
							21.33	0.195642	0.264969	0.348235	0.244304	0.289018	0.202789
							21.36	0.194568	0.262838	0.347987	0.242372	0.287347	0.201564
							21.39	0.193496	0.260502	0.347672	0.240204	0.285345	0.200164
							21.42	0.192489	0.258415	0.347171	0.238209	0.283524	0.198925
							21.45	0.191286	0.256308	0.34654	0.236236	0.28162	0.197717
							21.48	0.190318	0.254182	0.345952	0.234468	0.279678	0.196541
							21.51	0.189335	0.251971	0.345089	0.232268	0.277555	0.195241
							21.54	0.188304	0.249986	0.344349	0.230437	0.275573	0.194146
							21.57	0.187271	0.247988	0.343348	0.22859	0.273575	0.193155
							21.6	0.186577	0.246064	0.342286	0.226791	0.271389	0.192233
							21.63	0.185779	0.243755	0.340941	0.224822	0.268912	0.191219
							21.66	0.185025	0.241812	0.339699	0.223141	0.266623	0.19041
							21.69	0.184093	0.240043	0.338383	0.221487	0.264348	0.18973
							21.72	0.183433	0.238258	0.337106	0.219808	0.262044	0.189106
							21.75	0.182844	0.236284	0.335393	0.217908	0.259638	0.188468
							21.78	0.182177	0.234635	0.333902	0.216229	0.257658	0.187976
							21.81	0.181537	0.232916	0.332346	0.214606	0.255927	0.187553
							21.84	0.181024	0.23135	0.330691	0.213025	0.254041	0.187209
							21.87	0.180425	0.229378	0.328527	0.211187	0.252011	0.186986
							21.9	0.180003	0.22794	0.326856	0.209706	0.250314	0.186859
							21.93	0.179577	0.226416	0.325002	0.2082	0.248558	0.186884
							21.96	0.179203	0.224863	0.32324	0.206833	0.246721	0.18708
							21.99	0.178853	0.223067	0.321134	0.205206	0.244782	0.187399
							22.02	0.178598	0.221599	0.319361	0.203847	0.242865	0.187854
							22.05	0.178393	0.220291	0.317436	0.202533	0.24103	0.188476
							22.08	0.178346	0.219015	0.315475	0.201279	0.239322	0.189284
							22.11	0.178317	0.217637	0.313204	0.199818	0.237118	0.190427
							22.14	0.178356	0.2165	0.311285	0.198732	0.234872	0.191584
							22.17	0.17847	0.215311	0.309487	0.19772	0.232625	0.192841
							22.2	0.178751	0.214179	0.307397	0.19666	0.230426	0.194297
							22.23	0.179193	0.213002	0.305283	0.19559	0.227752	0.196255
							22.26	0.179736	0.211901	0.30328	0.194789	0.225342	0.198204
							22.29	0.180564	0.211006	0.30138	0.193946	0.222802	0.200285
							22.32	0.181345	0.210278	0.299438	0.193238	0.220374	0.202495
							22.35	0.182392	0.209285	0.297227	0.192593	0.217523	0.205311
							22.38	0.183676	0.208563	0.295335	0.192074	0.215095	0.207834
							22.41	0.185224	0.20802	0.293444	0.191713	0.212777	0.210465
							22.44	0.186694	0.207457	0.291612	0.191483	0.210381	0.213231
							22.47	0.188414	0.206954	0.289541	0.191453	0.207875	0.216457
							22.5	0.190243	0.206448	0.28756	0.191498	0.205924	0.219142
							22.53	0.192595	0.206283	0.285739	0.191773	0.204197	0.221524
							22.56	0.194832	0.206197	0.283909	0.192133	0.20254	0.223729
							22.59	0.197236	0.206147	0.281835	0.192815	0.200694	0.225716
							22.62	0.199929	0.206184	0.280036	0.193544	0.199366	0.22705
							22.65	0.203251	0.20632	0.278551	0.19435	0.198311	0.228452
							22.65	0.203774	0.206418	0.278334	0.194534	0.198143	0.228742
							22.68	0.206343	0.206746	0.277027	0.195492	0.197436	0.230234
							22.71	0.209608	0.207479	0.275099	0.197036	0.196764	0.23262
							22.74	0.212956	0.208123	0.273402	0.198519	0.196406	0.235007
							22.77	0.217206	0.20892	0.271576	0.200238	0.19611	0.237616
							22.8	0.220959	0.209983	0.270019	0.202146	0.195935	0.240261
							22.83	0.224656	0.211456	0.268323	0.204699	0.195841	0.243603
							22.86	0.228552	0.212879	0.266972	0.207086	0.195946	0.246631
							22.89	0.233319	0.214654	0.265533	0.209627	0.196096	0.249646
							22.92	0.237488	0.216479	0.26413	0.212439	0.196363	0.252633
							22.95	0.241949	0.218972	0.262489	0.216047	0.196721	0.256287
							22.98	0.246476	0.221381	0.261078	0.219254	0.197239	0.259815
							23.01	0.251828	0.224098	0.259661	0.222759	0.197872	0.26363
							23.04	0.256316	0.226723	0.258301	0.226292	0.19871	0.267941
							23.07	0.260707	0.230322	0.256917	0.230672	0.199762	0.27354
							23.1	0.265165	0.23374	0.25571	0.234676	0.200849	0.27894
							23.13	0.270357	0.237285	0.254587	0.238782	0.202143	0.284941
							23.16	0.274696	0.240989	0.253517	0.242933	0.203662	0.291278
							23.19	0.2789	0.245657	0.252125	0.248071	0.205572	0.298612
							23.22	0.28317	0.249946	0.251093	0.252508	0.207265	0.304656
							23.25	0.28801	0.254326	0.250005	0.2571	0.209348	0.31037
							23.28	0.292054	0.258943	0.249081	0.261757	0.211595	0.31597
							23.31	0.296117	0.264487	0.248076	0.267281	0.214437	0.322225
							23.34	0.300095	0.269384	0.247347	0.27205	0.217033	0.327322
							23.37	0.304549	0.274369	0.246673	0.276886	0.219886	0.33241
							23.4	0.308239	0.279468	0.245916	0.281783	0.222869	0.337302
							23.43	0.311768	0.285606	0.245352	0.287442	0.226643	0.342861
							23.46	0.314896	0.291078	0.244747	0.292097	0.230079	0.347508
							23.49	0.318221	0.296494	0.244274	0.296757	0.233647	0.351819
							23.52	0.320897	0.301932	0.243823	0.301323	0.237295	0.355804
							23.55	0.323398	0.30827	0.243552	0.306685	0.241752	0.360019
							23.58	0.325697	0.313577	0.243336	0.311069	0.245779	0.363289
							23.61	0.328264	0.318861	0.243104	0.315458	0.249796	0.366184
							23.64	0.330285	0.324301	0.243071	0.319689	0.254056	0.368843
							23.67	0.332189	0.330383	0.243235	0.324534	0.259069	0.371477
							23.7	0.333768	0.335363	0.243624	0.328466	0.263483	0.373175
							23.73	0.335447	0.340176	0.244001	0.332265	0.267842	0.374485
							23.76	0.336539	0.344964	0.244526	0.335879	0.272324	0.375424
							23.79	0.337523	0.350349	0.245172	0.339921	0.277499	0.376062
							23.82	0.338332	0.354941	0.246008	0.343268	0.281983	0.376283
							23.85	0.33863	0.359242	0.24681	0.346479	0.286438	0.376228
							23.88	0.338814	0.363416	0.247874	0.349545	0.29089	0.375834
							23.91	0.338904	0.367881	0.249291	0.35269	0.296144	0.375045
							23.94	0.338552	0.371582	0.250612	0.35541	0.300552	0.374184
							23.97	0.338157	0.37508	0.251983	0.357793	0.304908	0.37308
							24	0.337672	0.378426	0.253525	0.360103	0.309168	0.371802
							24.03	0.337014	0.381991	0.255661	0.362655	0.314084	0.370132
							24.06	0.336099	0.384789	0.257573	0.364548	0.318154	0.368538
							24.09	0.335013	0.387338	0.259726	0.366291	0.322236	0.366828
							24.12	0.333722	0.389627	0.262448	0.36788	0.326156	0.364974
							24.15	0.332386	0.392069	0.265063	0.369424	0.330553	0.362576
							24.18	0.33092	0.393828	0.267637	0.370519	0.334178	0.360544
							24.21	0.329135	0.395389	0.270221	0.371577	0.33767	0.358547
							24.24	0.327417	0.396799	0.273619	0.372367	0.341101	0.356438
							24.27	0.325501	0.398048	0.276616	0.373168	0.345086	0.35406
							24.3	0.323165	0.398762	0.280126	0.373616	0.348407	0.352007
							24.33	0.320967	0.399282	0.283608	0.373952	0.351569	0.349873
							24.36	0.318796	0.399689	0.287164	0.37417	0.354571	0.347758
							24.39	0.316535	0.399761	0.291448	0.374156	0.357988	0.345289
							24.42	0.313886	0.399634	0.295409	0.373964	0.360692	0.343119
							24.45	0.311344	0.399188	0.299274	0.373591	0.363299	0.341044
							24.48	0.308872	0.398634	0.304043	0.373061	0.36569	0.338878
							24.51	0.306322	0.397659	0.308204	0.372278	0.368237	0.336263
							24.54	0.303285	0.396543	0.31252	0.371397	0.370334	0.333866
							24.57	0.300721	0.395344	0.317105	0.370407	0.372311	0.331485
							24.6	0.297985	0.393969	0.321438	0.369326	0.374233	0.329012
							24.63	0.295256	0.391891	0.326744	0.367941	0.376284	0.326066
							24.66	0.291995	0.390053	0.331279	0.36656	0.378007	0.323511
							24.69	0.289183	0.388154	0.335943	0.365124	0.379427	0.320945
							24.72	0.286382	0.385971	0.340432	0.363527	0.38071	0.318389
							24.75	0.283582	0.383227	0.345722	0.361613	0.382094	0.315324
							24.78	0.28079	0.380827	0.350139	0.359845	0.383019	0.312669
							24.81	0.277569	0.378109	0.354691	0.357888	0.383931	0.310045
							24.84	0.274854	0.375192	0.359786	0.355858	0.384671	0.307374
							24.87	0.272259	0.371822	0.364223	0.353503	0.385416	0.304179
							24.9	0.269268	0.368844	0.368288	0.351408	0.385888	0.301378
							24.93	0.266652	0.365625	0.372334	0.349128	0.386217	0.298645
							24.96	0.26412	0.362225	0.376141	0.346951	0.386432	0.295948
							24.99	0.261677	0.358293	0.38061	0.344246	0.386427	0.292735
							25.02	0.25873	0.354845	0.384006	0.341871	0.386358	0.290019
							25.05	0.256231	0.351315	0.38747	0.339392	0.386056	0.287303
							25.08	0.253785	0.34762	0.391385	0.336873	0.385671	0.284568
							25.11	0.251326	0.343275	0.394506	0.333908	0.385086	0.281373
							25.14	0.248693	0.339718	0.397299	0.331267	0.384258	0.278642
							25.17	0.24643	0.336074	0.399848	0.328593	0.383543	0.276006
							25.2	0.244276	0.332237	0.402277	0.325449	0.382761	0.27343
							25.23	0.242066	0.327751	0.404851	0.32269	0.381621	0.270352
							25.26	0.239563	0.323978	0.406826	0.319868	0.380539	0.267801
							25.29	0.237365	0.320136	0.408642	0.317015	0.379263	0.26528
							25.32	0.235294	0.316287	0.4101	0.314203	0.37778	0.262721
							25.35	0.233219	0.311875	0.411555	0.31087	0.376008	0.25981
							25.38	0.231184	0.308199	0.412584	0.307968	0.374345	0.257323
							25.41	0.228921	0.304458	0.413401	0.305006	0.372575	0.254877
							25.44	0.226907	0.30084	0.414197	0.302087	0.370577	0.252528
							25.47	0.225027	0.296639	0.414468	0.298564	0.368212	0.249819
							25.5	0.223028	0.293234	0.414537	0.295686	0.366076	0.24754
							25.53	0.221179	0.289842	0.414504	0.292763	0.363867	0.245364
							25.56	0.219418	0.286384	0.414206	0.289703	0.361627	0.243269
							25.59	0.217842	0.282628	0.413645	0.286269	0.358781	0.240859
							25.62	0.215952	0.27938	0.412925	0.283355	0.356299	0.238776
							25.65	0.214436	0.276295	0.412072	0.280433	0.353786	0.236854
							25.68	0.213024	0.273255	0.41085	0.277576	0.35116	0.234495
							25.71	0.211828	0.269691	0.409599	0.274323	0.348076	0.232637
							25.74	0.210215	0.266911	0.408275	0.271513	0.34535	0.230819
							25.77	0.208873	0.264199	0.406607	0.268758	0.342625	0.229097
							25.8	0.207488	0.261474	0.404654	0.265593	0.339863	0.227344
							25.83	0.206045	0.258386	0.402827	0.26303	0.336521	0.225528
							25.86	0.204671	0.255823	0.400778	0.260524	0.333688	0.223994
							25.89	0.203371	0.253428	0.398596	0.257952	0.330801	0.222602
							25.92	0.202144	0.251123	0.395718	0.255568	0.327847	0.220907
							25.95	0.200921	0.248342	0.393267	0.252896	0.324313	0.219538
							25.98	0.199521	0.246137	0.390794	0.250626	0.321468	0.218259
							26.01	0.19835	0.244151	0.388193	0.248457	0.318501	0.21704
							26.04	0.197283	0.242121	0.38496	0.246268	0.315488	0.215628
							26.07	0.196472	0.239606	0.382003	0.243811	0.311994	0.214394
							26.1	0.195679	0.237653	0.379172	0.241863	0.30909	0.213204
							26.13	0.195027	0.235967	0.37607	0.239925	0.306173	0.212132
							26.16	0.194435	0.234182	0.372514	0.238088	0.30341	0.211134
							26.19	0.194005	0.232096	0.369412	0.235954	0.300149	0.209811
							26.19	0.193942	0.231768	0.368893	0.235653	0.29969	0.209599
							26.22	0.193583	0.230495	0.366168	0.234256	0.297345	0.208713
							26.25	0.192982	0.22899	0.363069	0.232618	0.294519	0.207729
							26.28	0.192274	0.227316	0.359105	0.230871	0.291871	0.206526
							26.31	0.191645	0.225584	0.35599	0.228986	0.288738	0.205538
							26.34	0.191016	0.22409	0.352677	0.227429	0.286046	0.204579
							26.37	0.190417	0.222782	0.349395	0.22596	0.283389	0.203666
							26.4	0.189772	0.221538	0.345708	0.224091	0.280507	0.202645
							26.43	0.189279	0.220075	0.34254	0.222598	0.278193	0.201477
							26.46	0.188906	0.218876	0.339269	0.221137	0.27579	0.200577
							26.49	0.188544	0.217718	0.336121	0.219697	0.273345	0.199672
							26.52	0.188122	0.216641	0.332415	0.21804	0.271116	0.198555
							26.55	0.187559	0.215541	0.329408	0.216692	0.268485	0.197679
							26.58	0.186815	0.214465	0.326443	0.215379	0.266411	0.19682
							26.61	0.186187	0.213369	0.323642	0.213995	0.264381	0.196003
							26.64	0.185442	0.212461	0.320647	0.212523	0.261909	0.194937
							26.67	0.184644	0.211454	0.31807	0.21115	0.259889	0.194016
							26.7	0.183523	0.210444	0.315885	0.209776	0.257941	0.193112
							26.73	0.182415	0.209539	0.31371	0.208501	0.256028	0.192313
							26.76	0.181405	0.20867	0.311194	0.207127	0.253808	0.191431
							26.79	0.180333	0.207655	0.308962	0.20592	0.251965	0.190414
							26.82	0.179266	0.206997	0.307091	0.204635	0.250173	0.189515
							26.85	0.178623	0.206245	0.305305	0.203526	0.24842	0.188654
							26.88	0.178094	0.20534	0.30296	0.202282	0.246681	0.187612
							26.91	0.177488	0.204492	0.300862	0.201186	0.244688	0.186687
							26.94	0.176549	0.203831	0.29889	0.200002	0.24299	0.185829
							26.97	0.175595	0.203099	0.296672	0.198929	0.241223	0.185016
							27	0.174482	0.202481	0.294246	0.197762	0.239324	0.184136
							27.03	0.17348	0.201551	0.292132	0.196807	0.23776	0.183151
							27.06	0.172432	0.200859	0.290318	0.195845	0.236137	0.182233
							27.09	0.171467	0.200179	0.288792	0.194819	0.23469	0.18131
							27.12	0.170353	0.199332	0.28729	0.193686	0.233125	0.18028
							27.15	0.169302	0.198463	0.286081	0.192692	0.231367	0.179377
							27.18	0.168109	0.197725	0.284869	0.191711	0.229861	0.178443
							27.21	0.167173	0.197072	0.283709	0.190753	0.228329	0.177491
							27.24	0.166499	0.196212	0.282216	0.189795	0.226605	0.176556
							27.27	0.165506	0.19549	0.280815	0.188864	0.225294	0.175638
							27.3	0.164431	0.194771	0.27878	0.187967	0.223893	0.17476
							27.33	0.163609	0.193964	0.276663	0.187105	0.222397	0.17394
							27.36	0.162789	0.193066	0.274207	0.186016	0.220759	0.172884
							27.39	0.161894	0.192386	0.272221	0.185216	0.219574	0.171988
							27.42	0.161118	0.191683	0.27041	0.184334	0.218273	0.171108
							27.45	0.160315	0.191036	0.268326	0.183434	0.217015	0.170234
							27.48	0.159633	0.190111	0.266362	0.182314	0.215769	0.169154
							27.51	0.159085	0.189359	0.26468	0.181472	0.214365	0.168309
							27.54	0.158578	0.188654	0.263028	0.180654	0.213212	0.167599
							27.57	0.158153	0.187993	0.261442	0.179789	0.211875	0.166781
							27.6	0.157778	0.186956	0.259185	0.178795	0.210408	0.165791
							27.63	0.157392	0.18603	0.25701	0.177952	0.209191	0.165053
							27.66	0.156917	0.185347	0.254709	0.177118	0.208065	0.164294
							27.69	0.156441	0.184585	0.252415	0.176275	0.206856	0.16359
							27.72	0.155895	0.183584	0.249469	0.175221	0.205689	0.162731
							27.75	0.155243	0.182609	0.246777	0.174451	0.204316	0.162045
							27.78	0.15444	0.181945	0.244455	0.173668	0.203236	0.161323
							27.81	0.153935	0.181056	0.242365	0.172893	0.202157	0.16064
							27.84	0.153382	0.180045	0.240368	0.171993	0.200857	0.159708
							27.87	0.152821	0.179276	0.239064	0.171209	0.199762	0.158979
							27.9	0.15213	0.178376	0.237748	0.170482	0.198632	0.158337
							27.93	0.151626	0.177544	0.236637	0.169751	0.197608	0.157621
							27.96	0.151162	0.176553	0.235524	0.168894	0.196291	0.156876
							27.99	0.150536	0.175759	0.234561	0.16821	0.195259	0.156223
							28.02	0.150022	0.174885	0.233672	0.167481	0.194148	0.155521
							28.05	0.149481	0.174118	0.232901	0.16672	0.193057	0.154851
							28.08	0.148933	0.173204	0.231963	0.165788	0.191767	0.154088
							28.11	0.148358	0.172258	0.23117	0.165141	0.190858	0.15344
							28.14	0.147902	0.171454	0.230325	0.164431	0.189915	0.152744
							28.17	0.147315	0.170665	0.229476	0.16383	0.188871	0.152006
							28.2	0.146878	0.169781	0.228549	0.16295	0.1877	0.151058
							28.23	0.146422	0.169085	0.227863	0.162266	0.186741	0.150387
							28.26	0.145845	0.168318	0.227282	0.1615	0.185718	0.1497
							28.29	0.145391	0.1675	0.226569	0.160717	0.184739	0.148972
							28.32	0.14511	0.166744	0.225765	0.15987	0.183554	0.148209
							28.35	0.144741	0.166014	0.225018	0.159195	0.182627	0.147582
							28.38	0.144256	0.165248	0.224276	0.158547	0.181655	0.146915
							28.41	0.143986	0.164535	0.223535	0.157849	0.180676	0.146249
							28.44	0.143649	0.163711	0.222581	0.157096	0.179514	0.145462
							28.47	0.14329	0.162997	0.221552	0.156418	0.178679	0.144777
							28.5	0.142871	0.162406	0.220726	0.15568	0.177792	0.144117
							28.53	0.142483	0.161809	0.21979	0.154977	0.176951	0.143504
							28.56	0.142179	0.161026	0.218617	0.154245	0.17578	0.142842
							28.59	0.141772	0.160445	0.217673	0.153592	0.174938	0.142317
							28.62	0.141304	0.159798	0.2167	0.152981	0.174103	0.141768
							28.65	0.140712	0.159223	0.215794	0.152265	0.173278	0.141235
							28.68	0.140212	0.158559	0.214632	0.151445	0.172295	0.140646
							28.71	0.13977	0.158007	0.213693	0.150823	0.171489	0.140122
							28.74	0.139256	0.157546	0.21275	0.150186	0.170575	0.139632
							28.77	0.138851	0.157086	0.211721	0.149621	0.16974	0.139099
							28.8	0.138424	0.156534	0.210701	0.148869	0.168768	0.13854
							28.83	0.138143	0.155966	0.20967	0.148252	0.167948	0.137999
							28.86	0.137752	0.155511	0.208803	0.147658	0.167077	0.137565
							28.89	0.137439	0.15509	0.207829	0.147103	0.166257	0.137111
							28.92	0.13717	0.154509	0.206664	0.146426	0.165272	0.136516
							28.95	0.13684	0.153907	0.205893	0.145924	0.164477	0.136023
							28.98	0.136454	0.153449	0.205072	0.145431	0.163736	0.135545
							29.01	0.136134	0.15306	0.204233	0.144803	0.162943	0.13503
							29.04	0.135753	0.15265	0.203433	0.144195	0.162006	0.1345
							29.07	0.135416	0.152356	0.202504	0.143667	0.161334	0.13407
							29.1	0.135006	0.151971	0.201797	0.143105	0.160586	0.133594
							29.13	0.134729	0.15151	0.201026	0.142542	0.159829	0.133101
							29.16	0.134576	0.151113	0.199973	0.141965	0.158918	0.132541
							29.19	0.134407	0.150671	0.199087	0.141525	0.158224	0.132044
							29.22	0.134065	0.150265	0.198225	0.141138	0.157496	0.131632
							29.25	0.133866	0.149895	0.197441	0.140603	0.156772	0.131131
							29.28	0.133524	0.14933	0.196554	0.139961	0.156087	0.130593
							29.31	0.133276	0.148859	0.195933	0.139485	0.155453	0.13016
							29.34	0.133009	0.148323	0.195359	0.138961	0.154761	0.129673
							29.37	0.132794	0.147969	0.194587	0.138496	0.154161	0.129321
							29.4	0.132614	0.14758	0.193715	0.137922	0.15342	0.128955
							29.43	0.132449	0.14737	0.192908	0.137481	0.152853	0.128571
							29.46	0.132156	0.14722	0.192238	0.137013	0.152195	0.128202
							29.49	0.131877	0.146911	0.191573	0.136592	0.151576	0.12793
							29.52	0.13152	0.146485	0.190722	0.136109	0.150888	0.127451
							29.55	0.13119	0.146123	0.189872	0.135667	0.150315	0.127058
							29.58	0.130906	0.145797	0.189221	0.135295	0.149722	0.126768
							29.61	0.130724	0.145497	0.188469	0.13493	0.149287	0.126407
							29.64	0.130492	0.144963	0.187662	0.134455	0.148595	0.126038
							29.67	0.130149	0.144676	0.187013	0.134199	0.14814	0.1257
							29.7	0.129761	0.144345	0.186275	0.13366	0.147645	0.125379
							29.73	0.12948	0.144207	0.185764	0.133215	0.14711	0.125021
							29.73	0.12948	0.144124	0.185725	0.133194	0.14696	0.124954
							29.76	0.129351	0.143813	0.185008	0.132895	0.146431	0.124691
							29.79	0.129155	0.143499	0.18436	0.132463	0.145915	0.124329
							29.82	0.128922	0.143197	0.183958	0.132118	0.145338	0.124077
							29.85	0.128883	0.142979	0.183463	0.131695	0.144846	0.12378
							29.88	0.128779	0.142585	0.182765	0.131195	0.14412	0.123366
							29.91	0.12841	0.142355	0.182224	0.130819	0.143654	0.123148
							29.94	0.128221	0.142035	0.181617	0.13048	0.143173	0.122764
							29.97	0.128039	0.141871	0.181173	0.130121	0.142691	0.122363
							30	0.127879	0.141508	0.180662	0.129682	0.142158	0.121964
							30.03	0.127619	0.141346	0.180265	0.12931	0.141771	0.121612
							30.06	0.127439	0.141114	0.179882	0.128871	0.141254	0.12126
							30.09	0.127282	0.140898	0.179556	0.128549	0.140776	0.120935
							30.12	0.127047	0.140514	0.179084	0.128119	0.140297	0.120606
							30.15	0.126855	0.140301	0.178673	0.127762	0.139825	0.120396
							30.18	0.126763	0.140057	0.178192	0.127411	0.139299	0.120154
							30.21	0.126729	0.139814	0.177658	0.127091	0.138955	0.119917
							30.24	0.126739	0.139558	0.17715	0.126671	0.138523	0.119642
							30.27	0.126707	0.139385	0.176808	0.126271	0.138167	0.119346
							30.3	0.126491	0.139198	0.176288	0.125985	0.13776	0.119158
							30.33	0.126307	0.139073	0.175616	0.12573	0.137372	0.118917
							30.36	0.126132	0.138666	0.175221	0.12526	0.13696	0.118657
							30.39	0.126074	0.138383	0.174759	0.124882	0.136656	0.11848
							30.42	0.126064	0.138202	0.174488	0.124625	0.136398	0.118345
							30.45	0.12605	0.138047	0.174185	0.124383	0.136012	0.118146
							30.48	0.126168	0.138029	0.17363	0.123994	0.135695	0.117996
							30.51	0.126302	0.137731	0.173254	0.123719	0.135392	0.117902
							30.54	0.126462	0.13756	0.172809	0.123474	0.135034	0.117746
							30.57	0.126462	0.137456	0.172519	0.123299	0.134487	0.117606
							30.6	0.126557	0.1372	0.172013	0.122974	0.134017	0.117579
							30.63	0.126705	0.136929	0.171693	0.122736	0.13369	0.117525
							30.66	0.127008	0.136795	0.171321	0.122509	0.133397	0.117469
							30.69	0.127166	0.136585	0.170856	0.122285	0.133036	0.117498
							30.72	0.127348	0.136494	0.170472	0.121965	0.132564	0.11738
							30.75	0.127571	0.136422	0.170235	0.121738	0.132226	0.117307
							30.78	0.127891	0.136193	0.170019	0.121498	0.131849	0.117285
							30.81	0.128213	0.136042	0.169743	0.121254	0.131428	0.117221
							30.84	0.128526	0.136079	0.169256	0.12104	0.131041	0.117256
							30.87	0.129186	0.136052	0.168843	0.120893	0.130725	0.117342
							30.9	0.12971	0.135959	0.16867	0.120724	0.130407	0.117339
							30.93	0.130184	0.135913	0.168274	0.120624	0.130049	0.117324
							30.96	0.130715	0.135938	0.168052	0.120424	0.129634	0.11738
							30.99	0.131185	0.136028	0.167727	0.120323	0.129184	0.117477
							31.02	0.131983	0.135895	0.167305	0.120175	0.128834	0.117579
							31.05	0.132539	0.13598	0.166821	0.120139	0.12857	0.117656
							31.08	0.133182	0.136135	0.166441	0.119999	0.128125	0.117788
							31.11	0.133815	0.13618	0.166165	0.119914	0.127894	0.118017
							31.14	0.134625	0.136463	0.165782	0.119845	0.127605	0.118179
							31.17	0.13528	0.13672	0.165459	0.119716	0.127278	0.118298
							31.2	0.13588	0.13692	0.165136	0.119627	0.126936	0.118507
							31.23	0.136582	0.137197	0.164882	0.119617	0.126705	0.118638
							31.26	0.137393	0.137581	0.164622	0.119601	0.126288	0.1188
							31.29	0.137983	0.137877	0.164343	0.119575	0.126035	0.119046
							31.32	0.13864	0.138165	0.163999	0.119532	0.125545	0.119246
							31.35	0.139584	0.138577	0.163643	0.119587	0.125258	0.119484
							31.38	0.140217	0.139062	0.163481	0.119583	0.124973	0.119694
							31.41	0.140871	0.139441	0.163312	0.119541	0.124812	0.119978
							31.44	0.141488	0.140021	0.162998	0.119617	0.124481	0.12024
							31.47	0.14214	0.140598	0.162866	0.119774	0.124339	0.120532
							31.5	0.142696	0.141189	0.162592	0.119863	0.124194	0.120784
							31.53	0.143303	0.141753	0.162294	0.119954	0.123974	0.121034
							31.56	0.143814	0.142408	0.16204	0.120117	0.123596	0.12134
							31.59	0.144387	0.143253	0.161917	0.120265	0.123397	0.12162
							31.62	0.145052	0.144002	0.161649	0.12047	0.123146	0.121887
							31.65	0.145481	0.144529	0.161485	0.120711	0.122924	0.122158
							31.68	0.146063	0.145488	0.16108	0.12079	0.122881	0.122476
							31.71	0.146781	0.14648	0.160804	0.120981	0.122693	0.122729
							31.74	0.147167	0.147409	0.160623	0.121152	0.122633	0.123076
							31.77	0.147519	0.14827	0.160484	0.121482	0.122525	0.123312
							31.8	0.147917	0.149381	0.160418	0.121776	0.12238	0.123586
							31.83	0.148304	0.150249	0.160385	0.122045	0.122359	0.123735
							31.86	0.148557	0.151169	0.160218	0.122343	0.122344	0.123912
							31.89	0.148787	0.152029	0.160073	0.122651	0.122369	0.124087
							31.92	0.148896	0.152977	0.160106	0.122923	0.122281	0.124155
							31.95	0.148875	0.154009	0.160029	0.123184	0.122308	0.124365
							31.98	0.148902	0.154952	0.159854	0.123444	0.122266	0.124596
							32.01	0.148991	0.155866	0.159715	0.123831	0.122364	0.124701
							32.04	0.149054	0.156857	0.159622	0.124214	0.122424	0.124768
							32.07	0.149025	0.157603	0.15954	0.12444	0.12253	0.124785
							32.1	0.148989	0.158503	0.159611	0.124641	0.122676	0.124842
							32.13	0.148811	0.159271	0.159567	0.124884	0.122839	0.124867
							32.16	0.148741	0.160096	0.159644	0.125209	0.122944	0.124838
							32.19	0.148462	0.160797	0.159819	0.125438	0.123229	0.12491
							32.22	0.148184	0.161551	0.160038	0.125648	0.12337	0.124881
							32.25	0.147992	0.162305	0.16018	0.125924	0.123484	0.124873
							32.28	0.14771	0.163038	0.160314	0.126127	0.123762	0.124792
							32.31	0.147395	0.1636	0.160511	0.126188	0.124012	0.124736
							32.34	0.147068	0.164103	0.160681	0.126421	0.124272	0.12468
							32.37	0.146706	0.164564	0.160776	0.126624	0.124532	0.124568
							32.4	0.146342	0.165081	0.161072	0.126711	0.124947	0.1244
							32.43	0.145996	0.165571	0.161408	0.126881	0.125168	0.124341
							32.46	0.145626	0.165825	0.16172	0.126998	0.125466	0.12423
							32.49	0.145251	0.165955	0.162251	0.127031	0.125838	0.124034
							32.52	0.145071	0.166285	0.162855	0.12712	0.126232	0.123813
							32.55	0.144818	0.166512	0.163474	0.127126	0.126573	0.123633
							32.58	0.144528	0.166581	0.164176	0.127087	0.126898	0.123493
							32.61	0.144236	0.166634	0.165125	0.127112	0.12733	0.123272
							32.64	0.143955	0.166589	0.165694	0.127138	0.127704	0.122965
							32.67	0.143521	0.166666	0.16637	0.12715	0.128084	0.12269
							32.7	0.143186	0.166586	0.166912	0.127118	0.128521	0.122498
							32.73	0.142854	0.166546	0.167704	0.127101	0.129002	0.122339
							32.76	0.142611	0.166344	0.168399	0.127066	0.129392	0.122069
							32.79	0.142427	0.166069	0.16916	0.126986	0.129708	0.121695
							32.82	0.142264	0.166014	0.169699	0.126816	0.130049	0.121352
							32.85	0.142065	0.16572	0.170514	0.126758	0.130468	0.12096
							32.88	0.141888	0.165358	0.171124	0.126655	0.130638	0.120559
							32.91	0.141774	0.165148	0.171844	0.126468	0.131066	0.120312
							32.94	0.14158	0.164902	0.17268	0.126393	0.131377	0.119931
							32.97	0.141466	0.164625	0.17335	0.126234	0.131592	0.11955
							33	0.141411	0.164084	0.173924	0.126043	0.131972	0.119179
							33.03	0.141206	0.163741	0.174505	0.125959	0.132277	0.118814
							33.06	0.141144	0.163286	0.175041	0.125779	0.13261	0.118456
							33.09	0.141083	0.162745	0.1757	0.125407	0.132889	0.11799
							33.12	0.141001	0.162305	0.17625	0.125159	0.133157	0.117617
							33.15	0.140848	0.161948	0.176617	0.124929	0.133581	0.117264
							33.18	0.140816	0.161663	0.177063	0.124658	0.133858	0.116861
							33.21	0.140806	0.161229	0.177667	0.124359	0.134071	0.11646
							33.24	0.140799	0.160781	0.178228	0.124219	0.134317	0.116067
							33.27	0.140741	0.160445	0.178731	0.123931	0.134494	0.115658
							33.27	0.140748	0.160342	0.178821	0.123882	0.134525	0.115571
							33.3	0.140826	0.159937	0.17921	0.123679	0.134577	0.11524
							33.33	0.140857	0.159576	0.179669	0.123362	0.13468	0.114834
							33.36	0.140816	0.159223	0.180233	0.123161	0.134869	0.114473
							33.39	0.140775	0.158878	0.180804	0.122976	0.134976	0.114169
							33.42	0.140612	0.158479	0.181248	0.122729	0.135025	0.113882
							33.45	0.140556	0.158199	0.181658	0.122394	0.135007	0.113486
							33.48	0.140537	0.157845	0.182065	0.122231	0.135104	0.113242
							33.51	0.140535	0.157643	0.18252	0.121977	0.135179	0.112902
							33.54	0.140581	0.157368	0.182807	0.121703	0.135169	0.112608
							33.57	0.140722	0.157118	0.183028	0.121453	0.135186	0.112164
							33.6	0.140765	0.157	0.183334	0.121295	0.135152	0.111864
							33.63	0.140707	0.156945	0.183701	0.121126	0.135083	0.11156
							33.66	0.140699	0.156822	0.184016	0.120944	0.135112	0.111337
							33.69	0.140792	0.156732	0.184431	0.120669	0.134955	0.111038
							33.72	0.140748	0.156625	0.184809	0.120414	0.13479	0.110807
							33.75	0.140813	0.156596	0.185096	0.120258	0.134797	0.110559
							33.78	0.140842	0.156559	0.185216	0.119917	0.134609	0.11027
							33.81	0.140891	0.156575	0.185389	0.119713	0.134492	0.109988
							33.84	0.140845	0.156654	0.185533	0.119529	0.134266	0.109784
							33.87	0.14086	0.156732	0.185755	0.119332	0.13417	0.109505
							33.9	0.140833	0.156707	0.185823	0.119223	0.133973	0.109227
							33.93	0.140821	0.15668	0.18589	0.118994	0.133724	0.10896
							33.96	0.140862	0.156945	0.185968	0.118779	0.133439	0.108678
							33.99	0.140741	0.156987	0.18584	0.118527	0.133336	0.108427
							34.02	0.140641	0.157091	0.185681	0.118295	0.13313	0.108158
							34.05	0.14053	0.157232	0.185711	0.117931	0.132857	0.107838
							34.08	0.14038	0.157379	0.185556	0.117693	0.132683	0.107597
							34.11	0.140253	0.157389	0.185279	0.117452	0.132492	0.107351
							34.14	0.140095	0.157456	0.185041	0.117224	0.132209	0.107107
							34.17	0.139981	0.157659	0.184669	0.117015	0.131811	0.106702
							34.2	0.139909	0.157661	0.184289	0.116709	0.131569	0.106432
							34.23	0.139736	0.157768	0.18392	0.116507	0.131368	0.106194
							34.26	0.139499	0.157832	0.183449	0.116236	0.131068	0.105875
							34.29	0.139268	0.158005	0.182938	0.115955	0.130902	0.105425
							34.32	0.138972	0.15805	0.182579	0.115701	0.130657	0.105193
							34.35	0.138565	0.157887	0.182032	0.115491	0.130304	0.104852
							34.38	0.138325	0.157834	0.181663	0.115248	0.129959	0.104612
							34.41	0.138039	0.157903	0.181274	0.114937	0.129605	0.104249
							34.44	0.137679	0.15781	0.180914	0.114715	0.129444	0.103932
							34.47	0.137364	0.157661	0.180457	0.114445	0.129004	0.103592
							34.5	0.137012	0.157523	0.180214	0.114162	0.128772	0.10328
							34.53	0.136741	0.157355	0.180003	0.113812	0.128436	0.103004
							34.56	0.136381	0.157262	0.179794	0.113578	0.128118	0.10275
							34.59	0.136032	0.157091	0.179574	0.113314	0.127706	0.102538
							34.62	0.135646	0.156889	0.179371	0.112982	0.127479	0.102256
							34.65	0.135278	0.156596	0.17904	0.112534	0.127213	0.101903
							34.68	0.134982	0.156459	0.178961	0.112235	0.126994	0.101554
							34.71	0.134645	0.156127	0.17898	0.111985	0.126826	0.101278
							34.74	0.134342	0.155828	0.178886	0.11171	0.126541	0.101033
							34.77	0.134104	0.155362	0.179124	0.111334	0.126235	0.100711
							34.8	0.133842	0.15505	0.179199	0.111004	0.125919	0.100434
							34.83	0.13341	0.154738	0.179141	0.110679	0.125646	0.10018
							34.86	0.133058	0.154459	0.179248	0.11032	0.125211	0.0998631
							34.89	0.132629	0.153961	0.179409	0.109915	0.124901	0.0995174
							34.92	0.132229	0.153508	0.179481	0.109558	0.124633	0.0992631
							34.95	0.131719	0.153258	0.179472	0.109238	0.124387	0.0989751
							34.98	0.131289	0.152895	0.179544	0.108871	0.124089	0.0987106
							35.01	0.131062	0.152405	0.179735	0.108435	0.123914	0.0984101
							35.04	0.130775	0.151957	0.179924	0.108059	0.123611	0.0981713
							35.07	0.130542	0.151699	0.180065	0.107697	0.123361	0.0978993
							35.1	0.130297	0.151395	0.18009	0.107424	0.123036	0.0977001
							35.13	0.130084	0.150929	0.18032	0.107057	0.122671	0.0974663
							35.16	0.129713	0.150492	0.180561	0.106742	0.122367	0.0972245
							35.19	0.129368	0.150135	0.180676	0.106477	0.122093	0.0970173
							35.22	0.129155	0.149748	0.180812	0.106153	0.121921	0.0968186
							35.25	0.128937	0.149245	0.180706	0.105819	0.121656	0.0966385
							35.28	0.128796	0.148898	0.18067	0.105574	0.121408	0.0964589
							35.31	0.128575	0.148643	0.18049	0.105298	0.121094	0.0962807
							35.34	0.128395	0.148278	0.180419	0.105074	0.120884	0.0960866
							35.37	0.128267	0.147884	0.18023	0.104791	0.120532	0.0960003
							35.4	0.128044	0.147537	0.180046	0.104644	0.120255	0.0958844
							35.43	0.127743	0.147266	0.17991	0.104485	0.119911	0.0957795
							35.46	0.127586	0.146932	0.179866	0.104301	0.119616	0.0956265
							35.49	0.127472	0.146565	0.179672	0.10404	0.119191	0.0954609
							35.52	0.127338	0.146296	0.179811	0.103866	0.118948	0.0952682
							35.55	0.127275	0.145979	0.179776	0.103598	0.118738	0.0950901
							35.58	0.127114	0.145683	0.179505	0.103333	0.118523	0.0950089
							35.61	0.126894	0.145262	0.179349	0.103089	0.118351	0.0948784
							35.64	0.126799	0.144921	0.179171	0.102851	0.117958	0.0947801
							35.67	0.126613	0.144652	0.178966	0.102643	0.117616	0.0947163
							35.7	0.126586	0.144447	0.178903	0.102477	0.117302	0.094613
							35.73	0.126513	0.144124	0.178794	0.102232	0.117009	0.0944073
							35.76	0.126346	0.143893	0.178846	0.101987	0.116725	0.0942512
							35.79	0.126142	0.143762	0.178903	0.101617	0.116411	0.094175
							35.82	0.126033	0.143421	0.178646	0.101367	0.115976	0.0940796
							35.85	0.126042	0.143203	0.178608	0.101092	0.115647	0.0939045
							35.88	0.125919	0.142933	0.178578	0.1008	0.115349	0.0937535
							35.91	0.125752	0.142774	0.17852	0.100604	0.115061	0.0936642
							35.94	0.125783	0.14263	0.178186	0.100317	0.114839	0.0935704
							35.97	0.125934	0.142299	0.177929	0.0999574	0.114686	0.093467
							36	0.126023	0.142158	0.177864	0.0996388	0.114523	0.0934209
							36.03	0.12613	0.141972	0.177672	0.0993593	0.114194	0.0934033
							36.06	0.126302	0.141841	0.177248	0.0991547	0.1138	0.0933667
							36.09	0.126489	0.141689	0.177079	0.0988085	0.11341	0.0932267
							36.12	0.126581	0.14145	0.176762	0.0986266	0.113163	0.0932553
							36.15	0.126695	0.141285	0.176393	0.0983851	0.11298	0.093314
							36.18	0.126903	0.141074	0.176083	0.0981629	0.11268	0.093325
							36.21	0.12702	0.140885	0.175754	0.0978272	0.112362	0.093311
							36.24	0.127144	0.140765	0.175353	0.0976386	0.112173	0.0933923
							36.27	0.127503	0.140687	0.174939	0.0974655	0.111943	0.0934575
							36.3	0.127755	0.140523	0.174688	0.0973602	0.11158	0.0935272
							36.33	0.127937	0.14053	0.174395	0.0971595	0.111197	0.0936672
							36.36	0.12819	0.140562	0.17405	0.0969809	0.11102	0.0938152
							36.39	0.128691	0.140475	0.173668	0.096955	0.110832	0.0939191
							36.42	0.12907	0.140496	0.173263	0.0968006	0.110564	0.0939728
							36.45	0.129472	0.140498	0.172904	0.0967433	0.110203	0.0941594
							36.48	0.129846	0.14044	0.1725	0.0967521	0.110037	0.0943471
							36.51	0.130486	0.140459	0.171986	0.0967714	0.109889	0.0945222
							36.54	0.130981	0.140573	0.171616	0.0968045	0.109721	0.0948373
							36.57	0.131562	0.140712	0.171362	0.0968745	0.10943	0.0952908
							36.6	0.132105	0.140669	0.171233	0.0969583	0.109213	0.0955357
							36.63	0.132796	0.140864	0.171111	0.0970019	0.109029	0.0958588
							36.66	0.133502	0.141151	0.170719	0.0971331	0.108752	0.0962471
							36.69	0.134254	0.141362	0.170325	0.0972588	0.108572	0.0967183
							36.72	0.135139	0.141551	0.169947	0.097336	0.108364	0.0971623
							36.75	0.136017	0.141921	0.16957	0.0975355	0.108214	0.0976971
							36.78	0.13699	0.142241	0.169209	0.0976822	0.108173	0.0982124
							36.81	0.138016	0.142492	0.168676	0.0979881	0.107875	0.0987759
							36.81	0.138153	0.142544	0.168567	0.097997	0.107844	0.0988637
							36.84	0.138936	0.14283	0.168219	0.0982158	0.107692	0.099395
							36.87	0.140013	0.143272	0.167897	0.0984309	0.107522	0.099965
							36.9	0.140904	0.143672	0.167559	0.0986563	0.107374	0.10052
							36.93	0.141833	0.144295	0.167344	0.0989783	0.107217	0.101292
							36.96	0.142905	0.144801	0.167018	0.0992247	0.107054	0.10197
							36.99	0.143846	0.145288	0.166707	0.099485	0.107013	0.10262
							37.02	0.14485	0.14607	0.166529	0.0997965	0.10698	0.10328
							37.05	0.145774	0.146861	0.166069	0.10018	0.106814	0.104101
							37.08	0.146781	0.147646	0.165661	0.100494	0.10679	0.10483
							37.11	0.147826	0.148534	0.165475	0.100832	0.106732	0.105661
							37.14	0.148724	0.149448	0.165106	0.101278	0.106675	0.106429
							37.17	0.149707	0.150444	0.164858	0.101766	0.106606	0.107262
							37.2	0.150697	0.151347	0.164903	0.102169	0.106602	0.108094
							37.23	0.151752	0.152405	0.164696	0.102734	0.106572	0.108958
							37.26	0.152606	0.153431	0.164483	0.103297	0.106639	0.109736
							37.29	0.153392	0.154611	0.164392	0.103909	0.106572	0.110766
							37.32	0.154318	0.155636	0.16428	0.104401	0.106577	0.111613
							37.35	0.155124	0.156591	0.164223	0.105037	0.106626	0.112358
							37.38	0.1559	0.157582	0.164032	0.105578	0.106564	0.113101
							37.41	0.156511	0.158871	0.163894	0.106349	0.106648	0.11404
							37.44	0.157083	0.159944	0.163843	0.106978	0.106763	0.11481
							37.47	0.157678	0.161197	0.163761	0.107669	0.106888	0.115509
							37.5	0.158221	0.16242	0.16364	0.108384	0.107002	0.116381
							37.53	0.158668	0.163602	0.163731	0.109231	0.10709	0.117266
							37.56	0.159032	0.164852	0.16367	0.109843	0.107269	0.117964
							37.59	0.159289	0.166072	0.163788	0.110516	0.107558	0.118666
							37.62	0.159551	0.167205	0.163761	0.111189	0.107712	0.119367
							37.65	0.159788	0.168542	0.163908	0.111987	0.107952	0.120135
							37.68	0.159954	0.169562	0.163873	0.112699	0.1082	0.120718
							37.71	0.160145	0.170458	0.163834	0.113533	0.108559	0.12133
							37.74	0.160162	0.171555	0.163873	0.114375	0.108899	0.121852
							37.77	0.160087	0.172743	0.163862	0.115148	0.10935	0.122403
							37.8	0.159964	0.173596	0.163829	0.115864	0.109802	0.12285
							37.83	0.159796	0.174409	0.163881	0.116502	0.110239	0.123181
							37.86	0.159745	0.175221	0.16393	0.117114	0.110642	0.123578
							37.89	0.159626	0.176121	0.163955	0.117765	0.111273	0.12402
							37.92	0.159362	0.176889	0.16407	0.118401	0.111905	0.124203
							37.95	0.159209	0.177672	0.164201	0.119043	0.112474	0.124389
							37.98	0.158962	0.178349	0.164616	0.119662	0.113014	0.124645
							38.01	0.158857	0.178868	0.165019	0.120449	0.113652	0.124746
							38.04	0.158677	0.179281	0.165216	0.120996	0.114319	0.124883
							38.07	0.15859	0.179566	0.165489	0.121727	0.115007	0.125083
							38.1	0.158377	0.179977	0.165878	0.122324	0.115672	0.125099
							38.13	0.158197	0.180254	0.166231	0.122944	0.11646	0.125073
							38.16	0.157933	0.180267	0.166717	0.123514	0.117186	0.125075
							38.19	0.157821	0.180307	0.167015	0.124022	0.117961	0.125018
							38.22	0.157743	0.180341	0.167472	0.124422	0.118653	0.124973
							38.25	0.157603	0.180365	0.168161	0.124899	0.119563	0.124838
							38.28	0.157467	0.180272	0.168848	0.125304	0.120389	0.124702
							38.31	0.157426	0.18027	0.16965	0.125732	0.121105	0.124535
							38.34	0.157372	0.18019	0.170645	0.126148	0.121824	0.124391
							38.37	0.157244	0.180081	0.17152	0.126671	0.122803	0.124231
							38.4	0.157006	0.179894	0.172467	0.127024	0.123688	0.123934
							38.43	0.156849	0.179715	0.173427	0.127341	0.124548	0.123678
							38.46	0.156807	0.179443	0.174393	0.127598	0.125325	0.123426
							38.49	0.156727	0.17914	0.175355	0.127848	0.126219	0.123134
							38.52	0.156628	0.178951	0.17637	0.128014	0.126893	0.122818
							38.55	0.156623	0.178799	0.177311	0.128147	0.12769	0.122498
							38.58	0.156618	0.178517	0.178592	0.128175	0.128362	0.122206
							38.61	0.156703	0.178194	0.179538	0.128243	0.129204	0.121784
							38.64	0.156793	0.17814	0.180476	0.128276	0.129881	0.121475
							38.67	0.156865	0.177885	0.181619	0.128252	0.130722	0.121163
							38.7	0.156938	0.177645	0.182801	0.128154	0.131406	0.120809
							38.73	0.157011	0.17744	0.18369	0.128066	0.132176	0.120334
							38.76	0.156963	0.177307	0.184749	0.127881	0.132803	0.11996
							38.79	0.157021	0.177243	0.185629	0.127715	0.13341	0.119556
							38.82	0.156933	0.177121	0.186642	0.127589	0.13397	0.119182
							38.85	0.156803	0.177017	0.187533	0.127405	0.134622	0.118879
							38.88	0.156732	0.177049	0.18839	0.12708	0.135244	0.118495
							38.91	0.156725	0.177051	0.18933	0.126888	0.135729	0.118111
							38.94	0.156725	0.177038	0.190227	0.126634	0.136089	0.117653
							38.97	0.156574	0.177139	0.190857	0.126363	0.136566	0.117304
							39	0.156584	0.177235	0.191611	0.126145	0.137021	0.116987
							39.03	0.156654	0.177238	0.192284	0.125866	0.137357	0.116615
							39.06	0.156677	0.177379	0.192946	0.12556	0.137713	0.116314
							39.09	0.156764	0.177483	0.193682	0.125183	0.13812	0.115977
							39.12	0.156793	0.177613	0.194185	0.124901	0.138458	0.115604
							39.15	0.15665	0.177762	0.194801	0.124663	0.138582	0.11521
							39.18	0.156381	0.177917	0.195241	0.124378	0.13883	0.114807
							39.21	0.156199	0.178189	0.19567	0.124098	0.13894	0.114505
							39.24	0.155944	0.178442	0.196097	0.123752	0.13909	0.114182
							39.27	0.155783	0.178565	0.196436	0.123424	0.139204	0.113834
							39.3	0.155652	0.178778	0.197052	0.123142	0.139341	0.113571
							39.33	0.155473	0.178938	0.197558	0.122906	0.13932	0.113196
							39.36	0.155116	0.179074	0.197873	0.122598	0.139408	0.11291
							39.39	0.154837	0.179209	0.198146	0.122273	0.139402	0.112622
							39.42	0.154527	0.179401	0.198431	0.121832	0.139444	0.112372
							39.45	0.154255	0.179686	0.198641	0.121563	0.139352	0.112022
							39.48	0.153945	0.179881	0.198877	0.121329	0.139139	0.11171
							39.51	0.153724	0.179867	0.199145	0.121072	0.139144	0.111458
							39.54	0.153423	0.179763	0.199409	0.120799	0.139072	0.111106
							39.57	0.153015	0.179854	0.199719	0.120453	0.138859	0.110769
							39.6	0.152591	0.179646	0.199848	0.120087	0.138687	0.110476
							39.63	0.152254	0.179481	0.200061	0.119851	0.138575	0.110171
							39.66	0.15196	0.179443	0.199987	0.11961	0.138369	0.109813
							39.69	0.151591	0.179156	0.200001	0.119274	0.138167	0.109421
							39.72	0.151148	0.178884	0.200249	0.118896	0.137881	0.109189
							39.75	0.150736	0.178671	0.200291	0.118643	0.137614	0.108868
							39.78	0.150357	0.178349	0.200179	0.118312	0.137495	0.10845
							39.81	0.15002	0.17796	0.200214	0.118098	0.137235	0.108197
							39.84	0.149712	0.177677	0.200176	0.117782	0.137086	0.107897
							39.87	0.149391	0.177381	0.200116	0.117448	0.136801	0.107559
							39.9	0.149042	0.176841	0.200348	0.117125	0.13649	0.107198
							39.93	0.14872	0.176305	0.200739	0.116819	0.136129	0.106956
							39.96	0.14837	0.175775	0.201286	0.116373	0.135863	0.106619
							39.99	0.148072	0.17529	0.202058	0.116079	0.135639	0.106342
							40.02	0.147671	0.174712	0.203067	0.11579	0.135366	0.106097
							40.05	0.147315	0.174179	0.203625	0.115484	0.135087	0.105856
							40.08	0.146929	0.173782	0.204109	0.115199	0.134842	0.105591
							40.11	0.146613	0.17334	0.204686	0.114874	0.134628	0.105327
							40.14	0.146308	0.172868	0.205047	0.114491	0.134239	0.105043
							40.17	0.1461	0.172179	0.205135	0.11429	0.133787	0.104754
							40.2	0.145765	0.171802	0.205261	0.11394	0.133605	0.104491
							40.23	0.145588	0.171581	0.205824	0.11358	0.133314	0.10434
							40.26	0.145294	0.170966	0.206171	0.113288	0.13298	0.10402
							40.29	0.144967	0.170561	0.206686	0.11287	0.132595	0.103746
							40.32	0.144605	0.170101	0.206967	0.112503	0.132317	0.103514
							40.35	0.144331	0.169426	0.207189	0.112265	0.132111	0.103275
							40.35	0.144299	0.169373	0.207258	0.112211	0.132064	0.103231
							40.38	0.14421	0.169016	0.207391	0.111871	0.131883	0.103076
							40.41	0.143994	0.168419	0.207422	0.111541	0.131582	0.102855
							40.44	0.143734	0.167932	0.207359	0.111205	0.131395	0.102677
							40.47	0.143521	0.167353	0.206836	0.110962	0.131121	0.102527
							40.5	0.143479	0.16677	0.206248	0.110543	0.13072	0.102339
							40.53	0.143382	0.166291	0.205638	0.110215	0.130463	0.102204
							40.56	0.143305	0.165705	0.204922	0.10989	0.130141	0.102072
							40.59	0.143212	0.165212	0.20438	0.109659	0.12978	0.101935
							40.62	0.143108	0.164907	0.203907	0.109371	0.129466	0.101773
							40.65	0.143001	0.164527	0.203594	0.109145	0.129101	0.101688
							40.68	0.14297	0.164013	0.203442	0.108792	0.12894	0.101576
							40.71	0.143057	0.163656	0.203294	0.108448	0.128678	0.101486
							40.74	0.143092	0.163213	0.203228	0.108185	0.128496	0.101354
							40.77	0.143111	0.162614	0.20333	0.10789	0.128192	0.101307
							40.8	0.143363	0.162134	0.203387	0.107643	0.127865	0.101224
							40.83	0.143489	0.161751	0.203442	0.107423	0.127679	0.101141
							40.86	0.143552	0.161492	0.203647	0.107258	0.127354	0.101135
							40.89	0.143713	0.161297	0.203554	0.107083	0.127011	0.101057
							40.92	0.143783	0.161098	0.203431	0.106825	0.126689	0.101135
							40.95	0.14398	0.161056	0.203543	0.106655	0.126492	0.101206
							40.98	0.144297	0.160933	0.203694	0.106531	0.126008	0.101259
							41.01	0.144564	0.160744	0.204183	0.106314	0.125735	0.101318
							41.04	0.144996	0.160608	0.204579	0.10615	0.125419	0.101437
							41.07	0.145301	0.160483	0.204823	0.105999	0.125128	0.101507
							41.1	0.145682	0.160435	0.20488	0.10594	0.124683	0.101657
							41.13	0.145996	0.160485	0.204807	0.105879	0.124344	0.10176
							41.16	0.146541	0.160328	0.204689	0.105845	0.124024	0.101927
							41.19	0.147014	0.16044	0.204546	0.10573	0.123611	0.102093
							41.22	0.147615	0.160853	0.204437	0.105641	0.123414	0.102306
							41.25	0.148256	0.161077	0.204289	0.105569	0.123213	0.102518
							41.28	0.148935	0.161247	0.204117	0.105646	0.123087	0.102836
							41.31	0.149442	0.161517	0.203753	0.105688	0.122799	0.103229
							41.34	0.150141	0.161735	0.203305	0.105805	0.122501	0.103668
							41.37	0.150869	0.161983	0.203089	0.105805	0.12214	0.104039
							41.4	0.151672	0.162231	0.202859	0.105977	0.121872	0.104482
							41.43	0.152322	0.162683	0.202397	0.106057	0.121533	0.104907
							41.46	0.153115	0.1632	0.20185	0.106226	0.121287	0.105554
							41.49	0.153928	0.163541	0.20095	0.106414	0.121012	0.106031
							41.52	0.154818	0.164125	0.199962	0.106581	0.120805	0.106623
							41.55	0.155633	0.164724	0.199	0.106809	0.120588	0.107224
							41.58	0.1564	0.165446	0.198088	0.107089	0.120188	0.107905
							41.61	0.157242	0.166046	0.19752	0.107367	0.120082	0.10854
							41.64	0.158052	0.166738	0.196847	0.10768	0.119842	0.109302
							41.67	0.158757	0.167385	0.196354	0.108093	0.119643	0.110069
							41.7	0.1595	0.16831	0.195851	0.108512	0.119455	0.11087
							41.73	0.160308	0.169	0.19531	0.108954	0.119263	0.111693
							41.76	0.16114	0.169845	0.194834	0.10942	0.11909	0.112542
							41.79	0.161918	0.170857	0.194325	0.109883	0.11898	0.113387
							41.82	0.162682	0.171923	0.193682	0.110558	0.118785	0.114443
							41.85	0.163466	0.172823	0.193058	0.11109	0.118648	0.1154
							41.88	0.164284	0.17388	0.192568	0.111683	0.118621	0.116314
							41.91	0.164948	0.175149	0.192443	0.112324	0.118546	0.117293
							41.94	0.165576	0.176377	0.192549	0.113089	0.118496	0.118446
							41.97	0.166181	0.177365	0.19264	0.113751	0.118351	0.119449
							42	0.166933	0.178388	0.192922	0.114369	0.11825	0.120392
							42.03	0.167442	0.179449	0.193151	0.115089	0.118138	0.121402
							42.06	0.167871	0.180688	0.193313	0.115949	0.118093	0.12257
							42.09	0.168274	0.181615	0.193553	0.116698	0.11818	0.123504
							42.12	0.168871	0.182545	0.193794	0.117494	0.118295	0.124421
							42.15	0.169414	0.183544	0.194032	0.118226	0.118338	0.125379
							42.18	0.169681	0.184516	0.194418	0.119164	0.118451	0.126476
							42.21	0.169953	0.185428	0.194568	0.119996	0.118528	0.127414
							42.24	0.170256	0.186306	0.194907	0.120853	0.118705	0.128335
							42.27	0.170314	0.18721	0.195077	0.121645	0.118785	0.129256
							42.3	0.170436	0.18819	0.195301	0.122638	0.119016	0.130265
							42.33	0.170523	0.189045	0.195594	0.123467	0.119081	0.131108
							42.36	0.170579	0.189693	0.196018	0.124329	0.119381	0.13184
							42.39	0.170596	0.190277	0.196496	0.125132	0.119737	0.132615
							42.42	0.170639	0.191043	0.196916	0.126055	0.120046	0.133434
							42.45	0.17072	0.191491	0.196995	0.126912	0.120205	0.134114
							42.48	0.170639	0.191957	0.197044	0.127804	0.120601	0.13475
							42.51	0.170632	0.192525	0.197096	0.12861	0.121056	0.135439
							42.54	0.170637	0.193199	0.197166	0.129485	0.121468	0.136163
							42.57	0.170577	0.193537	0.197148	0.130191	0.121977	0.136689
							42.6	0.170554	0.193923	0.196959	0.13102	0.122436	0.137149
							42.63	0.17053	0.194214	0.196902	0.131758	0.123141	0.137687
							42.66	0.170421	0.194667	0.196809	0.132548	0.123818	0.138194
							42.69	0.170307	0.194999	0.196795	0.133255	0.12445	0.138423
							42.72	0.170322	0.195482	0.197038	0.133919	0.125034	0.138709
							42.75	0.170254	0.195815	0.197306	0.134585	0.125648	0.139021
							42.78	0.170212	0.195996	0.197616	0.135191	0.126395	0.13929
							42.81	0.170212	0.19597	0.197742	0.135712	0.127159	0.139454
							42.84	0.170084	0.19589	0.197922	0.136249	0.127979	0.139636
							42.87	0.170043	0.195922	0.198111	0.136782	0.128756	0.139828
							42.9	0.169985	0.195751	0.198326	0.137345	0.129629	0.139946
							42.93	0.169909	0.195647	0.198419	0.137812	0.130559	0.139968
							42.96	0.169695	0.195495	0.198422	0.13822	0.131479	0.14002
							42.99	0.169499	0.195333	0.198597	0.138457	0.132324	0.139995
							43.02	0.169361	0.195333	0.198833	0.138849	0.133446	0.139876
							43.05	0.169244	0.195141	0.199115	0.139092	0.134261	0.139769
							43.08	0.169121	0.194954	0.199451	0.13937	0.135182	0.139632
							43.11	0.168975	0.194744	0.199738	0.139612	0.136197	0.139451
							43.14	0.16884	0.194611	0.20049	0.139804	0.137271	0.139172
							43.17	0.168638	0.194539	0.201157	0.139994	0.138196	0.138992
							43.2	0.168509	0.194337	0.201803	0.140213	0.13903	0.138763
							43.23	0.168364	0.19415	0.202432	0.140273	0.140098	0.138493
							43.26	0.168245	0.193902	0.203288	0.140391	0.141101	0.138178
							43.29	0.167995	0.193814	0.20392	0.140397	0.142049	0.137856
							43.32	0.167755	0.193923	0.204574	0.140411	0.142958	0.1375
							43.35	0.16751	0.193953	0.205258	0.140302	0.143905	0.137087
							43.38	0.167323	0.19399	0.206103	0.140297	0.144851	0.136672
							43.41	0.167052	0.19407	0.206689	0.140178	0.145701	0.136269
							43.44	0.166756	0.194123	0.20755	0.1401	0.146393	0.135844
							43.47	0.166435	0.194089	0.208362	0.13983	0.147209	0.135486
							43.5	0.166132	0.193865	0.209445	0.139669	0.148087	0.134978
							43.53	0.165868	0.193801	0.210573	0.13954	0.148795	0.134536
							43.56	0.165703	0.193692	0.21162	0.139339	0.149473	0.134098
							43.59	0.165414	0.193532	0.212706	0.13913	0.150161	0.133715
							43.62	0.165077	0.193314	0.213751	0.138796	0.150823	0.133133
							43.65	0.164834	0.193319	0.21447	0.138494	0.151435	0.132728
							43.68	0.164582	0.193114	0.215222	0.138233	0.152076	0.132361
							43.71	0.164213	0.193037	0.215841	0.137894	0.152568	0.131905
							43.74	0.164034	0.192831	0.216541	0.137646	0.153003	0.131374
							43.77	0.163752	0.19249	0.216881	0.137378	0.153482	0.130889
							43.8	0.163498	0.192373	0.217389	0.137062	0.153936	0.13044
							43.83	0.163146	0.192205	0.217815	0.136683	0.154414	0.129966
							43.86	0.162775	0.191904	0.218347	0.136243	0.15475	0.129466
							43.89	0.162433	0.191627	0.218905	0.135918	0.154994	0.129041
							43.89	0.162343	0.191584	0.218951	0.135866	0.155088	0.128965
							43.92	0.161999	0.191166	0.219249	0.135547	0.155327	0.128672
							43.95	0.161809	0.19075	0.219405	0.135219	0.155516	0.12825
							43.98	0.161533	0.190489	0.219558	0.134774	0.155715	0.127683
							44.01	0.161251	0.190366	0.219519	0.134395	0.155872	0.127178
							44.04	0.160929	0.190167	0.219536	0.134094	0.155998	0.126822
							44.07	0.160604	0.189936	0.219402	0.133621	0.15604	0.126359
							44.1	0.160264	0.189621	0.218893	0.133176	0.156141	0.125832
							44.13	0.159866	0.189352	0.218833	0.132799	0.156233	0.125393
							44.16	0.159432	0.189117	0.218735	0.132487	0.156172	0.125035
							44.19	0.159134	0.188745	0.218658	0.132024	0.156084	0.124604
							44.22	0.158811	0.188275	0.218702	0.131501	0.15593	0.124095
							44.25	0.158289	0.1879	0.218828	0.131078	0.155816	0.123737
							44.28	0.15796	0.187492	0.218994	0.130616	0.155744	0.123348
							44.31	0.15769	0.187018	0.21912	0.13014	0.155541	0.12292
							44.34	0.157457	0.186525	0.219241	0.129665	0.155312	0.122509
							44.37	0.157312	0.185965	0.219134	0.129255	0.155099	0.122013
							44.4	0.157181	0.18551	0.21911	0.128902	0.154819	0.121655
							44.43	0.156989	0.185062	0.218956	0.128451	0.15462	0.121324
							44.46	0.156776	0.184516	0.218931	0.127977	0.154183	0.120902
							44.49	0.156499	0.183975	0.218823	0.127573	0.153975	0.120514
							44.52	0.156315	0.183544	0.218811	0.127201	0.153728	0.120122
							44.55	0.15616	0.182989	0.218918	0.126776	0.153285	0.119796
							44.58	0.156101	0.182446	0.218893	0.126337	0.152898	0.119468
							44.61	0.155963	0.182118	0.2188	0.125914	0.152716	0.119266
							44.64	0.15581	0.181679	0.218592	0.125513	0.152392	0.119004
							44.67	0.155752	0.181336	0.21824	0.125226	0.15208	0.118757
							44.7	0.155662	0.180863	0.217903	0.124871	0.151572	0.11847
							44.73	0.155696	0.180568	0.217561	0.124485	0.151249	0.118295
							44.76	0.155851	0.180181	0.217063	0.124104	0.150891	0.118018
							44.79	0.155827	0.179609	0.216626	0.123834	0.150448	0.117874
							44.82	0.155854	0.179265	0.216193	0.123574	0.150087	0.117729
							44.85	0.156033	0.1791	0.215847	0.12318	0.149641	0.117627
							44.88	0.156147	0.179001	0.215597	0.122808	0.149309	0.117453
							44.91	0.156267	0.178765	0.215184	0.122556	0.148925	0.117403
							44.94	0.156298	0.178674	0.214933	0.122315	0.148434	0.117338
							44.97	0.15639	0.178772	0.214706	0.122052	0.14787	0.117308
							45	0.156559	0.178807	0.214421	0.12176	0.1475	0.117393
							45.03	0.156725	0.17874	0.214006	0.121519	0.147142	0.117426
							45.06	0.156888	0.178833	0.213762	0.121285	0.146662	0.117482
							45.09	0.157239	0.178967	0.21342	0.121178	0.146304	0.1176
							45.12	0.157673	0.179217	0.213177	0.121048	0.145932	0.117627
							45.15	0.158056	0.179425	0.213135	0.12083	0.145506	0.117683
							45.18	0.158501	0.179473	0.213042	0.120718	0.144935	0.117894
							45.21	0.159041	0.179756	0.212741	0.120652	0.144608	0.118147
							45.24	0.159527	0.180184	0.21257	0.120629	0.144145	0.118353
							45.27	0.159973	0.180438	0.212244	0.120631	0.143639	0.118673
							45.3	0.160473	0.180813	0.212039	0.120638	0.143289	0.119074
							45.33	0.161086	0.18109	0.211746	0.120529	0.142897	0.119463
							45.36	0.161647	0.181351	0.211404	0.120582	0.142515	0.119863
							45.39	0.162207	0.181677	0.21107	0.120618	0.142026	0.120272
							45.42	0.162799	0.181857	0.210862	0.120681	0.141619	0.120776
							45.45	0.163573	0.182257	0.210545	0.120793	0.141262	0.121173
							45.48	0.164073	0.182816	0.210201	0.120914	0.141034	0.121652
							45.51	0.164594	0.183282	0.209782	0.120977	0.140517	0.12219
							45.54	0.165145	0.183717	0.209462	0.121224	0.140306	0.122852
							45.57	0.165703	0.184298	0.209183	0.121467	0.13997	0.123442
							45.6	0.166273	0.18482	0.208797	0.121739	0.139639	0.124047
							45.63	0.166756	0.185278	0.208406	0.122149	0.139397	0.124687
							45.66	0.167217	0.185859	0.208272	0.122488	0.139041	0.125498
							45.69	0.16783	0.186368	0.207993	0.12277	0.138772	0.126243
							45.72	0.168184	0.186986	0.207854	0.123088	0.138436	0.12701
							45.75	0.168538	0.1875	0.208078	0.123584	0.138028	0.127714
							45.78	0.169084	0.188145	0.208294	0.123997	0.137672	0.128478
							45.81	0.16966	0.188859	0.208332	0.124389	0.137455	0.129261
							45.84	0.170176	0.189477	0.20839	0.124886	0.137296	0.130149
							45.87	0.170717	0.190277	0.208387	0.125435	0.136996	0.130938
							45.9	0.171134	0.191089	0.208346	0.126076	0.136786	0.131764
							45.93	0.171477	0.19193	0.2081	0.126675	0.136651	0.132601
							45.96	0.171816	0.192719	0.208042	0.127285	0.13649	0.133506
							45.99	0.172136	0.193356	0.207884	0.127946	0.136367	0.134282
							46.02	0.172427	0.19398	0.207879	0.128664	0.136232	0.135209
							46.05	0.172854	0.194526	0.207744	0.129301	0.136356	0.136009
							46.08	0.173106	0.195197	0.207714	0.130002	0.136299	0.136785
							46.11	0.173351	0.195807	0.207566	0.130592	0.136228	0.137743
							46.14	0.173545	0.196447	0.207403	0.131438	0.136147	0.13851
							46.17	0.173946	0.197161	0.20717	0.132118	0.136259	0.139293
							46.2	0.174257	0.197888	0.206871	0.13283	0.136257	0.140025
							46.23	0.17455	0.198543	0.206617	0.133655	0.136257	0.140786
							46.26	0.174722	0.199391	0.206294	0.134418	0.136335	0.141545
							46.29	0.174965	0.200083	0.205849	0.13517	0.136539	0.142145
							46.32	0.175071	0.20073	0.2054	0.135855	0.136817	0.142769
							46.35	0.175217	0.201173	0.205097	0.136659	0.136933	0.143456
							46.38	0.175249	0.201647	0.204973	0.137328	0.137151	0.14409
							46.41	0.175311	0.202046	0.204864	0.138092	0.137346	0.14472
							46.44	0.17546	0.202649	0.204864	0.138807	0.13773	0.145255
							46.47	0.175522	0.203064	0.20519	0.139439	0.13812	0.145794
							46.5	0.175515	0.203333	0.205482	0.140199	0.138647	0.146254
							46.53	0.17554	0.203831	0.205909	0.140803	0.138848	0.146754
							46.56	0.175411	0.204439	0.206445	0.141444	0.139292	0.147257
							46.59	0.175355	0.204817	0.207006	0.142098	0.139807	0.147598
							46.62	0.175268	0.205031	0.207687	0.142623	0.140385	0.147878
							46.65	0.175188	0.205409	0.208297	0.143214	0.140889	0.14811
							46.68	0.175023	0.205681	0.208969	0.143705	0.141413	0.148414
							46.71	0.174974	0.205931	0.209722	0.144216	0.142091	0.148637
							46.74	0.174933	0.205936	0.210343	0.14483	0.14268	0.148918
							46.77	0.174816	0.206029	0.211021	0.145267	0.143399	0.149073
							46.8	0.174679	0.206197	0.211653	0.145633	0.144105	0.14921
							46.83	0.174511	0.206245	0.212315	0.146017	0.144851	0.149318
							46.86	0.174268	0.206347	0.212818	0.146323	0.145574	0.149348
							46.89	0.17415	0.206357	0.213445	0.146676	0.146396	0.149445
							46.92	0.174127	0.20652	0.213987	0.146961	0.14713	0.149404
							46.95	0.174094	0.206536	0.214487	0.147178	0.148105	0.149366
							46.98	0.173919	0.206416	0.214974	0.14736	0.148801	0.14921
							47.01	0.173662	0.206405	0.215351	0.147542	0.149576	0.149125
							47.04	0.173412	0.20652	0.215748	0.147671	0.150383	0.149049
							47.07	0.173213	0.20628	0.216322	0.147804	0.151301	0.148839
							47.1	0.173041	0.205907	0.216744	0.147939	0.152042	0.148581
							47.13	0.172789	0.20555	0.217239	0.148034	0.152806	0.148334
							47.16	0.172595	0.205278	0.217635	0.148068	0.153668	0.148138
							47.19	0.172585	0.205031	0.218032	0.148018	0.154568	0.147776
							47.22	0.172434	0.20494	0.218385	0.147977	0.155397	0.147472
							47.25	0.172088	0.204863	0.218926	0.147944	0.156096	0.147189
							47.28	0.171959	0.204876	0.219318	0.147955	0.156931	0.146861
							47.31	0.171702	0.204615	0.219862	0.147836	0.157724	0.146461
							47.34	0.171394	0.20434	0.220431	0.147679	0.15847	0.146057
							47.37	0.171088	0.20429	0.220966	0.147465	0.159108	0.145629
							47.4	0.170908	0.20429	0.221454	0.147388	0.159787	0.145296
							47.43	0.170749	0.204356	0.222069	0.147212	0.16043	0.144832
							47.43	0.170741	0.204372	0.222149	0.147212	0.160573	0.144744
							47.46	0.170557	0.204407	0.222608	0.147009	0.161104	0.144418
							47.49	0.170215	0.204442	0.223163	0.146803	0.161699	0.144021
							47.52	0.169997	0.204604	0.223587	0.146542	0.162316	0.143483
							47.55	0.169686	0.20494	0.223984	0.146237	0.162895	0.142929
							47.58	0.169546	0.205456	0.224287	0.14608	0.163431	0.142508
							47.61	0.16931	0.205979	0.224563	0.145839	0.163762	0.14204
							47.64	0.169244	0.20652	0.224796	0.145527	0.164226	0.141553
							47.67	0.169087	0.206856	0.225113	0.14508	0.164829	0.141044
							47.7	0.168786	0.207151	0.225277	0.144811	0.165265	0.140623
							47.73	0.168604	0.207367	0.225641	0.144461	0.165586	0.140167
							47.76	0.168447	0.207492	0.225898	0.144074	0.165861	0.139682
							47.79	0.168386	0.207505	0.226391	0.143786	0.16619	0.139264
							47.82	0.168252	0.207575	0.226717	0.143387	0.166385	0.138809
							47.85	0.168134	0.207679	0.226831	0.142985	0.166654	0.138345
							47.88	0.16801	0.207679	0.227135	0.142684	0.166911	0.137998
							47.91	0.167894	0.207604	0.227471	0.14224	0.166851	0.137678
							47.94	0.16776	0.207431	0.227761	0.141962	0.166862	0.137407
							47.97	0.167695	0.207215	0.227989	0.141556	0.166914	0.136995
							48	0.167675	0.206946	0.228213	0.141208	0.166878	0.136618
							48.03	0.167631	0.206363	0.22836	0.140828	0.166967	0.136261
							48.06	0.167542	0.205897	0.228448	0.140479	0.166974	0.135891
							48.09	0.167621	0.205435	0.228554	0.140142	0.166958	0.135523
							48.12	0.167689	0.204774	0.228787	0.139736	0.166853	0.135292
							48.15	0.167784	0.204362	0.229148	0.139267	0.166658	0.134975
							48.18	0.167983	0.204021	0.229334	0.138973	0.166446	0.134697
							48.21	0.168046	0.203879	0.229457	0.138693	0.166192	0.134552
							48.24	0.168027	0.204061	0.229474	0.138386	0.165997	0.134328
							48.27	0.168097	0.20434	0.229378	0.137969	0.165794	0.134127
							48.3	0.168226	0.204436	0.229315	0.137671	0.165586	0.134021
							48.33	0.168405	0.204668	0.229179	0.137443	0.165294	0.1339
							48.36	0.168621	0.204947	0.229228	0.137188	0.164996	0.133799
							48.39	0.16883	0.205113	0.229096	0.136868	0.164669	0.133578
							48.42	0.169101	0.205566	0.228929	0.136668	0.164363	0.13344
							48.45	0.169295	0.206083	0.228631	0.136411	0.164082	0.133427
							48.48	0.169376	0.206427	0.228423	0.136109	0.163733	0.133418
							48.51	0.169608	0.206973	0.227958	0.135894	0.163341	0.133325
							48.54	0.169861	0.20755	0.227802	0.135755	0.162855	0.13327
							48.57	0.17021	0.2081	0.227597	0.135598	0.162582	0.133343
							48.6	0.17062	0.208587	0.227532	0.135406	0.162313	0.133399
							48.63	0.171173	0.209128	0.227636	0.135291	0.161886	0.133387
							48.66	0.171721	0.209437	0.227422	0.135177	0.161353	0.133588
							48.69	0.172338	0.209839	0.227378	0.13513	0.160987	0.133707
							48.72	0.172806	0.209983	0.227028	0.135007	0.160644	0.13381
							48.75	0.173172	0.209983	0.226615	0.134998	0.160221	0.133992
							48.78	0.173551	0.21013	0.226265	0.134972	0.159765	0.134193
							48.81	0.173994	0.210521	0.225792	0.135004	0.159395	0.134406
							48.84	0.174312	0.210993	0.225543	0.135	0.15892	0.134689
							48.87	0.174722	0.211307	0.225308	0.135019	0.158501	0.135008
							48.9	0.175154	0.211326	0.225185	0.135114	0.158087	0.135434
							48.93	0.175797	0.211366	0.224831	0.135208	0.157701	0.135773
							48.96	0.176598	0.211424	0.224408	0.135361	0.157269	0.136053
							48.99	0.177226	0.211712	0.224096	0.135561	0.156741	0.136518
							49.02	0.177747	0.211963	0.223779	0.135726	0.156346	0.136884
							49.05	0.178565	0.21237	0.223423	0.135932	0.156063	0.13735
							49.08	0.179212	0.212858	0.223155	0.136179	0.155664	0.137805
							49.11	0.179656	0.213476	0.222663	0.136446	0.155305	0.138383
							49.14	0.180078	0.213947	0.222143	0.136707	0.155012	0.138942
							49.17	0.180556	0.214667	0.221615	0.136973	0.154729	0.139513
							49.2	0.181036	0.215288	0.221038	0.137244	0.154458	0.140095
							49.23	0.181342	0.215855	0.220469	0.137597	0.154066	0.1407
							49.26	0.18166	0.216356	0.219999	0.137969	0.153628	0.141203
							49.29	0.182269	0.216777	0.219602	0.138375	0.153451	0.141741
							49.32	0.182727	0.217163	0.219476	0.138811	0.153265	0.142303
							49.35	0.183181	0.217616	0.21932	0.139265	0.152954	0.142962
							49.38	0.183725	0.218069	0.219063	0.13969	0.152884	0.14352
							49.41	0.184294	0.218301	0.219019	0.140106	0.152759	0.144109
							49.44	0.184653	0.218567	0.218968	0.140556	0.152604	0.144685
							49.47	0.18502	0.218919	0.218781	0.141184	0.152503	0.145382
							49.5	0.185323	0.219078	0.21859	0.141659	0.152373	0.145937
							49.53	0.185544	0.219412	0.218387	0.142261	0.152382	0.146531
							49.56	0.185799	0.219587	0.218193	0.142796	0.152376	0.147162
							49.59	0.186114	0.219686	0.218027	0.143452	0.152371	0.147902
							49.62	0.186447	0.219744	0.217972	0.143973	0.152335	0.148494
							49.65	0.186747	0.21983	0.218076	0.144452	0.152322	0.148991
							49.68	0.186985	0.219822	0.218007	0.144905	0.152499	0.149469
							49.71	0.187094	0.219833	0.217947	0.145382	0.152718	0.150064
							49.74	0.18729	0.219867	0.217848	0.145939	0.152761	0.15055
							49.77	0.187474	0.219955	0.218002	0.146449	0.152828	0.151135
							49.8	0.187637	0.220056	0.218027	0.147043	0.152956	0.151611
							49.83	0.187882	0.220208	0.218185	0.147591	0.153238	0.152106
							49.86	0.187865	0.220067	0.218333	0.148091	0.153576	0.152552
							49.89	0.187832	0.220163	0.21842	0.148604	0.153834	0.152887
							49.92	0.187785	0.220179	0.218557	0.149025	0.154105	0.153268
							49.95	0.187737	0.220075	0.218713	0.149616	0.154371	0.153844
							49.98	0.187656	0.219966	0.218902	0.150038	0.154703	0.154148
							50.01	0.187579	0.219801	0.219219	0.150473	0.155001	0.154492
							50.04	0.187472	0.219841	0.21961	0.15095	0.155404	0.15473
							50.07	0.187339	0.219606	0.220138	0.151368	0.155822	0.155028
							50.1	0.187264	0.219483	0.220581	0.151708	0.156329	0.155311
							50.13	0.187322	0.219539	0.221029	0.152006	0.156707	0.15551
							50.16	0.187354	0.219326	0.221347	0.152323	0.15735	0.155724
							50.19	0.187108	0.219082	0.221752	0.152701	0.157718	0.155879
							50.22	0.18689	0.218716	0.22211	0.152984	0.158161	0.156088
							50.25	0.186783	0.21837	0.222411	0.15322	0.158681	0.156204
							50.28	0.186642	0.218069	0.222876	0.153488	0.159222	0.15632
							50.31	0.18648	0.217547	0.223541	0.153839	0.159782	0.156327
							50.34	0.186366	0.217336	0.224	0.154019	0.160266	0.156284
							50.37	0.186165	0.217171	0.224468	0.15418	0.160817	0.156382
							50.4	0.186007	0.216755	0.225007	0.154274	0.161256	0.156317
							50.43	0.185944	0.216305	0.225608	0.154456	0.161903	0.156188
							50.46	0.185835	0.216097	0.226019	0.154604	0.162557	0.156099
							50.49	0.185501	0.216076	0.226586	0.154656	0.163119	0.155988
							50.52	0.185267	0.215809	0.22708	0.154692	0.163765	0.155811
							50.55	0.185052	0.215226	0.227739	0.154663	0.164479	0.155771
							50.58	0.184952	0.214957	0.228199	0.154691	0.164907	0.155617
							50.61	0.184639	0.214683	0.228773	0.154665	0.165433	0.15531
							50.64	0.18427	0.214366	0.229307	0.154635	0.166037	0.155053
							50.67	0.18394	0.213894	0.229616	0.154637	0.166618	0.154688
							50.7	0.183705	0.21346	0.229985	0.154637	0.167111	0.154452
							50.73	0.18362	0.213007	0.230341	0.154537	0.167713	0.154196
							50.76	0.183433	0.212437	0.230888	0.154544	0.16825	0.153923
							50.79	0.183193	0.211978	0.231247	0.154344	0.168815	0.15361
							50.82	0.182953	0.211672	0.231705	0.154204	0.169272	0.15336
							50.85	0.182674	0.211398	0.232036	0.154051	0.169742	0.153027
							50.88	0.182409	0.211131	0.232449	0.153828	0.170192	0.152692
							50.91	0.182174	0.21066	0.232967	0.153708	0.170609	0.152276
							50.94	0.181864	0.210367	0.233235	0.153505	0.171092	0.152006
							50.97	0.181697	0.210079	0.233511	0.153355	0.17142	0.151748
							50.97	0.181672	0.210079	0.233602	0.153328	0.171447	0.1517
							51	0.181488	0.209869	0.233952	0.153098	0.171837	0.151374
							51.03	0.181391	0.209602	0.234066	0.152716	0.172202	0.151013
							51.06	0.181127	0.209423	0.23402	0.152512	0.172515	0.150768
							51.09	0.180916	0.209146	0.234233	0.1523	0.172687	0.150515
							51.12	0.180806	0.208912	0.234288	0.152101	0.172942	0.150209
							51.15	0.180676	0.208875	0.234356	0.151803	0.173209	0.149899
							51.18	0.180637	0.20863	0.234619	0.151597	0.173397	0.149622
							51.21	0.180571	0.208448	0.234816	0.151336	0.173655	0.149343
							51.24	0.18049	0.208289	0.235051	0.151096	0.173787	0.149081
							51.27	0.180411	0.208185	0.235152	0.150823	0.173792	0.148968
							51.3	0.180311	0.208297	0.235385	0.15058	0.173857	0.14884
							51.33	0.180239	0.208307	0.235453	0.15035	0.173957	0.148695
							51.36	0.18018	0.208257	0.235557	0.150125	0.173953	0.148486
							51.39	0.180159	0.20819	0.235513	0.149873	0.173924	0.148382
							51.42	0.180229	0.208169	0.235467	0.149572	0.174022	0.148234
							51.45	0.180328	0.208193	0.235691	0.149362	0.174031	0.148107
							51.48	0.180438	0.208286	0.235623	0.149223	0.173852	0.148034
							51.51	0.18043	0.208329	0.235603	0.149009	0.173773	0.14797
							51.54	0.180347	0.208236	0.235563	0.148848	0.173614	0.147995
							51.57	0.180418	0.208369	0.235511	0.14882	0.173413	0.148037
							51.6	0.180457	0.208316	0.235478	0.148695	0.173278	0.148026
							51.63	0.1806	0.208478	0.23553	0.148549	0.17305	0.148072
							51.66	0.180786	0.208752	0.235617	0.148435	0.172913	0.148188
							51.69	0.180916	0.208795	0.235524	0.148456	0.17268	0.148306
							51.72	0.180945	0.208776	0.235551	0.148469	0.172437	0.148385
							51.75	0.181049	0.208968	0.235491	0.148427	0.172183	0.148584
							51.78	0.181134	0.209266	0.235516	0.148483	0.17185	0.148772
							51.81	0.181401	0.209429	0.235253	0.148504	0.171455	0.148953
							51.84	0.181558	0.209634	0.235094	0.148579	0.171144	0.149172
							51.87	0.181711	0.209932	0.235106	0.1486	0.170828	0.149386
							51.9	0.181881	0.210196	0.235018	0.148647	0.170739	0.149651
							51.93	0.181999	0.210273	0.234807	0.148827	0.170508	0.149951
							51.96	0.182065	0.210436	0.234657	0.148952	0.170302	0.150225
							51.99	0.182119	0.210819	0.234477	0.149095	0.170035	0.150626
							52.02	0.182347	0.211083	0.234398	0.149228	0.169754	0.150994
							52.05	0.1825	0.211376	0.234123	0.149469	0.169399	0.151331
							52.08	0.182633	0.211566	0.233878	0.149768	0.169088	0.151707
							52.11	0.182734	0.211781	0.233798	0.15003	0.168802	0.152168
							52.14	0.182808	0.212029	0.233514	0.150261	0.168656	0.15247
							52.17	0.182929	0.21232	0.233394	0.150505	0.168407	0.152818
							52.2	0.18297	0.212544	0.233229	0.150787	0.168179	0.153228
							52.23	0.183091	0.212847	0.233093	0.151202	0.167887	0.153733
							52.26	0.183154	0.213085	0.23289	0.151512	0.167843	0.154088
							52.29	0.183174	0.213238	0.232762	0.151844	0.167655	0.154571
							52.32	0.183072	0.213463	0.232743	0.152173	0.167581	0.155023
							52.35	0.183057	0.213788	0.232568	0.1526	0.167359	0.155513
							52.38	0.183142	0.21391	0.232584	0.153005	0.167205	0.155899
							52.41	0.183234	0.214078	0.232718	0.153295	0.167117	0.156274
							52.44	0.183336	0.214259	0.232636	0.153857	0.167104	0.156733
							52.47	0.18347	0.214336	0.232631	0.154199	0.167027	0.157146
							52.5	0.183547	0.214486	0.232685	0.154605	0.167019	0.157556
							52.53	0.183521	0.214752	0.232633	0.15498	0.166969	0.157912
							52.56	0.183482	0.214843	0.232808	0.155319	0.167046	0.158383
							52.59	0.18355	0.214995	0.232969	0.155626	0.167005	0.158727
							52.62	0.183533	0.215218	0.233126	0.15609	0.167046	0.159123
							52.65	0.183485	0.215256	0.233166	0.156557	0.166974	0.159568
							52.68	0.183572	0.215272	0.233344	0.156929	0.167063	0.160021
							52.71	0.183611	0.2155	0.233533	0.157324	0.167265	0.160421
							52.74	0.18354	0.215586	0.233714	0.157727	0.167426	0.16075
							52.77	0.183404	0.215583	0.233856	0.157947	0.167657	0.161109
							52.8	0.183237	0.215615	0.233992	0.15834	0.167832	0.161467
							52.83	0.183162	0.215647	0.234263	0.158638	0.16808	0.161755
							52.86	0.183164	0.215634	0.234556	0.158888	0.16845	0.162032
							52.89	0.183111	0.215804	0.234736	0.159143	0.168569	0.16226
							52.92	0.183152	0.215722	0.235122	0.159425	0.168994	0.162492
							52.95	0.183111	0.215533	0.235369	0.159758	0.169305	0.162697
							52.98	0.183038	0.215594	0.235587	0.159958	0.169561	0.162893
							53.01	0.182936	0.215711	0.23588	0.160194	0.169912	0.163057
							53.04	0.182885	0.215759	0.236161	0.160451	0.170333	0.163262
							53.07	0.182761	0.215652	0.236427	0.160607	0.170566	0.163482
							53.1	0.182766	0.215525	0.236657	0.160687	0.170819	0.163582
							53.13	0.182713	0.215693	0.236799	0.160906	0.171225	0.163623
							53.16	0.182601	0.215698	0.237294	0.161058	0.171762	0.16377
							53.19	0.182623	0.215456	0.237428	0.161191	0.172091	0.163862
							53.22	0.182514	0.215336	0.237624	0.161215	0.17255	0.164018
							53.25	0.182533	0.21525	0.237778	0.161352	0.172858	0.164084
							53.28	0.1825	0.215163	0.237885	0.16148	0.173299	0.164047
							53.31	0.182506	0.215242	0.238219	0.161581	0.173693	0.163985
							53.34	0.182395	0.21525	0.238473	0.16168	0.17408	0.163955
							53.37	0.182344	0.215195	0.238593	0.161731	0.174407	0.163945
							53.4	0.18222	0.215213	0.238858	0.161787	0.174996	0.163908
							53.43	0.182204	0.215133	0.23899	0.161735	0.175344	0.163774
							53.46	0.182145	0.215111	0.239228	0.161738	0.175764	0.163646
							53.49	0.182145	0.215301	0.239608	0.161674	0.176022	0.163423
							53.52	0.182136	0.21533	0.240013	0.1615	0.176454	0.163412
							53.55	0.18209	0.215181	0.240368	0.161476	0.176824	0.163304
							53.58	0.182063	0.215229	0.240609	0.161483	0.177205	0.163119
							53.61	0.181966	0.215343	0.240875	0.161429	0.177494	0.163014
							53.64	0.182061	0.215306	0.241017	0.161435	0.177924	0.162914
							53.67	0.18216	0.215306	0.241251	0.161303	0.178203	0.162678
							53.7	0.182264	0.215163	0.241405	0.161238	0.178679	0.16246
							53.73	0.182293	0.215237	0.241572	0.161137	0.178893	0.162293
							53.76	0.18232	0.215218	0.241673	0.161	0.17918	0.162088
							53.79	0.182357	0.215127	0.241837	0.160864	0.179409	0.161967
							53.82	0.182376	0.215261	0.24196	0.160827	0.179623	0.161911
							53.85	0.182458	0.215394	0.24221	0.160713	0.179825	0.161766
							53.88	0.182589	0.215504	0.242439	0.160549	0.180047	0.161575
							53.91	0.182686	0.215581	0.242554	0.160572	0.180311	0.161464
							53.94	0.18272	0.215709	0.242565	0.16047	0.180578	0.161403
							53.97	0.182849	0.215884	0.242731	0.160307	0.180768	0.161334
							54	0.182924	0.216028	0.242798	0.160215	0.180954	0.161194
							54.03	0.183021	0.215996	0.242775	0.160122	0.18107	0.161216
							54.06	0.183111	0.21614	0.242726	0.160129	0.181173	0.161345
							54.09	0.183147	0.216276	0.242767	0.160189	0.181173	0.161337
							54.12	0.183164	0.21647	0.242761	0.160145	0.18123	0.161402
							54.15	0.183237	0.21675	0.242754	0.160105	0.181384	0.161424
							54.18	0.183295	0.216886	0.242761	0.160068	0.181462	0.16157
							54.21	0.183341	0.216937	0.242784	0.160116	0.181513	0.161698
							54.24	0.183545	0.217086	0.242707	0.160092	0.181395	0.161892
							54.27	0.183698	0.217267	0.242715	0.160185	0.18137	0.162147
							54.3	0.183839	0.217498	0.242756	0.160171	0.181343	0.162333
							54.33	0.18394	0.217523	0.242745	0.160154	0.181278	0.162562
							54.36	0.183979	0.217744	0.242866	0.16022	0.181142	0.162812
							54.39	0.184052	0.217904	0.242882	0.160282	0.181194	0.162927
							54.42	0.184226	0.218042	0.242844	0.160427	0.181119	0.163122
							54.45	0.184278	0.218165	0.242696	0.160528	0.181068	0.163415
							54.48	0.184398	0.218455	0.242721	0.160633	0.18086	0.163675
							54.51	0.184535	0.218759	0.242819	0.160755	0.180813	0.163952
							54.51	0.184564	0.218789	0.242819	0.160762	0.180795	0.164018
							54.54	0.184584	0.218916	0.242794	0.160967	0.180613	0.164268
							54.57	0.184702	0.219156	0.242836	0.161121	0.180542	0.164591
							54.6	0.184841	0.219435	0.24277	0.161236	0.18045	0.164934
							54.63	0.184945	0.219671	0.242735	0.161432	0.180315	0.165339
							54.66	0.185023	0.219662	0.24277	0.161616	0.1803	0.16572
							54.69	0.185071	0.219721	0.242756	0.161845	0.180121	0.165933
							54.72	0.185189	0.219899	0.24277	0.162125	0.180024	0.166332
							54.75	0.185389	0.220163	0.242786	0.162265	0.179953	0.166661
							54.78	0.185357	0.220294	0.242824	0.162426	0.17995	0.166875
							54.81	0.18541	0.22032	0.24277	0.162711	0.179814	0.167219
							54.84	0.185537	0.220416	0.242751	0.162906	0.17989	0.167609
							54.87	0.185658	0.220501	0.242877	0.163116	0.179852	0.167852
							54.9	0.185784	0.220683	0.242904	0.163503	0.179709	0.168191
							54.93	0.18584	0.220645	0.242742	0.163784	0.17964	0.168484
							54.96	0.185823	0.220563	0.242789	0.164027	0.179742	0.168754
							54.99	0.185728	0.220619	0.242729	0.164327	0.179772	0.168942
							55.02	0.18577	0.2206	0.242688	0.164618	0.179861	0.169164
							55.05	0.185852	0.220755	0.242857	0.164909	0.179823	0.169463
							55.08	0.186002	0.220767	0.243016	0.165227	0.179984	0.169693
							55.11	0.18601	0.220597	0.243019	0.165454	0.179942	0.169904
							55.14	0.18624	0.220699	0.243139	0.165692	0.180024	0.170166
							55.17	0.18625	0.220712	0.243123	0.165832	0.180181	0.170219
							55.2	0.186242	0.220658	0.243246	0.166248	0.180179	0.170387
							55.23	0.186216	0.220696	0.243134	0.166444	0.180248	0.170519
							55.26	0.186189	0.220664	0.243161	0.16654	0.180334	0.170599
							55.29	0.186124	0.220669	0.243224	0.166732	0.180555	0.170701
							55.32	0.186092	0.22069	0.243328	0.166944	0.180732	0.170868
							55.35	0.186077	0.220645	0.243618	0.167165	0.18079	0.171007
							55.38	0.186203	0.220755	0.243782	0.167402	0.180976	0.171107
							55.41	0.186136	0.220757	0.243924	0.167481	0.181225	0.171172
							55.44	0.186143	0.220642	0.244135	0.167698	0.181507	0.171228
							55.47	0.186077	0.220555	0.244086	0.167815	0.181655	0.171358
							55.5	0.186097	0.220712	0.244239	0.167839	0.181879	0.171454
							55.53	0.185973	0.220661	0.244439	0.168	0.182067	0.171531
							55.56	0.185898	0.220637	0.244523	0.168184	0.182405	0.171592
							55.59	0.185946	0.220722	0.244691	0.168244	0.182587	0.171555
							55.62	0.185985	0.220765	0.244873	0.168322	0.18292	0.171506
							55.65	0.185811	0.220738	0.244974	0.168429	0.183166	0.171544
							55.68	0.185728	0.22076	0.245265	0.168505	0.183433	0.171551
							55.71	0.185826	0.221042	0.245612	0.168548	0.18374	0.171579
							55.74	0.185781	0.221074	0.245817	0.168647	0.184024	0.171549
							55.77	0.185696	0.221021	0.245875	0.168607	0.184208	0.171533
							55.8	0.185709	0.221106	0.246167	0.168541	0.18443	0.171528
							55.83	0.185745	0.221024	0.246206	0.168677	0.18473	0.171489
							55.86	0.185818	0.221063	0.246353	0.168596	0.184954	0.171544
							55.89	0.185927	0.221098	0.246512	0.16859	0.18527	0.17163
							55.92	0.185975	0.221197	0.246788	0.168474	0.185476	0.171543
							55.95	0.186002	0.221295	0.247067	0.168385	0.185776	0.171446
							55.98	0.186104	0.221426	0.247065	0.168341	0.185958	0.171401
							56.01	0.186177	0.221471	0.247029	0.168402	0.186244	0.171371
							56.04	0.186165	0.221511	0.247149	0.168376	0.186385	0.171228
							56.07	0.186182	0.221554	0.247305	0.168315	0.186688	0.171207
							56.1	0.186209	0.221497	0.247491	0.168343	0.18694	0.171161
							56.13	0.186187	0.221549	0.247557	0.168245	0.187086	0.17111
							56.16	0.186151	0.221594	0.247639	0.168154	0.187261	0.171132
							56.19	0.186201	0.221724	0.247767	0.168161	0.187364	0.170968
							56.22	0.186236	0.221833	0.247888	0.168112	0.187543	0.170905
							56.25	0.186317	0.221908	0.247986	0.168039	0.187644	0.170936
							56.28	0.186255	0.221895	0.247959	0.168074	0.187736	0.170895
							56.31	0.186232	0.222092	0.248005	0.168011	0.187825	0.170818
							56.34	0.186197	0.222151	0.248017	0.168044	0.187868	0.170828
							56.37	0.186228	0.222049	0.248071	0.168065	0.187942	0.170834
							56.4	0.186379	0.222163	0.248172	0.168053	0.188087	0.170874
							56.43	0.186402	0.222356	0.248243	0.168074	0.188161	0.170858
							56.46	0.186541	0.222374	0.248318	0.168123	0.188098	0.1709
							56.49	0.186628	0.222486	0.248369	0.168172	0.188215	0.170925
							56.52	0.186669	0.222614	0.248451	0.168259	0.188253	0.170974
							56.55	0.186611	0.222681	0.248402	0.168368	0.188331	0.171072
							56.58	0.186584	0.222662	0.248462	0.168406	0.188399	0.171315
							56.61	0.186725	0.222777	0.248536	0.168502	0.188334	0.171415
							56.64	0.186779	0.223029	0.248681	0.168595	0.188383	0.171616
							56.67	0.186779	0.22315	0.248807	0.168777	0.188363	0.17175
							56.7	0.186747	0.223102	0.248629	0.168835	0.188211	0.171861
							56.73	0.186762	0.223232	0.248776	0.168871	0.188121	0.172054
							56.76	0.186878	0.223245	0.248747	0.169013	0.187991	0.172326
							56.79	0.186902	0.223184	0.248717	0.16913	0.187991	0.172485
							56.82	0.186936	0.223238	0.248815	0.169214	0.187948	0.1727
							56.85	0.186915	0.223304	0.248832	0.169384	0.188053	0.172863
							56.88	0.186898	0.223368	0.248717	0.169642	0.187978	0.173156
							56.91	0.186892	0.22356	0.248727	0.169699	0.187957	0.173362
							56.94	0.186965	0.223622	0.248717	0.169819	0.187913	0.173554
							56.97	0.186929	0.223725	0.248785	0.170041	0.187875	0.173685
							57	0.186886	0.223715	0.248626	0.17023	0.187688	0.173903
							57.03	0.18697	0.223597	0.248465	0.170342	0.187648	0.174141
							57.06	0.186968	0.223557	0.248405	0.170531	0.187632	0.174275
							57.09	0.186961	0.223618	0.248517	0.170678	0.187718	0.17445
							57.12	0.18689	0.223589	0.248388	0.1709	0.187655	0.174598
							57.15	0.186808	0.223586	0.248443	0.17101	0.187639	0.174754
							57.18	0.186793	0.223618	0.248407	0.171096	0.18755	0.174893
							57.21	0.186847	0.22344	0.24847	0.171314	0.187702	0.175057
							57.24	0.186892	0.223568	0.248356	0.171501	0.187832	0.175198
							57.27	0.186983	0.22357	0.248328	0.171608	0.187913	0.1753
							57.3	0.186992	0.223584	0.248421	0.171723	0.187993	0.175399
							57.33	0.187004	0.223597	0.248426	0.171879	0.188005	0.175488
							57.36	0.187	0.223422	0.248377	0.172073	0.187984	0.175461
							57.39	0.186853	0.223536	0.248328	0.172164	0.188139	0.175552
							57.42	0.186655	0.223504	0.248465	0.172323	0.188211	0.175634
							57.45	0.186587	0.223418	0.248615	0.172395	0.18817	0.175715
							57.48	0.186528	0.223381	0.248719	0.172446	0.188401	0.175749
							57.51	0.186561	0.22319	0.248708	0.172559	0.188495	0.175779
							57.54	0.186519	0.223186	0.248752	0.172643	0.188661	0.175875
							57.57	0.186451	0.22324	0.248886	0.172647	0.188795	0.175969
							57.6	0.186476	0.22327	0.248793	0.172683	0.188994	0.175997
							57.63	0.186514	0.223229	0.248703	0.172695	0.18916	0.175932
							57.66	0.186271	0.223275	0.248747	0.172719	0.189341	0.175914
							57.69	0.186252	0.223197	0.248845	0.172708	0.189521	0.175838
							57.72	0.186197	0.223035	0.249001	0.172771	0.189693	0.175835
							57.75	0.18608	0.223083	0.249045	0.172678	0.189899	0.17583
							57.78	0.186104	0.223213	0.249077	0.172603	0.190166	0.175781
							57.81	0.186138	0.223186	0.249176	0.172634	0.19045	0.175833
							57.84	0.185983	0.223229	0.24917	0.172678	0.190621	0.175779
							57.87	0.18593	0.22324	0.249157	0.172695	0.190822	0.175787
							57.9	0.185857	0.223168	0.249187	0.172649	0.19094	0.175816
							57.93	0.185823	0.223254	0.249119	0.17265	0.191075	0.175712
							57.96	0.185796	0.223056	0.249327	0.172661	0.191299	0.175606
							57.99	0.185828	0.223056	0.249452	0.17275	0.191483	0.17555
							58.02	0.185774	0.223186	0.249477	0.172715	0.191671	0.175509
							58.05	0.18582	0.223256	0.249515	0.172641	0.191834	0.175499
							58.05	0.185787	0.223251	0.249494	0.172641	0.191901	0.17552
							58.08	0.185801	0.2232	0.249527	0.172724	0.19211	0.175574
							58.11	0.185719	0.223099	0.24963	0.172701	0.192213	0.17562
							58.14	0.185561	0.223113	0.249565	0.172616	0.192341	0.17562
							58.17	0.185585	0.223235	0.249696	0.172645	0.192452	0.175712
							58.2	0.185517	0.223248	0.249745	0.172689	0.192663	0.175679
							58.23	0.185527	0.223152	0.249707	0.172724	0.19271	0.175708
							58.26	0.185462	0.223208	0.249721	0.172785	0.192813	0.175761
							58.29	0.185462	0.223158	0.249778	0.172874	0.19288	0.175723
							58.32	0.185437	0.223197	0.24969	0.172972	0.1931	0.175832
							58.35	0.185381	0.223136	0.249595	0.172958	0.193136	0.175916
							58.38	0.185335	0.223136	0.249534	0.173012	0.193189	0.175897
							58.41	0.185338	0.22311	0.249567	0.173082	0.193153	0.176002
							58.44	0.185379	0.223113	0.249614	0.173137	0.193272	0.176113
							58.47	0.185435	0.223091	0.249778	0.173129	0.19329	0.176212
							58.5	0.185498	0.222867	0.249665	0.173199	0.193196	0.176328
							58.53	0.185495	0.22272	0.249665	0.173338	0.193261	0.176409
							58.56	0.185354	0.222849	0.249581	0.173404	0.193312	0.176524
							58.59	0.185104	0.222904	0.249537	0.173507	0.193297	0.176661
							58.62	0.185102	0.222686	0.249674	0.173591	0.193254	0.176844
							58.65	0.185049	0.22267	0.249614	0.173677	0.193223	0.176872
							58.68	0.185088	0.222593	0.249726	0.173792	0.193073	0.177027
							58.71	0.185137	0.222515	0.249715	0.173847	0.193019	0.17718
							58.74	0.185112	0.222441	0.249663	0.173908	0.192936	0.177296
							58.77	0.185008	0.222393	0.249556	0.174079	0.192949	0.177445
							58.8	0.184782	0.222347	0.249529	0.174193	0.192938	0.177573
							58.83	0.184692	0.222236	0.249447	0.174327	0.192907	0.177781
							58.86	0.184673	0.222113	0.249411	0.174408	0.192869	0.177889
							58.89	0.184535	0.2221	0.249283	0.174537	0.192846	0.178041
							58.92	0.184425	0.22202	0.24916	0.174638	0.19275	0.17813
							58.95	0.184355	0.221919	0.249144	0.174766	0.192611	0.178291
							58.98	0.184309	0.221838	0.249102	0.174881	0.192553	0.178421
							59.01	0.184294	0.221756	0.249031	0.174978	0.192632	0.178583
							59.04	0.184187	0.22177	0.248949	0.17499	0.192524	0.178719
							59.07	0.184001	0.221717	0.248788	0.175075	0.192524	0.178837
							59.1	0.183965	0.221503	0.248818	0.175233	0.192536	0.17896
							59.13	0.18386	0.22146	0.248826	0.17534	0.192591	0.179053
							59.16	0.183744	0.221463	0.248776	0.175348	0.192536	0.17908
							59.19	0.183628	0.22136	0.248823	0.175368	0.192752	0.179153
							59.22	0.18356	0.221151	0.248801	0.175315	0.19279	0.179199
							59.25	0.183501	0.221183	0.24882	0.175345	0.192781	0.179212
							59.28	0.183433	0.22104	0.248687	0.175366	0.192934	0.179242
							59.31	0.183387	0.220831	0.248575	0.175464	0.192979	0.179276
							59.34	0.183358	0.220853	0.248722	0.175488	0.193093	0.179266
							59.37	0.183227	0.220912	0.248694	0.175504	0.193214	0.179285
							59.4	0.18298	0.220869	0.248717	0.175593	0.193295	0.179218
[truncated: 643 more rows]

## Sheet: Figure 6
Figure 6a						Figure 6b							Figure 6c											Figure 6d												Figure 6e						Figure 6f					Figure 6g
	Control siRNA	PRMT1 siRNA	UBAP2L siRNA											Time (h)	Parental			Ubap2l KO							Gene Name	Parental			Prmt1 KO			Ubap2l KO					RPL31						Parental	Ubap2l KO				Parental	Ubap2l KO
	100	77.6699	42.1429											0	7.67463	8.14548	3.53765	3.76415	5.04684	2.79548					m5.8S	54.0789	142.492	103.429	21.9517	8.46659	33.8469	6.11362	9.16259	1.40064			Parental	Ubap2l KO					695.5	379.1				64.025	22.017
	100	74.1979	64.1791											4	9.71722	8.75842	4.06135	4.56473	5.42854	3.42034					m18S	74.6352	141.182	84.1826	38.6095	13.5411	41.0494	13.3485	21.7793	5.52002			1	0.739511					1019.4	225.2				64.584	54.128
	100	74.0376	66.1199											8	10.2286	10.6584	5.19305	4.92596	6.07485	4.45655					28S	45.7579	155.846	98.3965	4.43166	1.68893	12.9435	6.60882	15.2717	2.58807			1.14687	0.764186					1268.5	120				64.972	53.505
														12	12.6113	12.9679	7.02973	5.48404	7.53114	6.18125					45S	77.6046	139.741	82.6543	43.0232	30.8207	40.0579	47.65	45.5935	7.6782			1.0149	0.61695										60.297	54.78
														16	15.5683	15.5362	9.02974	6.66512	8.86515	7.63071																												61.404	32.993
														20	18.6198	19.8274	12.2509	7.9201	10.5827	9.61268																												62.256	55.23
														24	24.2978	24.5812	16.1147	9.43687	12.9106	12.4017
														28	30.1854	31.0867	20.7082	11.268	15.5449	15.4913
														32	37.4919	38.5861	27.3462	13.437	18.518	19.5531
														36	46.8829	46.7918	35.0476	16.1805	22.3419	24.8692
														40	56.3369	55.9948	43.9482	19.36	26.7621	30.7232
														44	66.3712	65.1519	54.4453	22.8509	32.2259	37.1021
														48	75.7528	73.4433	65.1433	27.248	38.045	44.665
														52	83.8225	80.8114	75.5638	32.2777	45.2461	52.2265
														56	90.1323	86.1245	84.6965	37.9801	51.5025	60.1938
														60	94.0861	90.2342	91.5161	43.6052	57.964	68.5556
														64	96.6854	93.5065	95.9017	50.009	65.0412	76.7277
														68	98.2175	95.6424	98.336	56.9043	72.1814	83.8413
														Replicate 1 of this experiment was performed in combination with replicate 2 of the experiment in Figure 2d;
														therefore, the same values for the Parental are used

## Sheet: Figure 7
Figure 7b
	Gene Name	0 h			6 h			24 h
	Hnrnpf	75.0196	106.157	118.824	129.733	147.908	162.313	232.846	299.391	254.949
	Prmt1	95.4564	102.781	101.762	122.968	125.366	132.562	275.596	320.416	316.539
	Ubap2l	93.7007	106.316	99.9834	131.367	132.505	152.532	226.735	278.056	280.962

## Sheet: Figure 8
Figure 8a																Figure 8b																														Figure 8c
	Time (h)	12 µM		7.1 µM		4.2 µM		2.5 µM		1.5 µM		DMSO						Log PRMT1-2e Concentration (M)	hM19A				hM1E				hF44				hF3				hF23					Log PRMT1-2e Concentration (M)	hT3						Vehicle	AMI-408
	0	6.14695	7.4437	3.08945	4.29199	2.28673	2.29133	4.21158	1.76829	2.39504	1.72756	2.65311	1.94737					-4.00004	-0.00405334	-0.01216	0.0526934	-0.0364801	0.0193484	0.00744169	-0.0163717	-0.0104184	0.00447127	0.0312989	-0.00447127	-0.0312989	0.0687893	-0.00982704	-0.0491352	-0.00982704	0.0412801	-0.0252841	-0.015996			-5	-0.899981	0.141216	0.758765				131.19	47.0488
	2	56.5891	52.6377	17.9928	17.6727	7.12619	6.35452	7.69165	3.70267	3.87515	3.91017	3.48092	1.93103					-4.19928	0.336427	3.40886	0.0932269	0.385067	0.0312551	-0.0401851	1.81131	-0.0104184	0.0223564	0.00447127	0.0312989	0.0670691	0.0425839	0.0556866	-0.0753407	0.0949948	0.0675962	0.00412801	-0.00516001			-5.12494	9.02805	2.83953	4.63189				41.7579	31.802
	4	93.9274	77.7635	30.1067	27.4722	11.4358	12.9508	11.458	6.78605	8.18751	6.79806	4.69076	1.91571					-4.40012	0.279681	0.287787	0.409388	0.247254	0.114602	0.120555	-0.0520919	0.126509	0.201207	0.156495	0.0223564	0.228035	0.0556866	0.160508	0.0163784	0.0687893	0.0474721	0.0505681	0.0598561			-5.25181	7.69356	17.4472	16.4989				86.3035	37.2635
	6	95.4206	92.9807	40.9543	48.956	18.6381	23.5502	16.4258	11.5812	10.3461	9.65571	5.1621	3.21332					-4.60033	1.60107	2.87382	4.72214	0.393174	0.209856	0.144369	0.096742	0.108649	2.39213	1.20277	1.45316	1.44422	0.435666	3.20034	3.64583	0.370152	0.0877202	0.0583081	0.138804			-5.37675	50.8095	33.528	31.3478				140.748	40.9046
	8	96.0832	89.9761	51.2375	52.0583	25.9722	22.921	20.1201	11.1932	14.2453	8.99784	5.59751	2.8121					-4.80134	38.527	39.6944	19.9546	13.8178	12.7655	21.1716	7.13956	2.28162	10.2973	12.2289	8.1869	7.99016	3.30516	24.8854	0.317741	1.41837	0.158928	0.140352	0.17286			-5.50864	61.6989	56.3675	53.4378
	10	100	95.3659	61.4292	60.1244	33.1732	33.7223	23.0786	13.0171	16.1414	10.4039	6.96605	2.99187					-4.99568	70.9538	73.1263	72.34	70.1431	80.6218	76.8593	62.0474	54.0996	48.4105	79.0834	69.2287	58.7928	24.7281	15.4776	23.2475	1.20873	0.525805	0.434473	0.409705			-5.63827	94.8315	67.3595	62.5381
																		-5.19791	90.9448	84.7189	88.1318	91.7393	93.0822	94.1955	94.0645	94.5646	101.699	99.1952	101.073	98.0326	15.3859	28.2396	11.442	20.1422	11.0476	3.36175	19.882			-5.76955	75.9449	68.5083	71.4868				Vehicle	TC-E5003
																		-5.4023	94.4631	95.3062	89.6316	101.475	95.4933	99.8095	98.5295	98.0652	98.1221	100.608	102.155	98.4172	30.2051	57.9173	31.4367	38.0536	35.0525	40.4813	42.1145			-5.88606	80.8918	82.0976	111.598				101.369	79.6008
																		-5.59007	97.8031	92.0717	95.2738	95.4603	94.3443	98.2854	94.8503	96.7197	91.9249	94.1695	96.1636	97.514	78.6589	54.8513	102.1	62.346	75.4662	81.2635	74.9198			-6	83.0443	79.4172	81.2422				91.1348	50.1973
																		-5.80134	98.3706	88.829	98.4354	102.464	96.8626	98.8272	99.9702	99.3273	91.4152	96.3783	96.0385	96.2531	76.6935	68.2816	69.9456	67.7313	98.8008	80.4229	103.937			-6.14267	109.851	84.0252	89.6874				58.6447	7.96008
																		-6	94.0983	92.1608	95.7116	102.902	96.7971	98.9879	98.857	95.2195	92.6492	93.0874	96.736	91.746	95.5746	81.4498	76.9294	84.922	115.188	80.6721	104.14			-6.26761	109.382	105.356	85.2619				78.951	60.4317
																		-6.19791	95.1198	92.8823	97.8193	99.4974	99.1725	99.6488	96.3804	98.3033	92.4436	90.9412	94.7776	95.0011	87.7129	84.2276	92.5085	75.6846	96.2451	87.5948	94.8611			-6.39794	98.281	95.7244	89.544				118.589	87.7234
																		-6.4023	103.129	100.503	92.7851	103.429	96.2375	93.9931	98.0473	98.1902	92.6671	92.3005	96.7896	92.2468	98.824	91.8141	94.107	91.7486	98.8674	105.288	93.8302			-6.52288	113.356	93.9614	85.3515				137.433	36.7139
																		-6.60555	100.64	96.0845	98.5813	104.694	104.007	98.3152	97.9699	99.7083	93.928	91.9964	96.1726	94.7418	96.8717	101.261	113.512	88.355	109.694	97.5841	85.5685				92.0338	105.424	96.0291				113.878	43.0494
																		-6.80134	99.6271	99.7244	98.4678	99.1812	99.3035	101.869	97.8747	97.5651	88.7235	89.3315	90.7534	90.4225	95.5221	91.1327	99.1123	90.2417	101.979	97.4417	88.7326
																		Log TC-E 5003 Concentration (M)	hM19A				hM1E				hF44				hF3				hF23					Log TC-E 5003 Concentration (M)	hT3
																		-4.00004	0.0154682	0	-0.0309364	0.0154682	0.0236602	-0.00591506	-0.0236602	0.00591506	-0.0432376	-0.0172951	0.0172951	0.0432376	-0.0268549	-0.0115092	0.0345277	0.00383642	0.00213931	-0.00106966	-0.00106966			-5	3.35986	-2.27463	8.52205
																		-4.19928	0.162416	0.123746	0.0309364	0.146948	0.0236602	0.0177452	0.0473205	0.254348	0.13836	0.10377	0.10377	0.155655	0.0498734	0.0498734	0.0805647	0.0959104	0.0278111	0.000534828	-0.00267414			-5.12494	-1.13131	-0.451661	1.58297
																		-4.40012	0.989965	0.812081	0.982231	0.47178	0.0768958	0.147876	0.106471	0.183367	0.198893	0.259426	0.224836	0.380491	0.0652191	0.0191821	0.264713	0.494898	0.0711321	0.0197886	0.00534828			-5.25181	2.55637	29.0484	5.77032
																		-4.60033	0.47178	0.262959	0.479514	1.13691	0.183367	0.195197	0.189282	0.236602	2.12729	1.77274	2.68938	1.5825	0.372132	0.218676	0.341441	0.832502	0.0968039	0.03102	0.03102			-5.37675	23.0683	29.9296	32.9233
																		-4.80134	12.6839	14.0683	10.1626	5.32106	15.9411	4.79711	6.68993	3.34792	10.6019	12.7378	14.2511	9.789	0.90923	0.387478	0.264713	0.893885	0.0615052	0.0935949	0.103222			-5.50864	37.4	51.1846	42.4917
																		-4.99568	75.7942	65.4846	62.5457	49.1812	78.7827	57.6482	45.8535	62.7884	85.4549	93.0042	92.2518	67.1394	3.42592	13.1858	1.7072	12.8788	0.820426	0.324641	1.44136			-5.63827	56.6276	62.4896	62.4204
																		-5.19791	83.2499	84.6884	86.7921	87.1324	91.6479	94.221	94.1914	96.4687	98.2446	98.3743	98.4694	104.912	42.4192	50.8287	38.8897	29.1299	6.63026	16.347	15.0715			-5.76955	57.6514	78.5521	63.8561
																		-5.4023	95.1913	96.8077	98.9346	98.5325	94.5167	99.0773	99.166	100.958	93.9035	100.251	99.4898	100.83	46.3631	69.6271	72.5888	80.1082	32.8138	53.4074	58.431			-5.88606	67.7972	69.0413	63.5004
																		-5.59007	94.4179	95.7559	103.212	101.812	95.0432	100	101.573	103.383	94.9066	94.2321	95.9703	98.9882	78.2053	84.405	81.8729	112.595	71.2781	78.4101	83.9937			-6	68.2724	91.2956	76.8083
																		-5.80134	94.1936	96.1658	98.4706	102.051	95.4217	99.2429	99.3257	99.9054	93.3328	97.4057	94.9066	103.459	73.9853	95.6227	89.3002	91.6942	85.1665	73.0543	42.8001			-6.14267	72.6469	95.2568	85.3572
																		-6	87.9367	97.7745	102.175	106.336	100.633	98.4503	96.173	99.7042	93.2376	95.313	91.4562	98.6337	85.694	95.1623	91.2645	75.1669	78.9107	88.9708	85.9832			-6.26761	74.4267	87.425	76.4973
																		-6.19791	87.2639	99.1976	97.643	100.327	97.5157	99.8344	96.865	100.597	88.6285	92.2518	93.5489	94.7077	80.4151	83.6377	90.5739	91.3872	108.592	86.3635	105.044			-6.39794	91.9767	100.517	94.341
																		-6.4023	96.3437	97.1713	102.601	103.444	96.1256	97.3915	98.0658	98.817	92.5631	92.3988	94.4742	93.696	91.3872	98.3695	99.6739	92.262	102.359	73.9672	73.4442			-6.52288	97.7335	98.1137	104.153
																		-6.60555	96.0962	98.8031	100.69	100.837	94.3511	99.4381	96.9005	99.6333	90.2283	98.3051	95.8146	97.2328	99.9655	114.13	93.6124	92.2926	92.0193	91.5331	69.1795				101.26	89.4812	89.1961
																		-6.80134	88.8648	97.558	102.871	110.706	98.19	99.5978	100.509	99.2015	88.1269	87.3919	90.6953	95.6676	96.881	108.083	93.7812	88.1954	84.8809	66.3058	85.1056

## Sheet: Supplementary Figure 1
Supplementary Figure 1a					Supplementary Figure 1b							Supplementary Figure 1f															Supplementary Figure 1i															Supplementary Figure 1k					Supplementary Figure 1m
	Normal Ducts	Tumor Cells				IB	IIA	IIB	III				#PeakID	chr	start	end	strand	Peak	Normalized Tag Count	superEnhancer slope	findPeaks Score	Total Tags (normalized to Control Experiment)	Control Tags	Fold Change vs Control				Parental						SE Del									Parental	SE Del				Time (h)	PANC-1 Parental
	2.10211	1.13215				2.24493	1.99839	2.52745	3.65372				chr21-16	chr21	9825854	9826996	+	11531	1157.6	1142	424	4.77	1.48e-144	0.44				20	12	526	22	64	37	25	15	20	20	83	14				90.0684	18.3253				0	8.726
	1.62853	0.964723				2.87941	0	2.33572	2.30683				chr10-3626	chr10	4692785	4721066	+	11530	1060.5	28281	25	4.8	3.59e-10	0.95				54	19	11	18	19	19	22	158	213	15	15	33				89.2271	17.1697				4	9.48844
	1.47708	1.27542				2.47755	2.54803	2.28963	2.74369				chr11-10	chr11	65265751	65293085	+	11529	1026.9	27334	149	4.04	9.8e-44	0.72				31	46	65	105	21	28	45	46	15	16	167	31				118.544	25.0949				8	10.1704
	1.88037	1.11821				2.57229	1.53063	2.10212	2.80568				chr19-283	chr19	40314919	40337059	+	11528	965.4	22140	94	4.72	7.27e-36	0.8				82	61	217	52	13	70	29	10	22	10	13	21				102.16	17.6606				12	10.822
	1.60145	1.59864				2.84259	2.68738	2.27832	2.68106				chr19-14967	chr19	56135586	56167244	+	11527	928.5	31658	14	5.16	4.74e-10	0.95				23	32	222	19	82	124	19	36	11	32	42	20									16	11.7101
	1.85671	1.26683				2.58932	0	2.26057	2.22443				chr17-1785	chr17	76331107	76362185	+	11526	928	484.451	40	4.02	4.51e-12	0.92				39	24	10	23	11	37	126	46	15	81	18	36									20	12.4892
	1.36997	1.15789				2.55736	1.95044	2.1738	2.45131				chr10-558	chr10	17243145	17280842	+	11525	884	434.309	47	6.1	2.69e-21	0.9				45	46	11	101	139	77	11	12	30	80	23	104									24	13.4244
	1.36691	1.41754				2.02283	1.56876	2.21607	2.92201				chr20-3285	chr20	3767006	3801428	+	11524	805	404.135	22	5.16	2.56e-09	0.95				21	91	118	29	17	12	75	12	15	45	17	10									28	14.8398
	1.58227	1.62093				2.68851	1.90488	2.22899	2.61639				chr20-497	chr20	49253038	49278502	+	11523	770.7	342.947	47	4.2	1.4e-15	0.9				11	19	25	35	25	75	10	12	16	10	16	11									32	16.5093
	1.25745	1.39978				2.4753	0	2.38168	2.15391				chr19-75	chr19	39926333	39936536	+	11522	691.6	310.453	150	4.02	4.68e-44	0.72				34	165	58	15	18	39	37	40	12	19	10	133									36	18.4188
	1.46812	1.40715				2.30937	1.7503	2.24281	3.08949				chr3-518	chr3	193851791	193866547	+	11521	671.3	320.652	55	4	8.38e-17	0.89				10	61	153	16	108	18	16	44	39	13	13	15									40	20.2468
	1.54762	1.46942				2.53053	2.12512	2.28579	2.32517				chr20-2016	chr20	30292764	30311435	+	11520	624.4	279.548	28	4.56	2.27e-10	0.94				79	58	12	51	79	10	12	12	12	15	11	95									44	22.3799
	1.12057	1.49936				2.47901	0	2.17802	2.78485				chr17-379	chr17	7137825	7167267	+	11519	621.2	218.323	61	5.02	6.99e-25	0.86				62	315	23	221	116	40	51	229	87	12	23	33									48	24.9219
	1.50933	1.63777				2.19569	2.29278	2.05918	3.0037				chr19-187	chr19	39340128	39343076	+	11518	621.1	184.937	110	4.17	8.8e-40	0.75				66	62	276	191	80	26	218	121	13	13	21	37									52	27.7179
	1.36575	1.07764				2.79314	1.35368	2.19002	2.6064				chr19-4644	chr19	58892079	58920630	+	11517	616.8	118.853	27	5.74	5.55e-13	0.94				24	58	42	84	11	64	72	83	54	13	197	44									56	30.5403
	1.44082	1.51899				2.7505	0	2.93326	2.74892				chr17-7078	chr17	79817989	79829743	+	11516	606.1	115.653	21	4.7	5.75e-09	0.95				19	93	53	16	88	25	62	62	12	33	102	21									60	33.014
	1.3071	1.43775				2.44152	0	1.9426	3.67258				chr10-4893	chr10	43879982	43916625	+	11515	603.4	79.428	22	4.87	6.82e-09	0.95				10	42	199	35	38	35	26	62	12	15	11	14									64	36.3975
	1.56758	1.04047				2.88925	0	2.65528	2.18114				chr19-3343	chr19	56091580	56117471	+	11514	585.9	77.178	32	5.22	1.33e-17	0.91				22	154	31	63	37	34	10	65	32	11	19	25									68	40.7767
	1.76492	1.25198				2.38123	1.60236	2.42531	2.29864				chr19-3443	chr19	36605754	36642491	+	11513	585.1	78.696	31	4.89	1.97e-12	0.93				15	40	21	43	82	11	19	13	212	121	20	283									72	42.7195
	2.01537	0.71783				2.32393	1.82524	2.08548	1.98363				chr17-3642	chr17	4843049	4853253	+	11512	572.2	77.016	29	5.2	2.31e-12	0.94				31	99	21	14	42	16	14	20	15	18	28	13									76	47.0673
	1.74484	1.33915				2.2935	0	2.16919	2.81359				chr19-13779	chr19	18385050	18416070	+	11511	555.2	69.24	14	4.42	6.31e-06	0.97				55	18	165	97	101	14	21	15	11	48	12	22									80	50.8413
	1.28124	1.3718				2.70356	1.1703	2.25631	2.20848				chr5-790	chr5	179223264	179246603	+	11510	544.7	71.315	40	5.68	6.71e-17	0.92				19	61	33	65	129	82	16	13	10	13	183	10									84	55.321
	1.71494	1.07762				2.38805	1.97806	2.35789	2.34416				chr6-39	chr6	32937968	32950243	+	11509	543.8	61.236	133	4.21	4.76e-41	0.75				84	32	14	88	14	17	133	12	13	17	33	22									88	62.1685
	0.74778	1.42586				2.61599	1.65789	2.23125	2.54367				chr17-5833	chr17	39934311	39979387	+	11508	542.1	69.56	23	4.03	1.55e-07	0.95				13	77	36	135	40	18	10	10	18	23	31	13									92	64.2193
	1.7262	1.39915				2.57367	0	2.69889	2.63749				chr7-170	chr7	5595557	5610310	+	11507	539.5	58.727	71	4.08	3.58e-23	0.85				75	42	10	18	49	29	41	14	10	11	36	11									96	67.9461
	1.96773	0.963546				2.51181	0	2.41559	3.06471				chr21-2628	chr21	43025648	43062863	+	11506	536.6	53.888	11	4.62	8.86e-05	0.98				196	55	737	112	31	59	27	13	15	16	13	11									100	72.58
	1.28244	1.31927				2.20476	0	2.01947	2.47718				chr17-207	chr17	17585960	17597953	+	11505	531.8	43.943	70	4.17	5.86e-22	0.86				79	25	11	264	51	33	17	10	12	17	13	21									104	76.5698
	1.66187	1.29262				2.21696	1.94115	2.1095	2.22155				chr15-137	chr15	93351736	93375974	+	11504	524.4	47.89	61	4.32	1.1e-19	0.88				79	31	55	18	47	29	52	21	50	23	65	13									108	80.5821
	2.0152	1.28136				2.52501	0	2.01459	2.59511				chr19-3163	chr19	3359689	3375950	+	11503	515.2	48.908	32	4.96	1.39e-12	0.93				12	139	59	19	41	40	72	21	23	22	40	14									112	84.0273
	1.52648	1.0743				2.52958	2.3182	2.59332	2.65277				chr5-190	chr5	141736123	141744253	+	11502	513.3	46.592	55	4.36	3.34e-20	0.87				77	11	11	16	70	21	81	24	25	22	47	18									116	87.8939
	1.78138	1.32975				2.5113	0	2.15568	2.38408				chr17-2087	chr17	7465252	7487480	+	11501	501.1	47.613	37	6.41	1.12e-17	0.92				77	16	111	22	14	52	15	32	20	18	16	15									120	90.8143
	1.33372	0.813983				2.43825	1.52589	2.27775	2.57763				chr5-726	chr5	180650245	180673785	+	11500	500.6	52.71	41	6.57	9.93e-26	0.89				19	17	86	325	49	43	28	14	112	11	11	123									124	93.5389
	1.40878	1.58419				2.18979	2.23736	2.21618	2.2738				chr15-73	chr15	90717621	90728528	+	11499	495.7	58.5	67	5.96	6.09e-31	0.85				26	116	80	28	23	19	11	28	88	11	11	57									128	94.5382
	1.91801	0.825051				2.76193	1.88575	2.25428	2.75744				chr3-2501	chr3	52001485	52030044	+	11498	493	50.1	33	4.06	8.99e-11	0.93				27	16	18	10	121	129	29	18	131	54	121	32									132	96.1363
	1.79584	1.29864				1.96537	1.29538	2.18984	1.78178				chr11-4866	chr11	66024798	66057081	+	11497	492.7	48.848	27	4.54	1.12e-09	0.95				150	27	39	16	46	94	15	20	15	11	11	57									136	96.4591
	1.52085	1.27705				2.15266	1.48781	2.24078	2.39171				chr10-2644	chr10	102124730	102134079	+	11496	488.8	51.776	29	4.21	1.18e-09	0.94				217	11	94	64	69	95	27	12	11	17	46	10
	1.57117	0.824074				2.5578	0	2.49622	2.22113				chr11-2720	chr11	64879317	64903086	+	11495	478.9	52.214	36	4.03	3.02e-11	0.93				125	109	81	22	57	34	23	25	14	17	15	15
	1.33344	1.28219				2.6547	0	2.47087	1.72156				chr1-11511	chr1	51425442	51444097	+	11494	465.7	53.847	17	8.73	3.71e-11	0.96				12	19	246	206	23	21	18	16	65	57	29	25
	1.39006	1.18288				2.50893	0	2.15673	2.44281				chr16-5086	chr16	69419331	69459013	+	11493	464.9	53.98	16	7.62	1.04e-08	0.97				88	61	12	50	10	103	11	31	13	12	96	23
	1.6088	1.27526				2.92164	0	2.23086	2.71758				chr6-377	chr6	26044285	26057413	+	11492	464.2	58.548	50	4.77	2.72e-18	0.9				28	78	30	29	14	15	10	81	11	33	54	18
	1.42133	1.0172				2.45137	1.8557	1.99474	2.35764				chr11-1854	chr11	797823	820084	+	11491	449.1	58.752	42	4.46	2.54e-14	0.91				13	267	95	54	68	25	12	24	23	18	126	14
	1.94011	1.03508				2.59173	0	2.34671	1.59201				chr8-404	chr8	67424833	67435485	+	11490	448.2	58.186	36	4.39	3.13e-12	0.93				118	11	53	77	77	22	16	48	35	17	11	11
	1.51088	1.64202				2.2335	2.05881	2.62045	2.16389				chr12-1681	chr12	12869581	12888257	+	11489	441.6	48.289	33	4.49	3.61e-12	0.93				76	151	73	30	16	86	19	18	42	81	99	64
	1.67481	0.597135				2.171	1.90679	2.14688	2.72326				chr6-2037	chr6	44205450	44233365	+	11488	438.8	53.72	30	4.38	5.91e-11	0.94				26	37	72	16	19	14	54	13	20	21	19	29
	1.59171	1.29191				2.1871	0	2.07476	2.6726				chr6-299	chr6	74224172	74230770	+	11487	434	55.331	54	5.6	3.07e-22	0.89				22	17	14	196	23	65	10	31	17	28	13	133
	1.33503	1.14178				2.39057	2.08483	2.57676	3.03298				chr3-4256	chr3	27566120	27584186	+	11486	429.8	41.806	26	4.03	2.12e-08	0.95				77	353	38	25	22	380	15	95	14	110	30	88
	1.62981	1.51009				2.13155	2.00165	2.53028	2.25073				chr17-2975	chr17	43238228	43250467	+	11485	420.5	41.614	32	6.25	7.73e-21	0.91				47	23	84	79	66	23	13	21	47	15	14	87
	1.84247	0.713215				1.85574	1.65016	1.99689	2.26742				chr6-3964	chr6	30731723	30756090	+	11484	417.2	35.252	23	4.12	1.1e-07	0.95				10	90	80	70	11	83	15	24	15	12	18	30
	1.72845	1.22932				2.58277	0	2.82159	2.62041				chr11-27	chr11	9779911	9780954	+	11483	411	32.715	132	4.02	5.88e-38	0.75				20	81	198	84	66	24	16	124	11	10	15	44
	1.71436	1.22176				2.44057	1.98067	2.1694	2.33907				chr3-53	chr3	176914586	176915873	+	11482	408.7	28.81	90	4.59	5.18e-31	0.82				81	192	116	14	21	15	10	11	10	105	32	28
	1.61657	1.25471				2.59748	0	2.06292	2.30186				chr6-907	chr6	37093596	37105404	+	11481	407.1	27.952	39	4.4	7.86e-14	0.92				23	22	23	84	49	25	10	12	122	26	10	128
	1.65539	0.89148				2.3977	1.85019	1.9714	2.54345				chr6-272	chr6	30684753	30694327	+	11480	406.4	18.821	55	4.69	5.02e-20	0.88				28	13	72	23	83	27	12	142	63	10	18	124
	1.88384	0.843381				2.10546	1.47543	1.92832	2.7146				chr17-6783	chr17	40687845	40730507	+	11479	406.2	15.609	21	4.21	7.74e-08	0.95				15	30	47	38	190	144	28	22	68	12	13	15
	1.6445	1.29761				2.14404	0	2.06315	2.62944				chr17-1566	chr17	78228182	78235460	+	11478	406	11.087	42	4.28	4.57e-14	0.91				132	14	272	17	41	26	66	40	11	10	16	12
	1.39165	1.12932				2.28376	2.30726	2.51064	2.38118				chr6-3274	chr6	31762612	31803050	+	11477	405	9.232	25	4.47	1.53e-09	0.95				36	42	14	49	11	16	28	12	12	24	23	15
	1.55923	1.31864				2.28357	2.1914	1.98567	1.75232				chr11-1910	chr11	65239016	65245063	+	11476	401.7	12.528	42	4.87	5.7e-18	0.9				19	27	10	18	89	85	27	72	101	13	116	22
	1.82136	1.95884				2.60784	1.52932	2.04974	2.26835				chr19-681	chr19	13164831	13171676	+	11475	401.6	14.218	62	4.19	5.28e-20	0.87				204	15	127	30	73	187	43	16	14	14	13	10
	1.75593	0.737409				2.47732	0	2.10967	2.22004				chr6-1499	chr6	32143596	32164430	+	11474	401.5	14.224	33	5.87	2.75e-15	0.93				27	61	29	15	184	46	12	41	26	19	16	21
	1.5686	1.13336				2.11982	0	2.05645	2.48214				chr11-1468	chr11	62193767	62207869	+	11473	399.9	14.116	46	4.01	2.61e-14	0.9				55	102	74	20	18	87	10	182	29	17	185	80
	1.74195	1.56355				2.67572	0	2.17645	2.18552				chr7-221	chr7	26239718	26254170	+	11472	399.4	16.534	64	4.99	5.17e-29	0.84				12	89	62	16	41	36	11	39	84	14	24	27
	1.70346	1.59138				1.968	0	2.19033	2.25323				chr5-1495	chr5	72732739	72744504	+	11471	394.5	16.098	32	5.72	5.46e-17	0.92				26	31	28	17	25	17	10	104	58	12	23	40
	1.69334	1.33267				2.57209	0	2.2302	2.78567				chr6-4000	chr6	33377778	33396037	+	11470	392.1	16.033	23	4.37	2.02e-08	0.95				15	26	63	206	42	65	10	15	29	17	10	33
	1.815	1.3373				2.96866	1.69944	2.48165	2.48257				chr19-155	chr19	40790673	40791805	+	11469	392	25.453	117	4.15	1.68e-35	0.77				26	57	45	77	407	48	11	12	19	35	10	16
	1.52815	1.23513				1.81556	0	1.97163	1.99445				chr11-472	chr11	67980375	67981888	+	11468	391.8	25.87	66	4.61	6.71e-25	0.85				10	38	38	47	67	34	10	18	17	111	10	11
	1.46788	1.32024				2.55294	2.24846	2.21902	2.50301				chr12-702	chr12	7036652	7053642	+	11467	388.4	27.55	45	5.02	4.23e-18	0.9				16	40	11	90	240	10	14	16	13	17	64	11
	1.64974	1.00087				2.3171	0	1.93816	3.14764				chr12-802	chr12	46765931	46777850	+	11466	385.6	23.126	43	4.33	1.84e-15	0.9				17	86	12	14	13	29	20	10	154	11	13	16
	1.17271	1.44005				2.40411	0	1.91767	1.9436				chr11-7697	chr11	122925071	122934013	+	11465	385.5	22.824	21	4.37	1.84e-07	0.96				114	73	51	138	27	75	24	12	26	235	12	29
	1.71203	1.2996				2.59049	1.9643	2.92403	1.95287				chr11-7386	chr11	62413513	62447027	+	11464	376	24.496	21	5.32	3.73e-09	0.96				19	37	21	152	77	141	13	29	18	15	83	10
	1.63714	1.70835				1.9451	0	2.19752	2.35399				chr7-571	chr7	116139252	116152157	+	11463	373.9	30.054	49	4.13	2.45e-15	0.9				30	50	20	12	20	80	37	58	100	50	100	17
	1.59722	1.27779				2.16041	1.98618	1.98579	1.90328				chr2-2567	chr2	232526586	232546420	+	11462	371.8	32.015	30	4.74	1.98e-12	0.93				12	29	10	10	23	63	103	97	21	10	21	33
	1.66833	1.28791				2.63774	0	2.10181	2.34958				chr2-328	chr2	85765044	85773924	+	11461	371.3	29.777	53	4.38	8.42e-18	0.89				16	68	63	84	186	59	14	28	17	23	225	17
	1.74499	0.778713				2.51795	1.97541	2.36742	2.58415				chr6-150	chr6	42750102	42751680	+	11460	369.2	30.921	70	4.31	5.03e-23	0.85				24	14	89	113	92	38	18	11	13	145	11	19
	1.63902	1.40968				2.82906	0	2.07617	2.53674				chr5-8014	chr5	133838837	133861204	+	11459	367.4	24.408	15	5.33	8.69e-09	0.96				349	43	174	113	27	167	16	16	14	15	29	35
[truncated: 27,874 more rows]
[truncated: 5 more columns]

## Sheet: Supplementray Figure 2
Supplementary Figure 2b
	Parental		Hnrnpf KO
	7	16	6	10
	10	6	6	9
	16	32	7	7
	30	16	10	6
	26	15	13	13
	17	39	6	13
	13	6	11	11
	9	8	11	7
	12	28	7	8
	10	6	8	19
[truncated: 160 more rows]

[truncated: 6 more sheets: Supplementray Figure 3, Supplementray Figure 4, Supplementray Figure 5, Supplementray Figure 6, Supplementray Figure 7, Supplementray Figure 8]
